# Supplementary material for: Very Long-Chain C24:1 Ceramide Is Increased in Serum Extracellular Vesicles with Aging and Can Induce Senescence in Bone-Derived Mesenchymal Stem Cells
Source: Cells. 2019 Jan 10;8(1):37. doi: 10.3390/cells8010037 (PMC6356348; doi:10.3390/cells8010037)
Supplement: Supplementary file 1 [file cells-08-00037-s001.zip]

Archive with 4 entries (4 files):
- 8%PEG Human Serum EV isolation.xlsx
- SEC Human Serum EV isolation (F1).xlsx
- SEC Human Serum EV isolation (F2).xlsx
- SupplementalData.pdf
