# Supplementary material for: Very Long-Chain C24:1 Ceramide Is Increased in Serum Extracellular Vesicles with Aging and Can Induce Senescence in Bone-Derived Mesenchymal Stem Cells
Source: Cells. 2019 Jan 10;8(1):37. doi: 10.3390/cells8010037 (PMC6356348; doi:10.3390/cells8010037)
Supplement: Supplementary file 1 [file cells-08-00037-s001.zip › 8%PEG Human Serum EV isolation.xlsx]

## Sheet: Sheet1
Accession	Description	Score	Coverage	# Proteins	# Unique Peptides	# Peptides	# PSMs	# AAs	MW [kDa]	calc. pI
B7Z8R6	cDNA FLJ51445, highly similar to AMBP protein OS=Homo sapiens PE=2 SV=1 - [B7Z8R6_HUMAN]	992.573	25.56	3	4	4	298	270	29.7594	6.43018
	A2	Sequence	# PSMs	# Proteins	# Protein Groups	Protein Group Accessions	Modifications	ΔCn	q-Value	PEP	XCorr	Charge	MH+ [Da]	ΔM [ppm]	RT [min]	# Missed Cleavages
	High	MTVSTLVLGEGATEAEISmTSTR	99	2	1	B7Z8R6	M19(Oxidation)	0	0	3.398e-12	8.04985	3	2400.16	-1.86972	63.6767	0
	High	MTVSTLVLGEGATEAEISMTSTR	183	2	1	B7Z8R6		0	0	2.687e-09	6.75186	3	2384.17	-0.763861	76.3582	0
	High	mTVSTLVLGEGATEAEISmTSTR	13	2	1	B7Z8R6	M1(Oxidation); M19(Oxidation)	0	0	1.175e-07	6.15688	3	2416.16	0.525111	54.3351	0
	High	GEcVPGEQEPEPILIPR	1	2	1	B7Z8R6	C3(Carbamidomethyl)	0	0	0.0007067	2.49101	2	1919.95	-0.673665	48.5237	0
	High	AVLPQEEEGSGGGQLVTEVTK	1	2	1	B7Z8R6		0	0	0.0004702	2.37557	2	2128.08	-0.219769	42.7047	0
	High	ETLLQDFR	1	3	1	B7Z8R6		0	0.007	0.1082	1.30188	2	1021.53	0.206004	41.7672	0
L8E853	von Willebrand factor OS=Homo sapiens GN=VWF PE=4 SV=1 - [L8E853_HUMAN]	773.903	26.22	2	21	44	221	2715	298.181	5.47803
	A2	Sequence	# PSMs	# Proteins	# Protein Groups	Protein Group Accessions	Modifications	ΔCn	q-Value	PEP	XCorr	Charge	MH+ [Da]	ΔM [ppm]	RT [min]	# Missed Cleavages
	High	ILDELLQTcVDPEDcPVcEVAGR	13	1	1	L8E853	C9(Carbamidomethyl); C15(Carbamidomethyl); C18(Carbamidomethyl)	0	0	5.677e-10	7.95002	3	2688.23	0.0365427	72.9667	0
	High	LPGDIQVVPIGVGPNANVQELER	9	2	1	L8E853		0	0	4.839e-13	7.17932	3	2414.3	-0.127689	72.5005	0
	High	IGWPNAPILIQDFETLPR	10	2	1	L8E853		0	0	4.37e-09	6.28608	3	2080.12	-0.839616	101.617	0
	High	VcGLcGNFDGIQNNDLTSSNLQVEEDPVDFGNSWK	2	1	1	L8E853	C2(Carbamidomethyl); C5(Carbamidomethyl)	0	0	9.897e-08	5.81216	3	3928.73	-1.47626	83.4945	0
	High	SVGSQWASPENPcLINEcVR	8	2	2	L8E853;B4DMS3	C13(Carbamidomethyl); C18(Carbamidomethyl)	0	0	9.171e-10	5.79721	3	2303.05	-0.32359	49.3348	0
	High	AFVLSSVDELEQQR	13	2	1	L8E853		0	0	5.779e-09	5.43008	3	1620.82	-0.905127	55.35	0
	High	RPGDVWTLPDQcHTVTcQPDGQTLLK	7	2	2	L8E853;B4DMS3	C12(Carbamidomethyl); C17(Carbamidomethyl)	0	0	9.458e-06	5.01103	3	3022.45	-0.543696	50.5956	0
	High	LTQVSVLQYGSITTIDVPWNVVPEK	3	2	2	L8E853;B4DMS3		0	0	3.987e-05	4.97471	3	2786.5	1.29644	94.9212	0
	High	SGFTYVLHEGEccGR	6	2	2	L8E853;B4DMS3	C12(Carbamidomethyl); C13(Carbamidomethyl)	0	0	4.034e-08	4.92221	3	1771.75	0.0634792	31.6312	0
	High	EQDLEVILHNGAcSPGAR	8	2	2	L8E853;B4DMS3	C13(Carbamidomethyl)	0	0	2.076e-07	4.9054	3	1965.94	-0.371519	38.821	0
	High	EQAPNLVYMVTGNPASDEIK	4	2	1	L8E853		0	0	1.732e-07	4.80251	3	2176.06	-1.89998	66.9886	0
	High	QNADQccPEYEcVcDPVScDLPPVPHcER	8	2	2	L8E853;B4DMS3	C6(Carbamidomethyl); C7(Carbamidomethyl); C12(Carbamidomethyl); C14(Carbamidomethyl); C19(Carbamidomethyl); C27(Carbamidomethyl)	0	0	1.661e-06	4.79018	3	3591.41	-1.38032	48.6964	0
	High	YLSDHSFLVSQGDR	7	2	1	L8E853		0	0	3.019e-07	4.69339	2	1623.78	-0.476098	30.9193	0
	High	LLDLVFLLDGSSR	2	1	1	L8E853		0	0	6.965e-07	4.63733	2	1447.81	-0.409096	96.1837	0
	High	YAGSQVASTSEVLK	11	1	1	L8E853		0	0	1.433e-07	4.54992	2	1439.74	-0.157628	27.0595	0
	High	ILTSDVFQDcNK	7	1	1	L8E853	C10(Carbamidomethyl)	0	0	3.191e-06	4.42676	2	1439.68	-0.371125	34.2058	0
	High	HcDGNVSScGDHPSEGcFcPPDK	3	2	2	L8E853;B4DMS3	C2(Carbamidomethyl); C9(Carbamidomethyl); C17(Carbamidomethyl); C19(Carbamidomethyl)	0	0	4.923e-07	4.40579	4	2618.97	-0.853057	22.6595	0
	High	EGGPSQIGDALGFAVR	5	2	2	L8E853;B4DMS3		0	0	1.509e-06	4.20533	3	1573.8	-0.82784	58.0353	0
	High	LTGScSYVLFQNK	2	2	2	L8E853;B4DMS3	C5(Carbamidomethyl)	0	0	3.999e-05	4.0384	2	1516.75	-0.629178	37.9257	0
	High	cLPSAcEVVTGSPR	2	2	2	L8E853;B4DMS3	C1(Carbamidomethyl); C6(Carbamidomethyl)	0	0	1.237e-05	3.96073	2	1532.72	-0.635323	30.8861	0
	High	HIVTFDGQNFK	9	2	2	L8E853;B4DMS3		0	0	0.0008861	3.76144	3	1305.66	-0.535118	28.9089	0
	High	AHLLSLVDVMQR	4	2	2	L8E853;B4DMS3		0	0	0.0001626	3.71092	3	1381.76	-0.473	55.7436	0
	High	ILAGPAGDSNVVK	6	2	2	L8E853;B4DMS3		0	0	6.91e-06	3.6074	2	1240.69	-0.121365	26.1072	0
	High	LSEAEFEVLK	11	1	1	L8E853		0	0	0.0008461	3.53861	2	1164.61	-0.269461	43.6998	0
	High	VPLDSSPATcHNNIMK	3	1	1	L8E853	C10(Carbamidomethyl)	0	0	0.0001434	3.5233	3	1783.85	-0.0300084	24.9669	0
	High	VAVVEYHDGSHAYIGLK	5	1	1	L8E853		0	0	0.0002877	3.3697	3	1857.95	-0.424527	31.9682	0
	High	WTcPcVcTGSSTR	4	2	2	L8E853;B4DMS3	C3(Carbamidomethyl); C5(Carbamidomethyl); C7(Carbamidomethyl)	0	0	1.626e-05	3.2759	2	1571.64	0.348189	26.2549	0
	High	VTVFPIGIGDR	3	2	2	L8E853;B4DMS3		0	0	2.795e-05	3.11613	2	1173.66	-0.255768	52.857	0
	High	TVmIDVcTTcR	6	2	2	L8E853;B4DMS3	M3(Oxidation); C7(Carbamidomethyl); C10(Carbamidomethyl)	0	0	0.0002211	3.07461	2	1371.61	0.200365	28.0275	0
	High	AHLLSLVDVmQR	3	2	2	L8E853;B4DMS3	M10(Oxidation)	0	0	0.0009466	2.9808	3	1397.76	-0.737768	40.0235	0
	High	IALLLMASQEPQR	2	1	1	L8E853		0	0	0.000239	2.87228	2	1469.81	-0.858122	55.3174	0
	High	YTLFQIFSK	2	1	1	L8E853		0	0	0.001757	2.76723	2	1146.62	-0.0793689	72.9064	0
	High	EQAPNLVYmVTGNPASDEIK	1	2	1	L8E853	M9(Oxidation)	0	0	0.001733	2.63526	2	2192.05	-0.701839	52.4906	0
	High	DETLQDGcDTHFcK	2	2	2	L8E853;B4DMS3	C8(Carbamidomethyl); C13(Carbamidomethyl)	0	0	0.0001915	2.57122	2	1725.68	-0.498366	23.8309	0
	High	TVMIDVcTTcR	1	2	2	L8E853;B4DMS3	C7(Carbamidomethyl); C10(Carbamidomethyl)	0	0	0.001645	2.25115	2	1355.61	-0.0364674	30.911	0
	High	EAPDLVLQR	6	2	1	L8E853		0	0.001	0.004255	3.09763	2	1040.57	-0.593639	30.898	0
	High	TPDFcAmScPPSLVYNHcEHGcPR	2	2	2	L8E853;B4DMS3	C5(Carbamidomethyl); M7(Oxidation); C9(Carbamidomethyl); C18(Carbamidomethyl); C22(Carbamidomethyl)	0	0.001	0.003504	3.08088	4	2908.17	-0.566317	32.2351	0
	High	ALSVVWDR	5	1	1	L8E853		0	0.001	0.007088	2.6238	2	945.515	-0.758671	36.4092	0
	High	YNScAPAcQVTcQHPEPLAcPVQcVEGcHAHcPPGK	1	1	1	L8E853	C4(Carbamidomethyl); C8(Carbamidomethyl); C12(Carbamidomethyl); C20(Carbamidomethyl); C24(Carbamidomethyl); C28(Carbamidomethyl); C32(Carbamidomethyl)	0	0.002	0.01793	3.92591	5	4176.74	-1.22007	32.5481	0
	High	TPDFcAMScPPSLVYNHcEHGcPR	1	2	2	L8E853;B4DMS3	C5(Carbamidomethyl); C9(Carbamidomethyl); C18(Carbamidomethyl); C22(Carbamidomethyl)	0	0.002	0.02065	3.3984	4	2892.18	-0.132872	41.9488	0
	High	IALLLmASQEPQR	2	1	1	L8E853	M6(Oxidation)	0	0.002	0.01061	2.73667	2	1485.81	-0.21986	42.5471	0
	High	AVVILVTDVSVDSVDAAADAAR	1	2	2	L8E853;B4DMS3		0	0.002	0.01417	2.37377	2	2157.14	-0.651774	77.8193	0
	High	YIILLLGK	2	1	1	L8E853		0	0.003	0.0269	2.35424	2	932.618	-0.309832	61.5871	0
	High	EFmEEVIQR	2	2	1	L8E853	M3(Oxidation)	0	0.003	0.02424	1.77351	2	1196.56	-0.487685	28.3309	0
	High	HLSISVVLK	1	1	1	L8E853		0	0.008	0.1344	1.94145	2	995.624	-0.334481	35.8675	0
	Medium	GEYFWEK	2	2	2	L8E853;B4DMS3		0	0.012	0.2015	2.38506	2	958.43	-0.331709	38.0939	0
	Medium	TYGLcGIcDENGANDFMLR	1	2	2	L8E853;B4DMS3	C5(Carbamidomethyl); C8(Carbamidomethyl)	0	0.015	0.2542	1.73194	2	2205.93	-0.647004	63.7853	0
	Medium	IEDLPTmVTLGNSFLHK	1	2	2	L8E853;B4DMS3	M7(Oxidation)	0	0.018	0.2884	1.59898	3	1930.99	0.280114	58.6787	0
	Medium	TNGVcVDWR	1	2	2	L8E853;B4DMS3	C5(Carbamidomethyl)	0	0.022	0.326	2.439	2	1106.5	-0.107572	29.6276	0
	Medium	VPLDSSPATcHNNImK	1	1	1	L8E853	C10(Carbamidomethyl); M15(Oxidation)	0	0.037	0.4544	1.64169	3	1799.84	-0.392165	22.6874	0
A0A087WYJ9	Ig mu chain C region OS=Homo sapiens GN=IGHM PE=1 SV=1 - [A0A087WYJ9_HUMAN]	530.158	28.88	26	12	13	201	599	65.6596	6.94678
	A2	Sequence	# PSMs	# Proteins	# Protein Groups	Protein Group Accessions	Modifications	ΔCn	q-Value	PEP	XCorr	Charge	MH+ [Da]	ΔM [ppm]	RT [min]	# Missed Cleavages
	High	ESATITcLVTGFSPADVFVQWMQR	3	5	1	A0A087WYJ9	C7(Carbamidomethyl)	0	0	1.253e-11	6.51569	3	2743.32	-1.92495	118.701	0
	High	QVGSGVTTDQVQAEAK	6	5	1	A0A087WYJ9		0	0	1.391e-07	5.50188	3	1617.81	-0.399412	23.5524	0
	High	FTcTVTHTDLPSPLK	24	5	1	A0A087WYJ9	C3(Carbamidomethyl)	0	0	1.026e-06	4.51319	2	1716.86	-0.56815	36.9903	0
	High	ESATITcLVTGFSPADVFVQWmQR	3	5	1	A0A087WYJ9	C7(Carbamidomethyl); M22(Oxidation)	0	0	3.276e-09	4.46494	3	2759.32	0.371449	105.498	0
	High	YVTSAPmPEPQAPGR	13	5	1	A0A087WYJ9	M7(Oxidation)	0	0	7.797e-06	4.26604	3	1616.77	-0.2008	24.2577	0
	High	VFAIPPSFASIFLTK	21	5	1	A0A087WYJ9		0	0	1.128e-07	4.20101	3	1637.93	-0.00693949	100.214	0
	High	LIcQATGFSPR	23	5	1	A0A087WYJ9	C3(Carbamidomethyl)	0	0	0.0001164	4.02108	2	1249.64	-0.614528	27.895	0
	High	YVTSAPMPEPQAPGR	4	5	1	A0A087WYJ9		0	0	0.0006442	3.92254	2	1600.78	-0.396969	28.7091	0
	High	GVALHRPDVYLLPPAR	2	5	1	A0A087WYJ9		0	0	1.741e-05	3.87105	3	1774.01	-0.601281	41.1013	0
	High	YAATSQVLLPSK	27	4	1	A0A087WYJ9		0	0	1.034e-05	3.76721	2	1277.71	-0.487682	31.0078	0
	High	NVPLPVIAELPPK	17	5	1	A0A087WYJ9		0	0	0.001125	2.43605	2	1386.84	-0.420211	65.1541	0
	High	ESDWLGQSmFTcR	2	4	1	A0A087WYJ9	M9(Oxidation); C12(Carbamidomethyl)	0	0.001	0.003751	3.05849	2	1632.68	-0.916874	42.6404	0
	High	VSVFVPPR	36	5	1	A0A087WYJ9		0	0.001	0.006614	2.18667	2	900.53	-0.284804	29.2295	0
	High	GLEWLGR	15	23	2	Q6GMX6;A0A087WYJ9		0	0.002	0.01725	2.23495	2	830.452	-0.378806	38.783	0
	High	QIQVSWLR	5	5	1	A0A087WYJ9		0	0.004	0.05411	2.20194	2	1029.58	-0.355034	42.8863	0
B4DMS3	cDNA FLJ59036, highly similar to von Willebrand factor OS=Homo sapiens PE=2 SV=1 - [B4DMS3_HUMAN]	414.81	39.76	2	4	27	129	1104	120.757	5.96045
	A2	Sequence	# PSMs	# Proteins	# Protein Groups	Protein Group Accessions	Modifications	ΔCn	q-Value	PEP	XCorr	Charge	MH+ [Da]	ΔM [ppm]	RT [min]	# Missed Cleavages
	High	SVGSQWASPENPcLINEcVR	8	2	2	L8E853;B4DMS3	C13(Carbamidomethyl); C18(Carbamidomethyl)	0	0	9.171e-10	5.79721	3	2303.05	-0.32359	49.3348	0
	High	IPGTccDTcEEPEcNDITAR	7	1	1	B4DMS3	C5(Carbamidomethyl); C6(Carbamidomethyl); C9(Carbamidomethyl); C14(Carbamidomethyl)	0	0	1.187e-07	5.12112	3	2397.94	-0.312053	27.8106	0
	High	RPGDVWTLPDQcHTVTcQPDGQTLLK	7	2	2	L8E853;B4DMS3	C12(Carbamidomethyl); C17(Carbamidomethyl)	0	0	9.458e-06	5.01103	3	3022.45	-0.543696	50.5956	0
	High	LTQVSVLQYGSITTIDVPWNVVPEK	3	2	2	L8E853;B4DMS3		0	0	3.987e-05	4.97471	3	2786.5	1.29644	94.9212	0
	High	SGFTYVLHEGEccGR	6	2	2	L8E853;B4DMS3	C12(Carbamidomethyl); C13(Carbamidomethyl)	0	0	4.034e-08	4.92221	3	1771.75	0.0634792	31.6312	0
	High	EQDLEVILHNGAcSPGAR	8	2	2	L8E853;B4DMS3	C13(Carbamidomethyl)	0	0	2.076e-07	4.9054	3	1965.94	-0.371519	38.821	0
	High	QNADQccPEYEcVcDPVScDLPPVPHcER	8	2	2	L8E853;B4DMS3	C6(Carbamidomethyl); C7(Carbamidomethyl); C12(Carbamidomethyl); C14(Carbamidomethyl); C19(Carbamidomethyl); C27(Carbamidomethyl)	0	0	1.661e-06	4.79018	3	3591.41	-1.38032	48.6964	0
	High	HcDGNVSScGDHPSEGcFcPPDK	3	2	2	L8E853;B4DMS3	C2(Carbamidomethyl); C9(Carbamidomethyl); C17(Carbamidomethyl); C19(Carbamidomethyl)	0	0	4.923e-07	4.40579	4	2618.97	-0.853057	22.6595	0
	High	AmYSIDINDVQDQcSccSPTR	3	2	1	B4DMS3	M2(Oxidation); C14(Carbamidomethyl); C16(Carbamidomethyl); C17(Carbamidomethyl)	0	0	0.0001957	4.33293	3	2536.02	-1.60114	39.9689	0
	High	EGGPSQIGDALGFAVR	5	2	2	L8E853;B4DMS3		0	0	1.509e-06	4.20533	3	1573.8	-0.82784	58.0353	0
	High	IMKIPGTccDTcEEPEcNDITAR	1	1	1	B4DMS3	C8(Carbamidomethyl); C9(Carbamidomethyl); C12(Carbamidomethyl); C17(Carbamidomethyl)	0	0	0.0006153	4.20141	3	2770.16	0.92091	36.0928	1
	High	SEVEVDIHYcQGK	19	1	1	B4DMS3	C10(Carbamidomethyl)	0	0	1.677e-05	4.12158	2	1563.71	-0.528719	27.1405	0
	High	LTGScSYVLFQNK	2	2	2	L8E853;B4DMS3	C5(Carbamidomethyl)	0	0	3.999e-05	4.0384	2	1516.75	-0.629178	37.9257	0
	High	cLPSAcEVVTGSPR	2	2	2	L8E853;B4DMS3	C1(Carbamidomethyl); C6(Carbamidomethyl)	0	0	1.237e-05	3.96073	2	1532.72	-0.635323	30.8861	0
	High	HIVTFDGQNFK	9	2	2	L8E853;B4DMS3		0	0	0.0008861	3.76144	3	1305.66	-0.535118	28.9089	0
	High	AHLLSLVDVMQR	4	2	2	L8E853;B4DMS3		0	0	0.0001626	3.71092	3	1381.76	-0.473	55.7436	0
	High	ILAGPAGDSNVVK	6	2	2	L8E853;B4DMS3		0	0	6.91e-06	3.6074	2	1240.69	-0.121365	26.1072	0
	High	WTcPcVcTGSSTR	4	2	2	L8E853;B4DMS3	C3(Carbamidomethyl); C5(Carbamidomethyl); C7(Carbamidomethyl)	0	0	1.626e-05	3.2759	2	1571.64	0.348189	26.2549	0
	High	VTVFPIGIGDR	3	2	2	L8E853;B4DMS3		0	0	2.795e-05	3.11613	2	1173.66	-0.255768	52.857	0
	High	TVmIDVcTTcR	6	2	2	L8E853;B4DMS3	M3(Oxidation); C7(Carbamidomethyl); C10(Carbamidomethyl)	0	0	0.0002211	3.07461	2	1371.61	0.200365	28.0275	0
	High	AHLLSLVDVmQR	3	2	2	L8E853;B4DMS3	M10(Oxidation)	0	0	0.0009466	2.9808	3	1397.76	-0.737768	40.0235	0
	High	DETLQDGcDTHFcK	2	2	2	L8E853;B4DMS3	C8(Carbamidomethyl); C13(Carbamidomethyl)	0	0	0.0001915	2.57122	2	1725.68	-0.498366	23.8309	0
	High	TVMIDVcTTcR	1	2	2	L8E853;B4DMS3	C7(Carbamidomethyl); C10(Carbamidomethyl)	0	0	0.001645	2.25115	2	1355.61	-0.0364674	30.911	0
	High	TPDFcAmScPPSLVYNHcEHGcPR	2	2	2	L8E853;B4DMS3	C5(Carbamidomethyl); M7(Oxidation); C9(Carbamidomethyl); C18(Carbamidomethyl); C22(Carbamidomethyl)	0	0.001	0.003504	3.08088	4	2908.17	-0.566317	32.2351	0
	High	TPDFcAMScPPSLVYNHcEHGcPR	1	2	2	L8E853;B4DMS3	C5(Carbamidomethyl); C9(Carbamidomethyl); C18(Carbamidomethyl); C22(Carbamidomethyl)	0	0.002	0.02065	3.3984	4	2892.18	-0.132872	41.9488	0
	High	AVVILVTDVSVDSVDAAADAAR	1	2	2	L8E853;B4DMS3		0	0.002	0.01417	2.37377	2	2157.14	-0.651774	77.8193	0
	Medium	GEYFWEK	2	2	2	L8E853;B4DMS3		0	0.012	0.2015	2.38506	2	958.43	-0.331709	38.0939	0
	Medium	TYGLcGIcDENGANDFMLR	1	2	2	L8E853;B4DMS3	C5(Carbamidomethyl); C8(Carbamidomethyl)	0	0.015	0.2542	1.73194	2	2205.93	-0.647004	63.7853	0
	Medium	IEDLPTmVTLGNSFLHK	1	2	2	L8E853;B4DMS3	M7(Oxidation)	0	0.018	0.2884	1.59898	3	1930.99	0.280114	58.6787	0
	Medium	TNGVcVDWR	1	2	2	L8E853;B4DMS3	C5(Carbamidomethyl)	0	0.022	0.326	2.439	2	1106.5	-0.107572	29.6276	0
V9HWA9	Epididymis secretory sperm binding protein Li 62p OS=Homo sapiens GN=HEL-S-62p PE=2 SV=1 - [V9HWA9_HUMAN]	349.274	21.23	6	24	24	101	1663	187.03	6.40479
	A2	Sequence	# PSMs	# Proteins	# Protein Groups	Protein Group Accessions	Modifications	ΔCn	q-Value	PEP	XCorr	Charge	MH+ [Da]	ΔM [ppm]	RT [min]	# Missed Cleavages
	High	DTWVEHWPEEDEcQDEENQK	2	2	1	V9HWA9	C13(Carbamidomethyl)	0	0	4.525e-10	6.56943	3	2603.02	-0.782982	39.9643	0
	High	VPVAVQGEDTVQSLTQGDGVAK	4	2	1	V9HWA9		0	0	2.294e-08	5.77434	3	2198.13	-0.329683	49.5805	0
	High	ILLQGTPVAQMTEDAVDAER	6	2	1	V9HWA9		0	0	3.718e-10	5.19044	2	2157.09	-0.221884	71.6452	0
	High	EDIPPADLSDQVPDTESETR	30	2	1	V9HWA9		0	0	1.975e-08	5.08805	2	2214	-0.600664	40.6163	0
	High	ILLQGTPVAQmTEDAVDAER	4	2	1	V9HWA9	M11(Oxidation)	0	0	2.235e-07	5.01055	3	2173.08	-0.245745	51.078	0
	High	SNLDEDIIAEENIVSR	4	1	1	V9HWA9		0	0	2.508e-08	4.831	2	1816.89	-0.41397	58.6623	0
	High	DIcEEQVNSLPGSITK	6	2	1	V9HWA9	C3(Carbamidomethyl)	0	0	1.056e-06	4.6648	2	1789.86	-0.431688	41.2108	0
	High	IPIEDGSGEVVLSR	5	2	1	V9HWA9		0	0	2.675e-07	4.55707	2	1470.78	0.0159951	37.8734	0
	High	VHQYFNVELIQPGAVK	2	2	1	V9HWA9		0	0	0.0004258	4.4406	3	1841.99	-0.348956	52.6647	0
	High	AGDFLEANYMNLQR	1	2	1	V9HWA9		0	0	1.351e-05	4.3314	2	1641.77	0.624832	54.7464	0
	High	VYAYYNLEEScTR	3	1	1	V9HWA9	C11(Carbamidomethyl)	0	0	9.251e-07	4.19981	2	1667.74	-0.828667	34.4005	0
	High	AGDFLEANYmNLQR	2	2	1	V9HWA9	M10(Oxidation)	0	0	0.0001933	4.19829	2	1657.76	-0.95285	43.6186	0
	High	DAPDHQELNLDVSLQLPSR	3	1	1	V9HWA9		0	0	2.05e-05	4.1797	3	2147.07	-1.41307	61.1814	0
	High	TELRPGETLNVNFLLR	2	2	1	V9HWA9		0	0	4.576e-07	3.73017	3	1872.03	0.0905082	65.5536	0
	High	EVVADSVWVDVK	4	2	1	V9HWA9		0	0	0.001395	3.38617	2	1345.7	-1.27338	47.1492	0
	High	DYAGVFSDAGLTFTSSSGQQTAQR	3	2	1	V9HWA9		0	0	0.001157	3.15456	3	2494.14	-1.96365	65.9514	0
	High	EYVLPSFEVIVEPTEK	2	2	1	V9HWA9		0	0	0.0002138	3.02073	2	1878.98	1.08157	77.2136	0
	High	TIYTPGSTVLYR	1	3	1	V9HWA9		0	0	0.0005557	2.89732	2	1370.73	-0.429508	38.2787	0
	High	GYTQQLAFR	3	2	1	V9HWA9		0	0	0.002403	2.38623	2	1083.56	-0.720455	29.1983	0
	High	AcEPGVDYVYK	1	3	1	V9HWA9	C2(Carbamidomethyl)	0	0.001	0.005605	2.65208	2	1300.59	0.251474	27.9925	0
	High	DFDFVPPVVR	7	1	1	V9HWA9		0	0.002	0.02174	2.96521	2	1190.62	-0.385164	64.9974	0
	High	VLLDGVQNPR	1	2	1	V9HWA9		0	0.002	0.01113	2.20149	2	1110.63	-0.225934	28.5305	0
	High	DScVGSLVVK	1	2	1	V9HWA9	C3(Carbamidomethyl)	0	0.002	0.01341	1.81782	2	1063.55	0.28633	29.6874	0
	High	SEFPESWLWNVEDLK	1	1	1	V9HWA9		0	0.002	0.02197	1.73978	2	1878.89	0.181836	89.4861	0
	High	NTLIIYLDK	2	2	1	V9HWA9		0	0.003	0.02267	2.15968	2	1092.63	-0.59603	46.7636	0
	Medium	FISLGEAcK	1	2	1	V9HWA9	C8(Carbamidomethyl)	0	0.012	0.1909	2.1412	2	1024.51	-0.728668	30.4063	0
C0JYY2	Apolipoprotein B (Including Ag(X) antigen) OS=Homo sapiens GN=APOB PE=4 SV=1 - [C0JYY2_HUMAN]	324.93	17.71	12	31	54	107	4563	515.236	7.04932
	A2	Sequence	# PSMs	# Proteins	# Protein Groups	Protein Group Accessions	Modifications	ΔCn	q-Value	PEP	XCorr	Charge	MH+ [Da]	ΔM [ppm]	RT [min]	# Missed Cleavages
	High	IHSGSFQSQVELSNDQEK	3	6	2	C0JYY2;Q59HB3		0	0	3.998e-08	5.88137	3	2032.96	-0.142668	24.9819	0
	High	DFSAEYEEDGKYEGLQEWEGK	2	5	2	C0JYY2;Q59HB3		0	0	1.471e-06	5.41521	3	2509.07	1.08386	51.7846	1
	High	ADSVVDLLSYNVQGSGETTYDHK	3	4	1	C0JYY2		0	0	1.398e-05	5.05548	3	2498.17	0.763692	59.0869	0
	High	IEFEWNTGTNVDTK	2	3	1	C0JYY2		0	0	1.719e-07	4.90745	2	1653.77	-0.369674	46.3332	0
	High	SVSDGIAALDLNAVANK	1	4	2	C0JYY2;Q59HB3		0	0	1.635e-08	4.89372	2	1657.87	-2.19285	56.3815	0
	High	DKDQEVLLQTFLDDASPGDK	2	6	1	C0JYY2		0	0	0.0002172	4.79964	3	2234.08	-0.810509	76.2982	1
	High	IADFELPTIIVPEQTIEIPSIK	3	4	2	C0JYY2;Q59HB3		0	0	7.481e-06	4.7091	3	2466.38	1.09309	103.804	0
	High	VPSYTLILPSLELPVLHVPR	2	4	2	C0JYY2;Q59HB3		0	0	9.929e-07	4.6382	3	2243.32	-0.423271	102.424	0
	High	LQDFSDQLSDYYEK	1	2	2	C0JYY2;Q59HB3		0	0	1.125e-06	4.29714	2	1750.78	-0.972731	49.8517	0
	High	VNWEEEAASGLLTSLK	3	4	2	C0JYY2;Q59HB3		0	0	4.529e-08	4.21794	2	1746.89	-0.922482	80.0067	0
	High	NLQNNAEWVYQGAIR	2	4	2	C0JYY2;Q59HB3		0	0	3.08e-07	4.21438	2	1775.88	-0.715242	48.2655	0
	High	VNQNLVYESGSLNFSK	2	4	2	C0JYY2;Q59HB3		0	0	7.429e-08	4.17491	2	1798.89	-1.24427	44.4694	0
	High	IGQDGISTSATTNLK	2	3	1	C0JYY2		0	0	6.171e-07	4.0772	2	1505.78	0.192649	26.4083	0
	High	IAELSATAQEIIK	3	2	2	C0JYY2;Q59HB3		0	0	2.004e-06	4.07289	2	1386.78	-0.321922	47.0811	0
	High	YEDGTLSLTSTSDLQSGIIK	2	3	1	C0JYY2		0	0	1.443e-05	3.80894	2	2128.07	0.0282542	59.7741	0
	High	NHLQLEGLFFTNGEHTSK	1	6	2	C0JYY2;Q59HB3		0	0	0.001317	3.72635	3	2072.01	-3.81195	48.683	0
	High	TLADLTLLDSPIK	2	3	1	C0JYY2		0	0	7.875e-06	3.68765	2	1399.8	-0.241908	71.1253	0
	High	TQFNNNEYSQDLDAYNTK	2	3	1	C0JYY2		0	0	8.781e-07	3.68279	2	2164.94	-0.174347	34.9127	0
	High	ALYWVNGQVPDGVSK	1	5	1	C0JYY2		0	0	5.873e-06	3.64261	2	1632.84	-0.398911	48.5618	0
	High	YTYNYEAESSSGVPGTADSR	3	6	1	C0JYY2		0	0	5.399e-06	3.57951	2	2153.93	0.329617	29.2758	0
	High	ATFQTPDFIVPLTDLR	3	3	1	C0JYY2		0	0	0.001447	3.52755	2	1833.97	-0.307898	87.3554	0
	High	LLLQmDSSATAYGSTVSK	1	3	1	C0JYY2	M5(Oxidation)	0	0	1.094e-05	3.50939	2	1887.94	1.37951	35.5757	0
	High	TSSFALNLPTLPEVK	1	4	2	C0JYY2;Q59HB3		0	0	8.125e-05	3.44131	2	1616.89	-2.42791	75.3758	0
	High	ATGVLYDYVNK	5	4	2	C0JYY2;Q59HB3		0	0	0.0005067	3.41004	2	1242.64	-0.384162	34.1183	0
	High	NTLELSNGVIVK	2	3	1	C0JYY2		0	0	0.0001572	3.40253	2	1286.73	0.0883491	37.1658	0
	High	NLTDFAEQYSIQDWAK	1	4	1	C0JYY2		0	0	5.048e-06	3.37538	2	1928.9	-0.0196386	73.7585	0
	High	SEYQADYESLR	3	3	1	C0JYY2		0	0	0.0001727	3.33579	2	1360.6	1.45665	26.9718	0
	High	IDDIWNLEVK	1	6	2	C0JYY2;Q59HB3		0	0	0.0002107	3.32205	2	1244.65	0.258802	58.0387	0
	High	IVQILPWEQNEQVK	2	6	1	C0JYY2		0	0	0.001626	3.1581	2	1723.94	0.478516	56.8363	0
	High	ENFAGEATLQR	4	6	2	C0JYY2;Q59HB3		0	0	7.474e-05	3.11424	2	1235.6	0.0475871	26.8461	0
	High	ALVEQGFTVPEIK	2	3	1	C0JYY2		0	0	0.0001074	2.9919	2	1430.79	-0.286194	54.6557	0
	High	LTISEQNIQR	2	6	1	C0JYY2		0	0	0.001283	2.84611	2	1201.65	-0.372428	26.2092	0
	High	LDVTTSIGR	3	4	2	C0JYY2;Q59HB3		0	0	0.0005236	2.80817	2	961.531	-0.0985266	28.1407	0
	High	VSALLTPAEQTGTWK	2	3	1	C0JYY2		0	0	0.001744	2.79664	2	1601.85	0.393422	42.6194	0
	High	GFEPTLEALFGK	2	6	1	C0JYY2		0	0	0.0002309	2.71151	2	1308.68	-0.359371	78.0132	0
	High	EYSGTIASEANTYLNSK	1	6	2	C0JYY2;Q59HB3		0	0	0.0003358	2.50647	2	1847.87	3.14867	43.2295	0
	High	NNALDFVTK	5	4	2	C0JYY2;Q59HB3		0	0	0.00296	1.84716	2	1021.53	-0.630478	33.4411	0
	High	FPEVDVLTK	3	4	2	C0JYY2;Q59HB3		0	0.001	0.004239	2.7497	2	1047.57	-1.00115	43.8314	0
	High	LPQQANDYLNSFNWER	1	3	1	C0JYY2		0	0.002	0.01091	2.79716	2	1994.94	0.0677937	63.2069	0
	High	IEGNLIFDPNNYLPK	3	6	1	C0JYY2		0	0.002	0.02125	2.79612	2	1746.9	-1.05148	76.1138	0
	High	YNALDLTNNGK	1	3	1	C0JYY2		0	0.002	0.01744	2.56475	2	1222.61	0.272926	29.5795	0
	High	EFQVPTFTIPK	1	3	1	C0JYY2		0	0.002	0.01145	2.53886	2	1306.7	0.505304	65.3804	0
	High	FDHTNSLNIAGLSLDFSSK	1	3	1	C0JYY2		0	0.003	0.04548	2.63163	3	2066.02	0.92781	71.3243	0
	High	SVSLPSLDPASAK	1	6	1	C0JYY2		0	0.003	0.0321	2.03473	2	1271.68	-0.840015	40.8589	0
	High	NTFTLScDGSLR	1	4	1	C0JYY2	C7(Carbamidomethyl)	0	0.004	0.05821	2.36211	2	1370.64	-0.932111	34.0498	0
	High	EVYGFNPEGK	2	6	1	C0JYY2		0	0.005	0.09494	2.34409	2	1139.54	0.0891003	29.3036	0
	High	GIISALLVPPETEEAK	2	6	1	C0JYY2		0	0.005	0.09137	2.22793	2	1666.93	0.100724	67.214	0
	High	FSVPAGIVIPSFQALTAR	1	4	2	C0JYY2;Q59HB3		0	0.005	0.07319	2.05498	2	1874.05	-1.3171	94.3882	0
	High	EVGTVLSQVYSK	1	5	2	C0JYY2;Q59HB3		0	0.005	0.09714	1.42116	2	1309.7	0.019394	36.448	0
	High	LEIQSQVDSQHVGHSVLTAK	1	4	2	C0JYY2;Q59HB3		0	0.006	0.09931	2.52886	3	2176.14	-0.0726359	29.9193	0
	High	ILGEELGFASLHDLQLLGK	2	6	1	C0JYY2		0	0.008	0.1426	1.95395	3	2053.13	0.855476	87.6733	0
	Medium	TEVIPPLIENR	2	4	1	C0JYY2		0	0.012	0.2014	2.09265	2	1280.72	-0.244118	44.6065	0
	Medium	LSLESLTSYFSIESSTK	1	6	2	C0JYY2;Q59HB3		0	0.012	0.1882	1.92205	2	1891.95	-4.21104	89.225	0
	Medium	QTIIVVLENVQR	1	3	1	C0JYY2		0	0.025	0.3556	1.28356	2	1411.83	-0.844423	57.5031	0
H6VRF8	Keratin 1 OS=Homo sapiens GN=KRT1 PE=3 SV=1 - [H6VRF8_HUMAN]	289.007	36.18	19	15	15	80	644	66.013	8.11865
	A2	Sequence	# PSMs	# Proteins	# Protein Groups	Protein Group Accessions	Modifications	ΔCn	q-Value	PEP	XCorr	Charge	MH+ [Da]	ΔM [ppm]	RT [min]	# Missed Cleavages
	High	THNLEPYFESFINNLR	6	6	1	H6VRF8		0	0	5.144e-08	5.96841	3	1993.98	-0.424814	80.9575	0
	High	FSScGGGGGSFGAGGGFGSR	8	5	1	H6VRF8	C4(Carbamidomethyl)	0	0	2.775e-09	5.10123	2	1765.73	-0.0150024	29.1184	0
	High	LNDLEDALQQAK	6	6	1	H6VRF8		0	0	8.321e-07	5.05606	2	1357.7	-0.54161	39.8953	0
	High	GSYGSGGSSYGSGGGSYGSGGGGGGHGSYGSGSSSGGYR	1	5	1	H6VRF8		0	0	8.7e-07	4.67105	3	3312.31	1.90713	22.7554	0
	High	FLEQQNQVLQTK	5	7	1	H6VRF8		0	0	2.385e-05	4.62022	2	1475.78	-0.245017	28.7879	0
	High	SLDLDSIIAEVK	9	5	1	H6VRF8		0	0	6.317e-05	4.48651	2	1302.72	0.425681	79.6377	0
	High	WELLQQVDTSTR	6	6	1	H6VRF8		0	0	1.601e-05	4.47175	2	1475.75	-0.491111	50.0937	0
	High	QISNLQQSISDAEQR	3	6	1	H6VRF8		0	0	3.084e-06	4.15794	2	1716.85	0.036455	33.6198	0
	High	SLNNQFASFIDK	3	6	1	H6VRF8		0	0	8.589e-05	4.09316	2	1383.69	-0.0926178	51.3686	0
	High	YEELQITAGR	8	6	1	H6VRF8		0	0	6.062e-05	4.07203	2	1179.6	-0.276403	30.0582	0
	High	LALDLEIATYR	6	19	1	H6VRF8		0	0	4.643e-06	4.06514	2	1277.71	0.173261	62.7603	0
	High	SGGGFSSGSAGIINYQR	3	6	1	H6VRF8		0	0	5.524e-08	4.03607	2	1657.79	0.855246	33.0091	0
	High	mSGEcAPNVSVSVSTSHTTISGGGSR	5	6	1	H6VRF8	M1(Oxidation); C5(Carbamidomethyl)	0	0	3.668e-05	3.83361	3	2581.16	-0.158531	27.8273	0
	High	TNAENEFVTIK	6	6	1	H6VRF8		0	0	0.0001572	3.76672	2	1265.64	-0.10172	30.1463	0
	High	IEISELNR	4	6	1	H6VRF8		0	0.002	0.01298	2.93263	2	973.531	-0.285396	28.9709	0
	High	MSGEcAPNVSVSVSTSHTTISGGGSR	1	6	1	H6VRF8	C5(Carbamidomethyl)	0	0.002	0.01648	1.62923	3	2565.16	-1.26148	30.0811	0
Q0KKI6	Immunoblobulin light chain (Fragment) OS=Homo sapiens PE=1 SV=1 - [Q0KKI6_HUMAN]	273.453	44.75	35	1	6	74	219	24.015	8.06006
	A2	Sequence	# PSMs	# Proteins	# Protein Groups	Protein Group Accessions	Modifications	ΔCn	q-Value	PEP	XCorr	Charge	MH+ [Da]	ΔM [ppm]	RT [min]	# Missed Cleavages
	High	VDNALQSGNSQESVTEQDSK	6	16	3	Q0KKI6;Q6P5S8;A0A087X130		0	0	1.467e-09	6.6637	3	2135.97	-0.0698596	23.5377	0
	High	SGTASVVcLLNNFYPR	19	26	3	Q0KKI6;Q6P5S8;A0A087X130	C8(Carbamidomethyl)	0	0	1.032e-08	5.60868	3	1797.89	-0.372025	82.0732	0
	High	TVAAPSVFIFPPSDEQLK	16	25	3	Q0KKI6;Q6P5S8;A0A087X130		0	0	2.73e-05	4.74901	3	1946.03	-0.0517176	71.1942	0
	High	VYAcEVTHQGLSSPVTK	11	16	3	Q0KKI6;Q6P5S8;A0A087X130	C4(Carbamidomethyl)	0	0	1.145e-08	4.27926	2	1875.93	-0.94183	25.9493	0
	High	DSTYSLSSTLTLSK	15	16	3	Q0KKI6;Q6P5S8;A0A087X130		0	0	0.000105	4.18289	2	1502.76	0.155242	48.8329	0
	High	FSGSGSGTDFTLK	6	18	1	Q0KKI6		0	0	5.719e-06	3.97557	2	1303.62	-0.677435	30.5713	0
	Medium	VDNALQsGNSQESVTEQDSK	1	16	3	Q0KKI6;Q6P5S8;A0A087X130	S7(Phospho)	0	0.01	0.1602	3.25598	3	2215.96	9.03945	23.9283	0
A0A087X130	Ig kappa chain C region OS=Homo sapiens GN=IGKC PE=1 SV=1 - [A0A087X130_HUMAN]	256.865	40.69	24	1	6	70	231	25.1204	6.31592
	A2	Sequence	# PSMs	# Proteins	# Protein Groups	Protein Group Accessions	Modifications	ΔCn	q-Value	PEP	XCorr	Charge	MH+ [Da]	ΔM [ppm]	RT [min]	# Missed Cleavages
	High	VDNALQSGNSQESVTEQDSK	6	16	3	Q0KKI6;Q6P5S8;A0A087X130		0	0	1.467e-09	6.6637	3	2135.97	-0.0698596	23.5377	0
	High	SGTASVVcLLNNFYPR	19	26	3	Q0KKI6;Q6P5S8;A0A087X130	C8(Carbamidomethyl)	0	0	1.032e-08	5.60868	3	1797.89	-0.372025	82.0732	0
	High	TVAAPSVFIFPPSDEQLK	16	25	3	Q0KKI6;Q6P5S8;A0A087X130		0	0	2.73e-05	4.74901	3	1946.03	-0.0517176	71.1942	0
	High	VYAcEVTHQGLSSPVTK	11	16	3	Q0KKI6;Q6P5S8;A0A087X130	C4(Carbamidomethyl)	0	0	1.145e-08	4.27926	2	1875.93	-0.94183	25.9493	0
	High	DSTYSLSSTLTLSK	15	16	3	Q0KKI6;Q6P5S8;A0A087X130		0	0	0.000105	4.18289	2	1502.76	0.155242	48.8329	0
	High	LLIYGASTR	2	7	1	A0A087X130		0	0	0.001354	2.82375	2	993.572	-0.604029	30.7934	0
	Medium	VDNALQsGNSQESVTEQDSK	1	16	3	Q0KKI6;Q6P5S8;A0A087X130	S7(Phospho)	0	0.01	0.1602	3.25598	3	2215.96	9.03945	23.9283	0
Q6P5S8	IGK@ protein OS=Homo sapiens GN=IGK@ PE=1 SV=1 - [Q6P5S8_HUMAN]	253.833	42.8	18	1	6	70	236	25.7568	6.32861
	A2	Sequence	# PSMs	# Proteins	# Protein Groups	Protein Group Accessions	Modifications	ΔCn	q-Value	PEP	XCorr	Charge	MH+ [Da]	ΔM [ppm]	RT [min]	# Missed Cleavages
	High	VDNALQSGNSQESVTEQDSK	6	16	3	Q0KKI6;Q6P5S8;A0A087X130		0	0	1.467e-09	6.6637	3	2135.97	-0.0698596	23.5377	0
	High	SGTASVVcLLNNFYPR	19	26	3	Q0KKI6;Q6P5S8;A0A087X130	C8(Carbamidomethyl)	0	0	1.032e-08	5.60868	3	1797.89	-0.372025	82.0732	0
	High	TVAAPSVFIFPPSDEQLK	16	25	3	Q0KKI6;Q6P5S8;A0A087X130		0	0	2.73e-05	4.74901	3	1946.03	-0.0517176	71.1942	0
	High	VYAcEVTHQGLSSPVTK	11	16	3	Q0KKI6;Q6P5S8;A0A087X130	C4(Carbamidomethyl)	0	0	1.145e-08	4.27926	2	1875.93	-0.94183	25.9493	0
	High	DSTYSLSSTLTLSK	15	16	3	Q0KKI6;Q6P5S8;A0A087X130		0	0	0.000105	4.18289	2	1502.76	0.155242	48.8329	0
	High	FSGSGSGTDFTLTITR	2	1	1	Q6P5S8		0	0	0.0007762	2.21985	2	1646.8	-1.81652	47.1534	0
	Medium	VDNALQsGNSQESVTEQDSK	1	16	3	Q0KKI6;Q6P5S8;A0A087X130	S7(Phospho)	0	0.01	0.1602	3.25598	3	2215.96	9.03945	23.9283	0
A8K9P0	cDNA FLJ78413, highly similar to Homo sapiens albumin, mRNA OS=Homo sapiens PE=2 SV=1 - [A8K9P0_HUMAN]	242.699	42.11	13	18	18	76	608	69.2224	6.27783
	A2	Sequence	# PSMs	# Proteins	# Protein Groups	Protein Group Accessions	Modifications	ΔCn	q-Value	PEP	XCorr	Charge	MH+ [Da]	ΔM [ppm]	RT [min]	# Missed Cleavages
	High	KVPQVSTPTLVEVSR	6	12	1	A8K9P0		0	0	1.025e-06	5.63994	3	1639.94	-0.472841	35.6035	1
	High	VHTEccHGDLLEcADDR	3	11	1	A8K9P0	C5(Carbamidomethyl); C6(Carbamidomethyl); C13(Carbamidomethyl)	0	0	4.238e-09	5.36558	3	2086.84	-0.352745	23.599	0
	High	VFDEFKPLVEEPQNLIK	14	12	1	A8K9P0		0	0	5.205e-07	5.11514	3	2045.1	-0.198235	70.6289	0
	High	SHcIAEVENDEmPADLPSLAADFVESK	2	8	1	A8K9P0	C3(Carbamidomethyl); M12(Oxidation)	0	0	6.722e-06	5.04001	3	2990.34	-1.05386	74.3672	0
	High	DVFLGmFLYEYAR	5	10	1	A8K9P0	M6(Oxidation)	0	0	9.142e-07	4.35553	2	1639.78	-0.544274	89.8673	0
	High	RPcFSALEVDETYVPK	3	11	1	A8K9P0	C3(Carbamidomethyl)	0	0	2.101e-05	4.12048	3	1910.93	0.149502	46.9107	0
	High	LVAASQAALGL	7	11	1	A8K9P0		0	0	1.151e-05	3.91576	2	1013.6	-0.346181	49.9349	0
	High	ALVLIAFAQYLQQcPFEDHVK	2	9	1	A8K9P0	C14(Carbamidomethyl)	0	0	0.002862	3.78813	3	2490.28	-1.62041	102.52	0
	High	LVRPEVDVmcTAFHDNEETFLK	1	8	1	A8K9P0	M9(Oxidation); C10(Carbamidomethyl)	0	0	0.002288	3.78383	4	2666.26	-0.128495	50.6563	0
	High	LVNEVTEFAK	5	8	1	A8K9P0		0	0	0.001378	3.73228	2	1149.61	-0.347662	32.5217	0
	High	MPcAEDYLSVVLNQLcVLHEK	1	10	1	A8K9P0	C3(Carbamidomethyl); C16(Carbamidomethyl)	0	0	0.00128	3.69687	3	2518.2	-3.85652	108.322	0
	High	AVmDDFAAFVEK	5	12	1	A8K9P0	M3(Oxidation)	0	0	0.0001933	3.62146	2	1358.63	-1.04723	49.6625	0
	High	HPDYSVVLLLR	4	10	1	A8K9P0		0	0	0.0006189	3.59446	3	1311.74	-0.894579	53.4455	0
	High	AVMDDFAAFVEK	2	12	1	A8K9P0		0	0	9.204e-05	3.38575	2	1342.63	-0.0283593	65.6121	0
	High	VPQVSTPTLVEVSR	4	12	1	A8K9P0		0	0	0.0003065	3.15492	2	1511.84	-0.342989	41.9274	0
	High	EFNAETFTFHADIcTLSEK	3	12	1	A8K9P0	C14(Carbamidomethyl)	0	0	0.0001423	3.09766	2	2260.02	-3.24637	63.938	0
	High	mPcAEDYLSVVLNQLcVLHEK	1	10	1	A8K9P0	M1(Oxidation); C3(Carbamidomethyl); C16(Carbamidomethyl)	0	0.001	0.006285	2.89978	3	2534.21	0.101135	102.449	0
	High	SHcIAEVENDEMPADLPSLAADFVESK	1	8	1	A8K9P0	C3(Carbamidomethyl)	0	0.002	0.01371	3.54678	3	2974.34	-2.25614	83.0961	0
	High	FQNALLVR	1	12	1	A8K9P0		0	0.003	0.03835	2.47044	2	960.562	-0.596544	33.019	0
	High	YLYEIAR	1	9	1	A8K9P0		0	0.003	0.03165	2.22169	2	927.493	-0.729801	30.885	0
	High	QTALVELVK	5	12	1	A8K9P0		0	0.003	0.03402	2.06732	2	1000.6	-0.512943	36.9346	0
B7ZLE5	FN1 protein OS=Homo sapiens GN=FN1 PE=2 SV=1 - [B7ZLE5_HUMAN]	224.661	19.91	26	26	26	65	2240	246.543	6.06201
	A2	Sequence	# PSMs	# Proteins	# Protein Groups	Protein Group Accessions	Modifications	ΔCn	q-Value	PEP	XCorr	Charge	MH+ [Da]	ΔM [ppm]	RT [min]	# Missed Cleavages
	High	RPGGEPSPEGTTGQSYNQYSQR	2	14	1	B7ZLE5		0	0	2.042e-13	7.63363	3	2396.08	-0.745185	22.5725	0
	High	TEIDKPSQMQVTDVQDNSISVK	1	10	1	B7ZLE5		0	0	8.785e-10	6.1151	3	2462.21	0.528957	36.1661	0
	High	SSPVVIDASTAIDAPSNLR	6	18	1	B7ZLE5		0	0	1.878e-05	5.53473	3	1913	0.345948	53.0184	0
	High	HTSVQTTSSGSGPFTDVR	3	3	1	B7ZLE5		0	0	2.014e-08	5.40977	3	1863.88	-0.261131	24.1397	0
	High	EESPLLIGQQSTVSDVPR	5	10	1	B7ZLE5		0	0	3.714e-08	5.02114	2	1955.01	-0.185816	47.4407	0
	High	ITYGETGGNSPVQEFTVPGSK	5	10	1	B7ZLE5		0	0	1.832e-06	4.89638	2	2168.05	-0.38699	47.0629	0
	High	GFNcESKPEAEETcFDK	3	3	1	B7ZLE5	C4(Carbamidomethyl); C14(Carbamidomethyl)	0	0	7.245e-08	4.83139	3	2047.84	-1.08562	24.1268	0
	High	TETITGFQVDAVPANGQTPIQR	3	17	1	B7ZLE5		0	0	3.863e-05	4.70432	3	2343.19	-0.293961	52.3012	0
	High	SYTITGLQPGTDYK	3	17	1	B7ZLE5		0	0	3.874e-07	4.46166	2	1543.76	-0.82944	37.0256	0
	High	DLQFVEVTDVK	4	4	1	B7ZLE5		0	0	0.0002822	4.30148	2	1292.67	-0.326563	50.6997	0
	High	GATYNIIVEALK	4	11	1	B7ZLE5		0	0	2.626e-05	3.83617	2	1291.73	0.057525	62.1498	0
	High	VPGTSTSATLTGLTR	3	18	1	B7ZLE5		0	0	4.122e-06	3.59208	2	1461.79	-0.078183	32.074	0
	High	VEYELSEEGDEPQYLDLPSTATSVNIPDLLPGR	1	4	1	B7ZLE5		0	0	0.002332	3.32875	3	3646.76	-0.721503	95.095	0
	High	LLcQcLGFGSGHFR	2	14	1	B7ZLE5	C3(Carbamidomethyl); C5(Carbamidomethyl)	0	0	9.159e-05	3.29742	3	1651.78	-0.672398	41.2785	0
	High	GDSPASSKPISINYR	3	10	1	B7ZLE5		0	0	0.002177	3.26099	3	1591.81	-0.41677	24.8982	0
	High	GNLLQcIcTGNGR	1	3	1	B7ZLE5	C6(Carbamidomethyl); C8(Carbamidomethyl)	0	0	4.555e-05	3.21097	2	1462.69	-0.415132	37.4201	0
	High	NLQPASEYTVSLVAIK	3	3	1	B7ZLE5		0	0	8.297e-07	3.16993	2	1732.95	-0.138374	58.3159	0
	High	EYLGAIcScTcFGGQR	2	15	1	B7ZLE5	C7(Carbamidomethyl); C9(Carbamidomethyl); C11(Carbamidomethyl)	0	0	1.103e-05	3.0269	2	1878.79	-1.6695	42.1058	0
	High	YSFcTDHTVLVQTR	1	4	1	B7ZLE5	C4(Carbamidomethyl)	0	0	0.002584	2.92279	3	1726.82	-1.85235	32.9363	0
	High	EINLAPDSSSVVVSGLMVATK	1	17	1	B7ZLE5		0	0	0.001799	2.76713	2	2117.12	1.29357	75.7669	0
	High	WSRPQAPITGYR	2	4	1	B7ZLE5		0	0.001	0.005012	3.00575	3	1431.75	-0.107358	26.6404	0
	High	VTWAPPPSIDLTNFLVR	2	10	1	B7ZLE5		0	0.001	0.006715	2.21856	2	1926.05	-1.23735	95.1761	0
	High	DSmIWDcTcIGAGR	1	3	1	B7ZLE5	M3(Oxidation); C7(Carbamidomethyl); C9(Carbamidomethyl)	0	0.003	0.03078	2.89951	2	1657.67	-1.62543	42.2896	0
	High	QDGHLWcSTTSNYEQDQK	1	4	1	B7ZLE5	C7(Carbamidomethyl)	0	0.005	0.08287	2.58036	3	2196.93	0.693967	24.987	0
	High	WLPSSSPVTGYR	2	16	1	B7ZLE5		0	0.005	0.08923	2.39135	2	1349.68	-0.639957	37.575	0
	Medium	ESVPISDTIIPAVPPPTDLR	1	5	1	B7ZLE5		0	0.036	0.4435	1.6436	2	2117.15	-1.61344	72.0854	0
B2RMS9	Inter-alpha (Globulin) inhibitor H4 (Plasma Kallikrein-sensitive glycoprotein) OS=Homo sapiens GN=ITIH4 PE=2 SV=1 - [B2RMS9_HUMAN]	223.412	20	8	13	13	73	930	103.298	6.97607
	A2	Sequence	# PSMs	# Proteins	# Protein Groups	Protein Group Accessions	Modifications	ΔCn	q-Value	PEP	XCorr	Charge	MH+ [Da]	ΔM [ppm]	RT [min]	# Missed Cleavages
	High	SPEQQETVLDGNLIIR	16	8	1	B2RMS9		0	0	1.547e-08	5.5997	3	1811.95	-0.633414	52.3788	0
	High	ANTVQEATFQMELPK	6	6	1	B2RMS9		0	0	6.494e-07	4.53013	3	1706.84	-0.387045	49.2676	0
	High	GPDVLTATVSGK	8	8	1	B2RMS9		0	0	4.7e-05	4.13719	2	1144.62	-0.528073	29.8548	0
	High	LPEGSVSLIILLTDGDPTVGETNPR	3	8	1	B2RMS9		0	0	2.526e-06	4.06863	3	2593.37	-0.457913	97.6285	0
	High	ANTVQEATFQmELPK	6	6	1	B2RMS9	M11(Oxidation)	0	0	2.044e-06	3.49516	2	1722.84	-0.399998	36.5708	0
	High	ITFELVYEELLK	2	7	1	B2RMS9		0	0	1.15e-05	3.4078	2	1496.82	-0.392178	94.4642	0
	High	LGVYELLLK	5	8	1	B2RMS9		0	0	0.0003718	3.15956	2	1047.64	-0.0747492	65.7073	0
	High	LALDNGGLAR	5	8	1	B2RMS9		0	0	0.0001008	3.04806	2	999.558	-0.322516	28.4304	0
	High	NmEQFQVSVSVAPNAK	1	7	1	B2RMS9	M2(Oxidation)	0	0	6.972e-06	2.76558	2	1764.86	0.0531923	36.533	0
	High	ILDDLSPR	7	8	1	B2RMS9		0	0	0.002302	2.67392	2	928.509	-0.456955	29.2856	0
	High	IPKPEASFSPR	2	1	1	B2RMS9		0	0.001	0.007156	2.71615	3	1228.67	-0.438617	24.3941	0
	High	SFAAGIQALGGTNINDAmLMAVQLLDSSNQEER	2	8	1	B2RMS9	M18(Oxidation)	0	0.003	0.02887	2.54653	3	3480.68	1.12537	115.321	0
	High	NVVFVIDK	9	8	1	B2RMS9		0	0.003	0.04599	2.18316	2	933.54	-0.772168	35.5873	0
	High	TGLLLLSDPDK	1	4	1	B2RMS9		0	0.003	0.02731	1.77851	2	1171.66	-0.757767	47.9378	0
S6BAN6	IgG L chain OS=Homo sapiens PE=2 SV=1 - [S6BAN6_HUMAN]	175.565	31.02	29	1	4	50	216	22.9053	8.30908
	A2	Sequence	# PSMs	# Proteins	# Protein Groups	Protein Group Accessions	Modifications	ΔCn	q-Value	PEP	XCorr	Charge	MH+ [Da]	ΔM [ppm]	RT [min]	# Missed Cleavages
	High	YAASSYLSLTPEQWK	6	53	4	Q567P1;S6BAR0;S6BAN6;Q6NS95		0	0	1.163e-08	5.00949	2	1743.86	-0.103863	59.401	0
	High	ATLVcLISDFYPGAVTVAWK	7	54	4	Q567P1;S6BAR0;S6BAN6;Q6NS95	C5(Carbamidomethyl)	0	0	1e-07	4.68685	3	2211.15	-2.97422	109.062	0
	High	AAPSVTLFPPSSEELQANK	35	33	3	Q567P1;S6BAR0;S6BAN6		0	0	2.185e-07	4.39317	2	1986.02	-0.712083	52.3179	0
	High	SGTSASLAISGLR	2	7	1	S6BAN6		0	0	6.693e-05	2.86308	2	1219.66	-0.434122	32.8274	0
Q567P1	IGL@ protein OS=Homo sapiens GN=IGL@ PE=2 SV=1 - [Q567P1_HUMAN]	172.462	29.79	29	1	4	49	235	24.7841	7.29834
	A2	Sequence	# PSMs	# Proteins	# Protein Groups	Protein Group Accessions	Modifications	ΔCn	q-Value	PEP	XCorr	Charge	MH+ [Da]	ΔM [ppm]	RT [min]	# Missed Cleavages
	High	YAASSYLSLTPEQWK	6	53	4	Q567P1;S6BAR0;S6BAN6;Q6NS95		0	0	1.163e-08	5.00949	2	1743.86	-0.103863	59.401	0
	High	ATLVcLISDFYPGAVTVAWK	7	54	4	Q567P1;S6BAR0;S6BAN6;Q6NS95	C5(Carbamidomethyl)	0	0	1e-07	4.68685	3	2211.15	-2.97422	109.062	0
	High	AAPSVTLFPPSSEELQANK	35	33	3	Q567P1;S6BAR0;S6BAN6		0	0	2.185e-07	4.39317	2	1986.02	-0.712083	52.3179	0
	Medium	LLIYSNNQRPSGVPDR	1	7	1	Q567P1		0	0.022	0.3227	2.22066	3	1828.97	-0.48168	27.964	0
S6BAR0	IgG L chain OS=Homo sapiens PE=2 SV=1 - [S6BAR0_HUMAN]	172.04	28.7	25	1	4	49	216	23.1073	7.69385
	A2	Sequence	# PSMs	# Proteins	# Protein Groups	Protein Group Accessions	Modifications	ΔCn	q-Value	PEP	XCorr	Charge	MH+ [Da]	ΔM [ppm]	RT [min]	# Missed Cleavages
	High	YAASSYLSLTPEQWK	6	53	4	Q567P1;S6BAR0;S6BAN6;Q6NS95		0	0	1.163e-08	5.00949	2	1743.86	-0.103863	59.401	0
	High	ATLVcLISDFYPGAVTVAWK	7	54	4	Q567P1;S6BAR0;S6BAN6;Q6NS95	C5(Carbamidomethyl)	0	0	1e-07	4.68685	3	2211.15	-2.97422	109.062	0
	High	AAPSVTLFPPSSEELQANK	35	33	3	Q567P1;S6BAR0;S6BAN6		0	0	2.185e-07	4.39317	2	1986.02	-0.712083	52.3179	0
	Medium	LIIYDVTK	1	1	1	S6BAR0		0	0.011	0.1743	1.79841	2	964.571	-0.0566456	35.2452	0
Q59HB3	Apolipoprotein B variant (Fragment) OS=Homo sapiens PE=2 SV=1 - [Q59HB3_HUMAN]	162.656	22.41	5	1	24	51	1615	183.465	6.80029
	A2	Sequence	# PSMs	# Proteins	# Protein Groups	Protein Group Accessions	Modifications	ΔCn	q-Value	PEP	XCorr	Charge	MH+ [Da]	ΔM [ppm]	RT [min]	# Missed Cleavages
	High	IHSGSFQSQVELSNDQEK	3	6	2	C0JYY2;Q59HB3		0	0	3.998e-08	5.88137	3	2032.96	-0.142668	24.9819	0
	High	DFSAEYEEDGKYEGLQEWEGK	2	5	2	C0JYY2;Q59HB3		0	0	1.471e-06	5.41521	3	2509.07	1.08386	51.7846	1
	High	SVSDGIAALDLNAVANK	1	4	2	C0JYY2;Q59HB3		0	0	1.635e-08	4.89372	2	1657.87	-2.19285	56.3815	0
	High	IADFELPTIIVPEQTIEIPSIK	3	4	2	C0JYY2;Q59HB3		0	0	7.481e-06	4.7091	3	2466.38	1.09309	103.804	0
	High	VPSYTLILPSLELPVLHVPR	2	4	2	C0JYY2;Q59HB3		0	0	9.929e-07	4.6382	3	2243.32	-0.423271	102.424	0
	High	LQDFSDQLSDYYEK	1	2	2	C0JYY2;Q59HB3		0	0	1.125e-06	4.29714	2	1750.78	-0.972731	49.8517	0
	High	VNWEEEAASGLLTSLK	3	4	2	C0JYY2;Q59HB3		0	0	4.529e-08	4.21794	2	1746.89	-0.922482	80.0067	0
	High	NLQNNAEWVYQGAIR	2	4	2	C0JYY2;Q59HB3		0	0	3.08e-07	4.21438	2	1775.88	-0.715242	48.2655	0
	High	VNQNLVYESGSLNFSK	2	4	2	C0JYY2;Q59HB3		0	0	7.429e-08	4.17491	2	1798.89	-1.24427	44.4694	0
	High	IAELSATAQEIIK	3	2	2	C0JYY2;Q59HB3		0	0	2.004e-06	4.07289	2	1386.78	-0.321922	47.0811	0
	High	NHLQLEGLFFTNGEHTSK	1	6	2	C0JYY2;Q59HB3		0	0	0.001317	3.72635	3	2072.01	-3.81195	48.683	0
	High	TSSFALNLPTLPEVK	1	4	2	C0JYY2;Q59HB3		0	0	8.125e-05	3.44131	2	1616.89	-2.42791	75.3758	0
	High	ATGVLYDYVNK	5	4	2	C0JYY2;Q59HB3		0	0	0.0005067	3.41004	2	1242.64	-0.384162	34.1183	0
	High	IDDIWNLEVK	1	6	2	C0JYY2;Q59HB3		0	0	0.0002107	3.32205	2	1244.65	0.258802	58.0387	0
	High	ENFAGEATLQR	4	6	2	C0JYY2;Q59HB3		0	0	7.474e-05	3.11424	2	1235.6	0.0475871	26.8461	0
	High	LDVTTSIGR	3	4	2	C0JYY2;Q59HB3		0	0	0.0005236	2.80817	2	961.531	-0.0985266	28.1407	0
	High	EYSGTIASEANTYLNSK	1	6	2	C0JYY2;Q59HB3		0	0	0.0003358	2.50647	2	1847.87	3.14867	43.2295	0
	High	NNALDFVTK	5	4	2	C0JYY2;Q59HB3		0	0	0.00296	1.84716	2	1021.53	-0.630478	33.4411	0
	High	TIEGPLTSFGLSNK	1	1	1	Q59HB3		0	0.001	0.003072	3.20504	2	1463.77	0.496369	53.9801	0
	High	FPEVDVLTK	3	4	2	C0JYY2;Q59HB3		0	0.001	0.004239	2.7497	2	1047.57	-1.00115	43.8314	0
	High	FSVPAGIVIPSFQALTAR	1	4	2	C0JYY2;Q59HB3		0	0.005	0.07319	2.05498	2	1874.05	-1.3171	94.3882	0
	High	EVGTVLSQVYSK	1	5	2	C0JYY2;Q59HB3		0	0.005	0.09714	1.42116	2	1309.7	0.019394	36.448	0
	High	LEIQSQVDSQHVGHSVLTAK	1	4	2	C0JYY2;Q59HB3		0	0.006	0.09931	2.52886	3	2176.14	-0.0726359	29.9193	0
	Medium	LSLESLTSYFSIESSTK	1	6	2	C0JYY2;Q59HB3		0	0.012	0.1882	1.92205	2	1891.95	-4.21104	89.225	0
K7EQQ3	Keratin, type I cytoskeletal 9 OS=Homo sapiens GN=KRT9 PE=1 SV=1 - [K7EQQ3_HUMAN]	159.635	75.13	1	13	13	41	390	39.5045	4.99561
	A2	Sequence	# PSMs	# Proteins	# Protein Groups	Protein Group Accessions	Modifications	ΔCn	q-Value	PEP	XCorr	Charge	MH+ [Da]	ΔM [ppm]	RT [min]	# Missed Cleavages
	High	DIENQYETQITQIEHEVSSSGQEVQSSAK	3	1	1	K7EQQ3		0	0	2.006e-12	8.20836	3	3264.51	-0.174742	76.6869	0
	High	GGSGGSHGGGSGFGGESGGSYGGGEEASGSGGGYGGGSGK	4	1	1	K7EQQ3		0	0	2.129e-13	8.04172	3	3223.28	-0.921295	22.6178	0
	High	EIETYHNLLEGGQEDFESSGAGK	6	1	1	K7EQQ3		0	0	1.404e-12	7.77273	3	2510.13	-0.0734287	46.5722	0
	High	HGVQELEIELQSQLSK	8	1	1	K7EQQ3		0	0	7.041e-07	5.58965	3	1837.97	-0.234113	58.5975	0
	High	SDLEmQYETLQEELmALK	5	1	1	K7EQQ3	M5(Oxidation); M15(Oxidation)	0	0	6.56e-08	4.67718	2	2203.01	0.0520815	89.0688	0
	High	YcGQLQmIQEQISNLEAQITDVR	3	1	1	K7EQQ3	C2(Carbamidomethyl); M7(Oxidation)	0	0	5.851e-06	3.73158	3	2753.33	1.46239	107.775	0
	High	QGVDADINGLR	3	1	1	K7EQQ3		0	0	0.001835	2.55302	2	1157.59	1.05338	29.2408	0
	High	QVLDNLTmEK	3	1	1	K7EQQ3	M8(Oxidation)	0	0.002	0.02133	2.6076	2	1206.6	-0.475242	27.8424	0
	High	GGSGGSYGGGSGSGGGSGGGYGGGSGGGHSGGSGGGHSGGSGGNYGGGSGSGGGSGGGYGGGSGSR	1	1	1	K7EQQ3		0	0.003	0.02815	3.42666	4	4972.95	1.77037	20.4728	0
	High	MTLDDFR	1	1	1	K7EQQ3		0	0.005	0.08252	2.00651	2	897.413	-0.443234	35.6329	0
	High	QEIEcQNQEYSLLLSIK	1	1	1	K7EQQ3	C5(Carbamidomethyl)	0	0.005	0.09439	1.94924	2	2095.03	-1.64103	65.2087	0
	Medium	EEmSQLTGQNSGDVNVEINVAPGK	1	1	1	K7EQQ3	M3(Oxidation)	0	0.012	0.1825	1.78119	3	2532.18	-1.4374	40.7176	0
	Medium	QEYEQLIAK	2	1	1	K7EQQ3		0	0.016	0.2797	1.40863	2	1121.58	0.359085	28.261	0
A0A024R3E3	Apolipoprotein A-I, isoform CRA_a OS=Homo sapiens GN=APOA1 PE=4 SV=1 - [A0A024R3E3_HUMAN]	147.668	39.7	4	10	10	45	267	30.7589	5.75732
	A2	Sequence	# PSMs	# Proteins	# Protein Groups	Protein Group Accessions	Modifications	ΔCn	q-Value	PEP	XCorr	Charge	MH+ [Da]	ΔM [ppm]	RT [min]	# Missed Cleavages
	High	LREQLGPVTQEFWDNLEK	4	2	1	A0A024R3E3		0	0	6.229e-07	5.63268	3	2202.12	-0.364217	69.4912	1
	High	EQLGPVTQEFWDNLEK	8	2	1	A0A024R3E3		0	0	2.167e-06	5.27321	3	1932.93	-0.0311921	75.0494	0
	High	DYVSQFEGSALGK	5	1	1	A0A024R3E3		0	0	8.132e-06	4.94205	2	1400.67	-0.474487	49.5108	0
	High	LLDNWDSVTSTFSK	3	2	1	A0A024R3E3		0	0	4.46e-08	4.5873	2	1612.79	-0.0405391	62.7196	0
	High	THLAPYSDELR	10	4	1	A0A024R3E3		0	0	0.0001031	3.38732	3	1301.65	0.227041	25.3493	0
	High	DLATVYVDVLK	6	1	1	A0A024R3E3		0	0	0.0001601	3.10265	2	1235.69	-0.652084	68.0983	0
	High	VQPYLDDFQK	4	2	1	A0A024R3E3		0	0.001	0.0056	2.56676	2	1252.62	-0.271673	34.0544	0
	High	QGLLPVLESFK	1	2	1	A0A024R3E3		0	0.004	0.06314	1.9818	2	1230.71	-0.226964	73.0106	0
	Medium	LSPLGEEMR	2	3	1	A0A024R3E3		0	0.01	0.1527	2.05449	2	1031.52	-0.0996616	29.0672	0
	Medium	WQEEmELYR	2	2	1	A0A024R3E3	M5(Oxidation)	0	0.011	0.1662	1.98233	2	1299.57	-1.71839	29.3025	0
Q6NS95	IGL@ protein OS=Homo sapiens GN=IGL@ PE=2 SV=1 - [Q6NS95_HUMAN]	139.166	29.91	26	2	4	43	234	25.1324	6.66846
	A2	Sequence	# PSMs	# Proteins	# Protein Groups	Protein Group Accessions	Modifications	ΔCn	q-Value	PEP	XCorr	Charge	MH+ [Da]	ΔM [ppm]	RT [min]	# Missed Cleavages
	High	YAASSYLSLTPEQWK	6	53	4	Q567P1;S6BAR0;S6BAN6;Q6NS95		0	0	1.163e-08	5.00949	2	1743.86	-0.103863	59.401	0
	High	ATLVcLISDFYPGAVTVAWK	7	54	4	Q567P1;S6BAR0;S6BAN6;Q6NS95	C5(Carbamidomethyl)	0	0	1e-07	4.68685	3	2211.15	-2.97422	109.062	0
	High	ANPTVTLFPPSSEELQANK	29	22	1	Q6NS95		0	0	1.29e-05	3.89431	2	2043.04	-0.262032	52.6637	0
	High	FSGSNSGNTATLTISR	1	7	1	Q6NS95		0	0	0.0006548	2.08974	2	1612.79	-0.0454073	26.5785	0
Q6GMX6	IGH@ protein OS=Homo sapiens GN=IGH@ PE=1 SV=1 - [Q6GMX6_HUMAN]	127.272	32.04	79	5	10	48	465	51.0507	8.68994
	A2	Sequence	# PSMs	# Proteins	# Protein Groups	Protein Group Accessions	Modifications	ΔCn	q-Value	PEP	XCorr	Charge	MH+ [Da]	ΔM [ppm]	RT [min]	# Missed Cleavages
	High	TPEVTcVVVDVSHEDPEVK	8	29	1	Q6GMX6	C6(Carbamidomethyl)	0	0	2.905e-07	4.71341	3	2139.03	-0.211579	47.44	0
	High	FNWYVDGVEVHNAK	1	24	1	Q6GMX6		0	0	0.0001593	4.00826	3	1677.8	-0.148608	42.923	0
	High	IYTSGSTNYNPSLK	3	1	1	Q6GMX6		0	0	3.855e-05	3.86035	2	1544.76	-0.197208	25.6731	0
	High	STSGGTAALGcLVK	5	48	2	A0A075B6N8;Q6GMX6	C11(Carbamidomethyl)	0	0	1.034e-05	3.82946	2	1321.68	-0.237067	32.216	0
	High	GFYPSDIAVEWESNGQPENNYK	7	26	2	Q6GMX6;Q6N093		0	0	3.703e-06	3.5271	2	2544.14	1.6054	65.2098	0
	High	VVSVLTVLHQDWLNGK	3	30	2	A0A075B6N8;Q6GMX6		0	0	0.0007966	3.36987	2	1808.01	-0.569986	78.928	0
	High	LSSVTAADTAVYYcAR	1	19	1	Q6GMX6	C14(Carbamidomethyl)	0	0	3.277e-06	3.2052	2	1747.83	-1.56999	37.0591	0
	High	TTPPVLDSDGSFFLYSK	2	23	1	Q6GMX6		0	0	3.804e-05	3.10407	2	1873.92	-0.0484394	68.4305	0
	High	GLEWIGR	15	23	2	Q6GMX6;A0A087WYJ9		0	0.002	0.01725	2.23495	2	830.452	-0.378806	38.783	0
	High	NQVSLTcLVK	3	36	3	A0A075B6N8;Q6GMX6;Q6N093	C7(Carbamidomethyl)	0	0.003	0.03859	2.62292	2	1161.63	-0.717546	37.2243	0
A0A0G2JPR0	Complement C4-A OS=Homo sapiens GN=C4A PE=4 SV=1 - [A0A0G2JPR0_HUMAN]	113.676	8.89	4	1	9	32	1744	192.754	7.03467
	A2	Sequence	# PSMs	# Proteins	# Protein Groups	Protein Group Accessions	Modifications	ΔCn	q-Value	PEP	XCorr	Charge	MH+ [Da]	ΔM [ppm]	RT [min]	# Missed Cleavages
	High	VTASDPLDTLGSEGALSPGGVASLLR	7	4	2	A0A0G2JPR0;A0A0G2JL54		0	0	5.054e-11	6.49584	3	2483.3	-1.12576	92.0097	0
	High	VLSLAQEQVGGSPEK	4	4	2	A0A0G2JPR0;A0A0G2JL54		0	0	2.756e-07	4.91712	2	1541.82	0.0940258	28.9919	0
	High	LQETSNWLLSQQQADGSFQDPcPVLDR	1	1	1	A0A0G2JPR0	C22(Carbamidomethyl)	0	0	7.266e-05	4.3591	3	3132.47	0.421032	71.7188	0
	High	ALEILQEEDLIDEDDIPVR	1	3	2	A0A0G2JPR0;A0A0G2JL54		0	0	1.828e-06	3.97879	2	2225.12	0.431916	80.5836	0
	High	ADGSYAAWLSR	5	4	2	A0A0G2JPR0;A0A0G2JL54		0	0	2.434e-05	3.95806	2	1196.57	-1.02493	39.8665	0
	High	TEQWSTLPPETK	11	4	2	A0A0G2JPR0;A0A0G2JL54		0	0	5.616e-05	3.73269	2	1416.7	-0.0735852	30.2881	0
	High	GHLFLQTDQPIYNPGQR	1	4	2	A0A0G2JPR0;A0A0G2JL54		0	0	0.0003944	3.26918	3	1984	0.0786273	41.355	0
	High	LLATLcSAEVcQcAEGK	1	5	2	A0A0G2JPR0;A0A0G2JL54	C6(Carbamidomethyl); C11(Carbamidomethyl); C13(Carbamidomethyl)	0	0	0.0006556	2.20377	2	1909.88	0.403474	39.1996	0
	Medium	GLcVATPVQLR	1	3	2	A0A0G2JPR0;A0A0G2JL54	C3(Carbamidomethyl)	0	0.04	0.4759	1.81001	2	1213.67	-0.844647	40.703	0
A0A0G2JRN3	Alpha-1-antitrypsin OS=Homo sapiens GN=SERPINA1 PE=4 SV=1 - [A0A0G2JRN3_HUMAN]	112.925	30.92	10	1	7	32	359	40.2096	5.46533
	A2	Sequence	# PSMs	# Proteins	# Protein Groups	Protein Group Accessions	Modifications	ΔCn	q-Value	PEP	XCorr	Charge	MH+ [Da]	ΔM [ppm]	RT [min]	# Missed Cleavages
	High	TLNQPDSQLQLTTGNGLFLSEGLK	4	5	2	E9KL23;A0A0G2JRN3		0	0	1.527e-08	5.85321	3	2574.34	-0.348913	74.6713	0
	High	VFSNGADLSGVTEEAPLK	5	5	2	E9KL23;A0A0G2JRN3		0	0	1.103e-08	5.56943	2	1833.92	-0.111351	47.3724	0
	High	LQHLENELTHDIITK	5	5	2	E9KL23;A0A0G2JRN3		0	0	1.557e-07	5.48738	4	1803.96	-0.687577	36.3793	0
	High	LYHSEAFTVNFGDTEEAK	2	5	2	E9KL23;A0A0G2JRN3		0	0	0.0006186	4.02442	3	2057.95	0.0356093	42.4941	0
	High	DTEEEDFHVDQATTVK	5	2	1	A0A0G2JRN3		0	0	1.279e-05	3.13853	2	1863.82	-0.383782	26.9886	0
	High	SVLGQLGITK	6	9	2	E9KL23;A0A0G2JRN3		0	0	0.0002483	3.07401	2	1015.61	-0.841038	42.5598	0
	High	LSITGTYDLK	5	9	2	E9KL23;A0A0G2JRN3		0	0	0.002627	2.97231	2	1110.6	-0.639424	38.0718	0
A0A0G2JL54	Complement C4-B OS=Homo sapiens GN=C4B_2 PE=4 SV=1 - [A0A0G2JL54_HUMAN]	112.259	9.13	6	1	9	32	1698	187.598	7.32764
	A2	Sequence	# PSMs	# Proteins	# Protein Groups	Protein Group Accessions	Modifications	ΔCn	q-Value	PEP	XCorr	Charge	MH+ [Da]	ΔM [ppm]	RT [min]	# Missed Cleavages
	High	VTASDPLDTLGSEGALSPGGVASLLR	7	4	2	A0A0G2JPR0;A0A0G2JL54		0	0	5.054e-11	6.49584	3	2483.3	-1.12576	92.0097	0
	High	VLSLAQEQVGGSPEK	4	4	2	A0A0G2JPR0;A0A0G2JL54		0	0	2.756e-07	4.91712	2	1541.82	0.0940258	28.9919	0
	High	ALEILQEEDLIDEDDIPVR	1	3	2	A0A0G2JPR0;A0A0G2JL54		0	0	1.828e-06	3.97879	2	2225.12	0.431916	80.5836	0
	High	ADGSYAAWLSR	5	4	2	A0A0G2JPR0;A0A0G2JL54		0	0	2.434e-05	3.95806	2	1196.57	-1.02493	39.8665	0
	High	TEQWSTLPPETK	11	4	2	A0A0G2JPR0;A0A0G2JL54		0	0	5.616e-05	3.73269	2	1416.7	-0.0735852	30.2881	0
	High	GHLFLQTDQPIYNPGQR	1	4	2	A0A0G2JPR0;A0A0G2JL54		0	0	0.0003944	3.26918	3	1984	0.0786273	41.355	0
	High	LQETSNWLLSQQQADGSFQDLSPVIHR	1	3	1	A0A0G2JL54		0	0	0.0001045	2.94264	3	3097.53	-0.0667552	72.4672	0
	High	LLATLcSAEVcQcAEGK	1	5	2	A0A0G2JPR0;A0A0G2JL54	C6(Carbamidomethyl); C11(Carbamidomethyl); C13(Carbamidomethyl)	0	0	0.0006556	2.20377	2	1909.88	0.403474	39.1996	0
	Medium	GLcVATPVQLR	1	3	2	A0A0G2JPR0;A0A0G2JL54	C3(Carbamidomethyl)	0	0.04	0.4759	1.81001	2	1213.67	-0.844647	40.703	0
E9KL23	Epididymis secretory sperm binding protein Li 44a OS=Homo sapiens PE=2 SV=1 - [E9KL23_HUMAN]	110.913	26.56	12	1	7	32	418	46.707	5.59229
	A2	Sequence	# PSMs	# Proteins	# Protein Groups	Protein Group Accessions	Modifications	ΔCn	q-Value	PEP	XCorr	Charge	MH+ [Da]	ΔM [ppm]	RT [min]	# Missed Cleavages
	High	TLNQPDSQLQLTTGNGLFLSEGLK	4	5	2	E9KL23;A0A0G2JRN3		0	0	1.527e-08	5.85321	3	2574.34	-0.348913	74.6713	0
	High	VFSNGADLSGVTEEAPLK	5	5	2	E9KL23;A0A0G2JRN3		0	0	1.103e-08	5.56943	2	1833.92	-0.111351	47.3724	0
	High	LQHLENELTHDIITK	5	5	2	E9KL23;A0A0G2JRN3		0	0	1.557e-07	5.48738	4	1803.96	-0.687577	36.3793	0
	High	LYHSEAFTVNFGDTEEAK	2	5	2	E9KL23;A0A0G2JRN3		0	0	0.0006186	4.02442	3	2057.95	0.0356093	42.4941	0
	High	DTEEEDFHVDQVTTVK	5	4	1	E9KL23		0	0	2.763e-05	3.72114	2	1891.86	-0.146429	32.6251	0
	High	SVLGQLGITK	6	9	2	E9KL23;A0A0G2JRN3		0	0	0.0002483	3.07401	2	1015.61	-0.841038	42.5598	0
	High	LSITGTYDLK	5	9	2	E9KL23;A0A0G2JRN3		0	0	0.002627	2.97231	2	1110.6	-0.639424	38.0718	0
Q53GA7	Tubulin alpha 6 variant (Fragment) OS=Homo sapiens PE=2 SV=1 - [Q53GA7_HUMAN]	110.137	25.17	5	2	6	33	449	49.7914	5.13525
	A2	Sequence	# PSMs	# Proteins	# Protein Groups	Protein Group Accessions	Modifications	ΔCn	q-Value	PEP	XCorr	Charge	MH+ [Da]	ΔM [ppm]	RT [min]	# Missed Cleavages
	High	LISQIVSSITASLR	22	11	1	Q53GA7		0	0	1.744e-06	4.45245	2	1487.88	-0.760777	90.7198	0
	High	FDGALNVDLTEFQTNLVPYPR	4	14	2	Q9UQM3;Q53GA7		0	0	4.453e-07	4.22196	2	2409.21	-0.733267	91.1396	0
	High	AFVHWYVGEGmEEGEFSEAR	1	13	2	Q9UQM3;Q53GA7	M11(Oxidation)	0	0	0.0002946	3.7493	3	2346.02	0.803307	49.9235	0
	High	AYHEQLTVAEITNAcFEPANQmVK	3	4	1	Q53GA7	C15(Carbamidomethyl); M22(Oxidation)	0	0	0.001347	3.67701	3	2780.3	-2.0291	53.4493	0
	High	VGINYQPPTVVPGGDLAK	2	15	3	Q9UQM3;Q53GA7;V9GZ17		0	0.002	0.01589	2.12239	2	1824.98	-0.663442	51.5147	0
	Medium	IHFPLATYAPVISAEK	1	11	2	Q9UQM3;Q53GA7		0	0.013	0.2169	2.19008	3	1756.96	-0.0406081	60.9356	0
B4DVQ0	cDNA FLJ58286, highly similar to Actin, cytoplasmic 2 OS=Homo sapiens PE=2 SV=1 - [B4DVQ0_HUMAN]	96.0873	23.42	55	4	4	20	333	37.3246	5.70654
	A2	Sequence	# PSMs	# Proteins	# Protein Groups	Protein Group Accessions	Modifications	ΔCn	q-Value	PEP	XCorr	Charge	MH+ [Da]	ΔM [ppm]	RT [min]	# Missed Cleavages
	High	LcYVALDFEQEmATAASSSSLEK	10	18	1	B4DVQ0	C2(Carbamidomethyl); M12(Oxidation)	0	0	4.718e-11	7.55333	3	2566.17	0.0940059	63.0775	0
	High	LcYVALDFEQEMATAASSSSLEK	4	18	1	B4DVQ0	C2(Carbamidomethyl)	0	0	1.603e-08	5.54103	3	2550.18	1.06839	84.7146	0
	High	VAPEEHPVLLTEAPLNPK	3	34	1	B4DVQ0		0	0	3.829e-06	4.53136	3	1954.06	-0.163351	41.6848	0
	High	SYELPDGQVITIGNER	2	29	1	B4DVQ0		0	0	4.825e-05	3.98571	2	1790.89	-0.122882	57.2609	0
	High	DLYANTVLSGGTTmYPGIADR	1	19	1	B4DVQ0	M14(Oxidation)	0	0.001	0.003187	2.82591	2	2231.07	0.666743	60.4469	0
B2R950	cDNA, FLJ94213, highly similar to Homo sapiens pregnancy-zone protein (PZP), mRNA OS=Homo sapiens PE=2 SV=1 - [B2R950_HUMAN]	88.685	1.42	1	1	1	32	1482	163.768	6.37939
	A2	Sequence	# PSMs	# Proteins	# Protein Groups	Protein Group Accessions	Modifications	ΔCn	q-Value	PEP	XCorr	Charge	MH+ [Da]	ΔM [ppm]	RT [min]	# Missed Cleavages
	High	AGAFcLSEDAGLGISSTASLR	32	1	1	B2R950	C5(Carbamidomethyl)	0	0	6.039e-08	4.80958	2	2083.01	-0.613166	64.5502	0
B4DWU6	cDNA FLJ51361, highly similar to Keratin, type II cytoskeletal 6A OS=Homo sapiens PE=2 SV=1 - [B4DWU6_HUMAN]	85.0551	17.88	9	5	8	27	520	55.7652	6.48096
	A2	Sequence	# PSMs	# Proteins	# Protein Groups	Protein Group Accessions	Modifications	ΔCn	q-Value	PEP	XCorr	Charge	MH+ [Da]	ΔM [ppm]	RT [min]	# Missed Cleavages
	High	AIGGGLSSVGGGSSTIK	3	6	1	B4DWU6		0	0	2.743e-09	4.68712	2	1447.77	-0.244118	28.4609	0
	High	NLDLDSIIAEVK	4	12	2	B4DWU6;B4E1T1		0	0	6.868e-07	4.50238	2	1329.73	-0.344254	79.368	0
	High	LALDVEIATYR	5	11	2	B4DWU6;B4E1T1		0	0	0.0001166	3.93569	2	1263.69	0.484759	54.7165	0
	High	ADTLTDEINFLR	3	5	1	B4DWU6		0	0	0.0008317	3.52401	2	1407.71	-0.193265	64.1462	0
	High	TAAENEFVTLK	4	6	1	B4DWU6		0	0	9.6e-05	3.23996	2	1222.63	-0.744736	32.2999	0
	High	LEGLEDALQK	4	7	1	B4DWU6		0	0	0.001363	3.15082	2	1115.59	-0.268521	34.3731	0
	High	GmQDLVEDFK	3	4	1	B4DWU6	M2(Oxidation)	0	0	0.001378	3.11108	2	1197.55	-0.0889108	33.0268	0
	Medium	WTLLQEQGTK	1	9	3	B4DWU6;B4E1T1;F8W0C6		0	0.026	0.3587	2.09718	2	1203.64	-0.180305	35.0496	0
Q9UQM3	Alpha-tubulin (Fragment) OS=Homo sapiens PE=2 SV=1 - [Q9UQM3_HUMAN]	84.8288	46.04	6	3	8	24	328	36.4108	4.94482
	A2	Sequence	# PSMs	# Proteins	# Protein Groups	Protein Group Accessions	Modifications	ΔCn	q-Value	PEP	XCorr	Charge	MH+ [Da]	ΔM [ppm]	RT [min]	# Missed Cleavages
	High	AYHEQLSVAEITNAcFEPANQmVK	7	8	1	Q9UQM3	C15(Carbamidomethyl); M22(Oxidation)	0	0	2.788e-07	6.08446	3	2766.29	-0.176969	52.5555	0
	High	FDGALNVDLTEFQTNLVPYPR	4	14	2	Q9UQM3;Q53GA7		0	0	4.453e-07	4.22196	2	2409.21	-0.733267	91.1396	0
	High	LIGQIVSSITASLR	6	4	1	Q9UQM3		0	0	8.186e-07	3.83226	2	1457.87	-0.147817	86.2675	0
	High	AFVHWYVGEGmEEGEFSEAR	1	13	2	Q9UQM3;Q53GA7	M11(Oxidation)	0	0	0.0002946	3.7493	3	2346.02	0.803307	49.9235	0
	High	DYEEVGVDSVEGEGEEEGEEY	1	5	1	Q9UQM3		0	0	6.937e-06	3.69693	2	2348.9	-1.92136	55.4155	0
	High	AVcmLSNTTAIAEAWAR	1	12	2	Q9UQM3;V9GZ17	C3(Carbamidomethyl); M4(Oxidation)	0	0.002	0.008092	2.73658	2	1880.9	-0.0482264	55.6944	0
	High	AVcMLSNTTAIAEAWAR	1	12	2	Q9UQM3;V9GZ17	C3(Carbamidomethyl)	0	0.002	0.01046	2.63871	2	1864.91	0.562965	69.8279	0
	High	VGINYQPPTVVPGGDLAK	2	15	3	Q9UQM3;Q53GA7;V9GZ17		0	0.002	0.01589	2.12239	2	1824.98	-0.663442	51.5147	0
	Medium	IHFPLATYAPVISAEK	1	11	2	Q9UQM3;Q53GA7		0	0.013	0.2169	2.19008	3	1756.96	-0.0406081	60.9356	0
Q9UP60	SNC73 protein OS=Homo sapiens GN=SNC73 PE=2 SV=1 - [Q9UP60_HUMAN]	83.1689	20.31	9	3	4	24	384	40.9211	6.15088
	A2	Sequence	# PSMs	# Proteins	# Protein Groups	Protein Group Accessions	Modifications	ΔCn	q-Value	PEP	XCorr	Charge	MH+ [Da]	ΔM [ppm]	RT [min]	# Missed Cleavages
	High	NFPPSQDASGDLYTTSSQLTLPATQcLAGK	14	9	1	Q9UP60	C26(Carbamidomethyl)	0	0	0.000169	4.57308	3	3168.52	0.0292936	69.9174	0
	High	DASGVTFTWTPSSGK	4	9	1	Q9UP60		0	0	2.528e-06	4.56383	2	1540.73	-0.428921	45.3202	0
	High	DLcGcYSVSSVLPGcAEPWNHGK	1	8	1	Q9UP60	C3(Carbamidomethyl); C5(Carbamidomethyl); C15(Carbamidomethyl)	0	0	4.769e-05	3.82073	3	2593.13	-0.3361	59.624	0
	High	WLQGSQELPR	5	20	2	Q9UP60;A0A075B6N7		0	0	9.393e-05	3.528	2	1213.63	-0.568405	30.7599	0
V9HVY1	Epididymis secretory sperm binding protein Li 78p OS=Homo sapiens GN=HEL-S-78p PE=2 SV=1 - [V9HVY1_HUMAN]	78.2296	19.14	4	7	7	24	491	55.8923	8.26514
	A2	Sequence	# PSMs	# Proteins	# Protein Groups	Protein Group Accessions	Modifications	ΔCn	q-Value	PEP	XCorr	Charge	MH+ [Da]	ΔM [ppm]	RT [min]	# Missed Cleavages
	High	HQLYIDETVNSNIPTNLR	4	3	1	V9HVY1		0	0	3.863e-07	5.09794	3	2127.08	-0.454582	46.2819	0
	High	DNENVVNEYSSELEK	3	3	1	V9HVY1		0	0	1.436e-08	4.93264	2	1768.79	-0.254715	42.511	0
	High	TPcTVScNIPVVSGK	4	4	1	V9HVY1	C3(Carbamidomethyl); C7(Carbamidomethyl)	0	0	2.572e-06	3.86885	2	1618.79	-0.249138	31.5253	0
	High	DNDGWLTSDPR	8	4	1	V9HVY1		0	0	5.118e-05	3.73809	2	1275.56	-0.650381	33.3904	0
	High	NYcGLPGEYWLGNDK	2	4	1	V9HVY1	C3(Carbamidomethyl)	0	0	0.0003929	3.60464	2	1785.79	-0.516932	56.2657	0
	High	EEAPSLRPAPPPISGGGYR	2	1	1	V9HVY1		0	0	0.0002545	3.48541	3	1951	-0.0478316	32.5719	0
	High	REEAPSLRPAPPPISGGGYR	1	1	1	V9HVY1		0	0.008	0.1388	3.23497	4	2107.11	0.448998	28.1084	1
A2KBC1	Anti-(ED-B) scFV (Fragment) OS=Homo sapiens PE=2 SV=2 - [A2KBC1_HUMAN]	74.499	14.83	17	1	2	20	236	25.1213	8.11865
	A2	Sequence	# PSMs	# Proteins	# Protein Groups	Protein Group Accessions	Modifications	ΔCn	q-Value	PEP	XCorr	Charge	MH+ [Da]	ΔM [ppm]	RT [min]	# Missed Cleavages
	High	EVQLLESGGGLVQPGGSLR	11	11	1	A2KBC1		0	0	2.988e-08	5.68511	3	1896.02	-0.27465	56.1505	0
	High	FSGSGSGTDFTLTISR	9	20	2	Q9UL78;A2KBC1		0	0	3.963e-09	4.96915	2	1632.79	-0.0225064	45.4743	0
A0A0A0MRD9	Haptoglobin-related protein OS=Homo sapiens GN=HPR PE=1 SV=1 - [A0A0A0MRD9_HUMAN]	71.698	30.25	2	3	6	21	281	31.4789	7.97217
	A2	Sequence	# PSMs	# Proteins	# Protein Groups	Protein Group Accessions	Modifications	ΔCn	q-Value	PEP	XCorr	Charge	MH+ [Da]	ΔM [ppm]	RT [min]	# Missed Cleavages
	High	VGYVSGWGQSDNFK	5	1	1	A0A0A0MRD9		0	0	3.661e-07	5.12668	2	1543.72	-0.516174	38.3061	0
	High	ScAVAEYGVYVK	8	10	2	A0A087WU08;A0A0A0MRD9	C2(Carbamidomethyl)	0	0	2.047e-05	4.77494	2	1345.65	-0.383533	31.9196	0
	High	YVmLPVADQYDcITHYEGSTcPK	2	1	1	A0A0A0MRD9	M3(Oxidation); C12(Carbamidomethyl); C21(Carbamidomethyl)	0	0	0.001234	4.25024	3	2763.21	-0.261157	54.6774	0
	High	DIAPTLTLYVGK	2	10	2	A0A087WU08;A0A0A0MRD9		0	0	0.0007505	2.61682	2	1290.73	-0.78528	58.0214	0
	High	VVLHPNYHQVDIGLIK	1	1	1	A0A0A0MRD9		0	0.002	0.02137	1.86815	4	1845.04	-0.376691	43.3721	0
	High	YVMLPVADQYDcITHYEGSTcPK	2	1	1	A0A0A0MRD9	C12(Carbamidomethyl); C21(Carbamidomethyl)	0	0.003	0.03533	2.11502	3	2747.22	0.507975	60.1113	0
	Medium	GSFPWQAK	1	6	2	A0A087WU08;A0A0A0MRD9		0	0.011	0.1648	1.9882	2	920.463	0.850805	34.6252	0
H0Y7L5	Apolipoprotein E (Fragment) OS=Homo sapiens GN=APOE PE=1 SV=2 - [H0Y7L5_HUMAN]	66.8299	34.57	9	2	6	17	269	30.6188	7.94287
	A2	Sequence	# PSMs	# Proteins	# Protein Groups	Protein Group Accessions	Modifications	ΔCn	q-Value	PEP	XCorr	Charge	MH+ [Da]	ΔM [ppm]	RT [min]	# Missed Cleavages
	High	GEVQAmLGQSTEELR	2	8	2	H0Y7L5;J9ZVQ3	M6(Oxidation)	0	0	3.117e-07	5.06923	2	1663.79	-0.859029	29.5582	0
	High	WVQTLSEQVQEELLSSQVTQELR	2	4	1	H0Y7L5		0	0	5.841e-08	4.98606	3	2730.4	0.199026	88.8394	0
	High	SELEEQLTPVAEETR	4	5	2	H0Y7L5;J9ZVQ3		0	0	3.184e-06	4.94855	2	1730.84	-0.337235	37.2232	0
	High	VEQAVETEPEPELR	3	5	1	H0Y7L5		0	0	4.233e-06	4.56253	2	1625.8	0.459178	26.9979	0
	High	AATVGSLAGQPLQER	4	3	2	H0Y7L5;J9ZVQ3		0	0	1.16e-06	4.50285	2	1497.8	-0.415342	29.9604	0
	High	GEVQAMLGQSTEELR	1	8	2	H0Y7L5;J9ZVQ3		0	0	9.069e-05	3.06379	2	1647.8	-0.1011	45.1512	0
	High	LGADMEDVcGR	1	6	2	H0Y7L5;J9ZVQ3	C9(Carbamidomethyl)	0	0	0.001769	2.30929	2	1222.52	-0.260833	26.5616	0
B4DW11	cDNA FLJ57622, highly similar to Clusterin OS=Homo sapiens PE=2 SV=1 - [B4DW11_HUMAN]	63.1109	30.45	3	4	4	17	220	25.6666	5.97314
	A2	Sequence	# PSMs	# Proteins	# Protein Groups	Protein Group Accessions	Modifications	ΔCn	q-Value	PEP	XCorr	Charge	MH+ [Da]	ΔM [ppm]	RT [min]	# Missed Cleavages
	High	LFDSDPITVTVPVEVSR	5	2	1	B4DW11		0	0	2.74e-07	4.63396	2	1873.99	0.253558	70.2087	0
	High	EILSVDcSTNNPSQAK	6	2	1	B4DW11	C7(Carbamidomethyl)	0	0	4.365e-06	4.62273	2	1762.83	0.0743622	26.5179	0
	High	ELDESLQVAER	3	4	1	B4DW11		0	0	0.0001048	3.881	2	1288.64	-0.295241	29.3614	0
	High	VTTVASHTSDSDVPSGVTEVVVK	3	3	1	B4DW11		0	0	0.000692	3.69942	3	2314.18	-0.246021	34.364	0
A0A087WU08	Haptoglobin OS=Homo sapiens GN=HP PE=1 SV=1 - [A0A087WU08_HUMAN]	58.7649	18.15	10	2	5	17	281	31.3879	8.29443
	A2	Sequence	# PSMs	# Proteins	# Protein Groups	Protein Group Accessions	Modifications	ΔCn	q-Value	PEP	XCorr	Charge	MH+ [Da]	ΔM [ppm]	RT [min]	# Missed Cleavages
	High	ScAVAEYGVYVK	8	10	2	A0A087WU08;A0A0A0MRD9	C2(Carbamidomethyl)	0	0	2.047e-05	4.77494	2	1345.65	-0.383533	31.9196	0
	High	VTSIQDWVQK	5	7	1	A0A087WU08		0	0	0.0002334	3.69708	2	1203.64	-0.281723	35.8481	0
	High	DIAPTLTLYVGK	2	10	2	A0A087WU08;A0A0A0MRD9		0	0	0.0007505	2.61682	2	1290.73	-0.78528	58.0214	0
	High	VGYVSGWGR	1	9	1	A0A087WU08		0	0.002	0.01653	2.97617	2	980.494	-0.831363	30.1106	0
	Medium	GSFPWQAK	1	6	2	A0A087WU08;A0A0A0MRD9		0	0.011	0.1648	1.9882	2	920.463	0.850805	34.6252	0
B4E1T1	cDNA FLJ54081, highly similar to Keratin, type II cytoskeletal 5 OS=Homo sapiens PE=2 SV=1 - [B4E1T1_HUMAN]	55.3135	15.68	6	2	7	18	555	58.8143	5.97314
	A2	Sequence	# PSMs	# Proteins	# Protein Groups	Protein Group Accessions	Modifications	ΔCn	q-Value	PEP	XCorr	Charge	MH+ [Da]	ΔM [ppm]	RT [min]	# Missed Cleavages
	High	NLDLDSIIAEVK	4	12	2	B4DWU6;B4E1T1		0	0	6.868e-07	4.50238	2	1329.73	-0.344254	79.368	0
	High	LALDVEIATYR	5	11	2	B4DWU6;B4E1T1		0	0	0.0001166	3.93569	2	1263.69	0.484759	54.7165	0
	High	VDALmDEINFmK	3	3	1	B4E1T1	M5(Oxidation); M11(Oxidation)	0	0	0.0007479	3.08316	2	1457.67	-0.0580646	42.0386	0
	High	SFSTASAITPSVSR	3	3	2	B4E1T1;F8VV57		0	0	0.0002913	2.80252	2	1410.72	-0.470691	30.6281	0
	High	TTAENEFVmLK	1	4	2	B4E1T1;F8W0C6	M9(Oxidation)	0	0.003	0.0434	2.83309	2	1298.63	0.893767	32.075	0
	High	GLGVGFGSGGGSSSSVK	1	1	1	B4E1T1		0	0.004	0.07054	2.11383	2	1439.71	0.926216	28.3169	0
	Medium	WTLLQEQGTK	1	9	3	B4DWU6;B4E1T1;F8W0C6		0	0.026	0.3587	2.09718	2	1203.64	-0.180305	35.0496	0
Q0ZCH9	Immunglobulin heavy chain variable region (Fragment) OS=Homo sapiens PE=4 SV=1 - [Q0ZCH9_HUMAN]	54.4476	23.14	19	2	2	14	121	13.4275	8.45557
	A2	Sequence	# PSMs	# Proteins	# Protein Groups	Protein Group Accessions	Modifications	ΔCn	q-Value	PEP	XCorr	Charge	MH+ [Da]	ΔM [ppm]	RT [min]	# Missed Cleavages
	High	EVQLVESGGGLVQPGGSLR	12	7	1	Q0ZCH9		0	0	7.399e-09	6.0779	3	1882	-0.360705	47.8301	0
	High	GLEWVANIK	2	15	1	Q0ZCH9		0	0.002	0.009706	2.99343	2	1029.57	-1.07659	46.5904	0
J9ZVQ3	Apolipoprotein E (Fragment) OS=Homo sapiens GN=APOE PE=4 SV=1 - [J9ZVQ3_HUMAN]	54.2865	30.67	5	1	5	14	238	26.835	8.11865
	A2	Sequence	# PSMs	# Proteins	# Protein Groups	Protein Group Accessions	Modifications	ΔCn	q-Value	PEP	XCorr	Charge	MH+ [Da]	ΔM [ppm]	RT [min]	# Missed Cleavages
	High	VQAAVGTSAAPVPSDNH	2	1	1	J9ZVQ3		0	0	4.148e-08	5.45697	2	1620.8	-0.405128	24.4203	0
	High	GEVQAmLGQSTEELR	2	8	2	H0Y7L5;J9ZVQ3	M6(Oxidation)	0	0	3.117e-07	5.06923	2	1663.79	-0.859029	29.5582	0
	High	SELEEQLTPVAEETR	4	5	2	H0Y7L5;J9ZVQ3		0	0	3.184e-06	4.94855	2	1730.84	-0.337235	37.2232	0
	High	AATVGSLAGQPLQER	4	3	2	H0Y7L5;J9ZVQ3		0	0	1.16e-06	4.50285	2	1497.8	-0.415342	29.9604	0
	High	GEVQAMLGQSTEELR	1	8	2	H0Y7L5;J9ZVQ3		0	0	9.069e-05	3.06379	2	1647.8	-0.1011	45.1512	0
	High	LGADMEDVcGR	1	6	2	H0Y7L5;J9ZVQ3	C9(Carbamidomethyl)	0	0	0.001769	2.30929	2	1222.52	-0.260833	26.5616	0
Q9UL78	Myosin-reactive immunoglobulin light chain variable region (Fragment) OS=Homo sapiens PE=2 SV=1 - [Q9UL78_HUMAN]	53.4849	31.19	9	1	2	13	109	11.6388	8.29443
	A2	Sequence	# PSMs	# Proteins	# Protein Groups	Protein Group Accessions	Modifications	ΔCn	q-Value	PEP	XCorr	Charge	MH+ [Da]	ΔM [ppm]	RT [min]	# Missed Cleavages
	High	EIVLTQSPGTLSLSPGER	4	3	1	Q9UL78		0	0	1.002e-07	5.16715	2	1884.01	-0.0645182	52.216	0
	High	FSGSGSGTDFTLTISR	9	20	2	Q9UL78;A2KBC1		0	0	3.963e-09	4.96915	2	1632.79	-0.0225064	45.4743	0
B0QY08	Glycosyltransferase-like protein LARGE1 (Fragment) OS=Homo sapiens GN=LARGE PE=4 SV=1 - [B0QY08_HUMAN]	50.7362	11.23	6	1	1	16	187	21.9755	8.96826
	A2	Sequence	# PSMs	# Proteins	# Protein Groups	Protein Group Accessions	Modifications	ΔCn	q-Value	PEP	XCorr	Charge	MH+ [Da]	ΔM [ppm]	RT [min]	# Missed Cleavages
	High	ELMGMLSTSLADQDIFNAVIK	16	6	1	B0QY08		0	0.003	0.04369	3.65229	3	2296.16	-0.396127	51.4997	0
B4DWU0	cDNA FLJ56791, highly similar to Keratin, type I cytoskeletal 16 OS=Homo sapiens PE=2 SV=1 - [B4DWU0_HUMAN]	49.8394	37.78	9	1	4	15	135	15.7141	5.23682
	A2	Sequence	# PSMs	# Proteins	# Protein Groups	Protein Group Accessions	Modifications	ΔCn	q-Value	PEP	XCorr	Charge	MH+ [Da]	ΔM [ppm]	RT [min]	# Missed Cleavages
	High	IIAATIENAQPILQIDNAR	7	2	1	B4DWU0		0	0	1.379e-08	5.12626	3	2064.15	0.674897	63.9299	0
	High	VLDELTLAR	2	12	4	A0A024R1X6;C9JM50;B4DWU0;K7EPJ9		0	0	0.0003673	3.79912	2	1029.59	-0.495256	38.135	0
	High	ALEEANADLEVK	3	9	2	B4DWU0;K7EMD9		0	0	9.488e-05	3.40703	2	1301.66	-0.404705	27.9412	0
	High	TDLEmQIEGLK	3	5	3	C9JM50;B4DWU0;Q16195	M5(Oxidation)	0	0.001	0.004344	2.61683	2	1292.64	-1.04645	43.2811	0
B4DNT5	cDNA FLJ60316, highly similar to Apolipoprotein-L1 OS=Homo sapiens PE=2 SV=1 - [B4DNT5_HUMAN]	49.3315	11.55	33	3	3	16	277	30.7913	8.66064
	A2	Sequence	# PSMs	# Proteins	# Protein Groups	Protein Group Accessions	Modifications	ΔCn	q-Value	PEP	XCorr	Charge	MH+ [Da]	ΔM [ppm]	RT [min]	# Missed Cleavages
	High	VTEPISAESGEQVER	5	33	1	B4DNT5		0	0	1.625e-07	4.96574	3	1630.79	0.719694	24.4152	0
	High	ILQADQEL	3	33	1	B4DNT5		0	0	0.001199	3.06816	2	929.494	-0.0637844	35.0475	0
	High	VTEPIsAESGEQVER	3	33	1	B4DNT5	S6(Phospho)	0	0	0.001593	2.8298	2	1710.76	0.752171	27.0327	0
	High	LNILNNNYK	5	23	1	B4DNT5		0	0.001	0.006277	2.57381	2	1105.6	-0.365708	31.5698	0
Q53SY1	Reticulon (Fragment) OS=Homo sapiens GN=RTN4 PE=4 SV=1 - [Q53SY1_HUMAN]	47.6675	8.56	7	1	1	16	187	20.9235	9.08545
	A2	Sequence	# PSMs	# Proteins	# Protein Groups	Protein Group Accessions	Modifications	ΔCn	q-Value	PEP	XCorr	Charge	MH+ [Da]	ΔM [ppm]	RT [min]	# Missed Cleavages
	High	AYLESEVAISEELVQK	16	7	1	Q53SY1		0	0	2.889e-07	4.50101	2	1807.93	0.787744	62.4028	0
A0A024R1X6	Keratin 14 (Epidermolysis bullosa simplex, Dowling-Meara, Koebner), isoform CRA_a OS=Homo sapiens GN=KRT14 PE=3 SV=1 - [A0A024R1X6_HUMAN]	46.7291	31.8	6	4	6	16	261	29.9609	4.89404
	A2	Sequence	# PSMs	# Proteins	# Protein Groups	Protein Group Accessions	Modifications	ΔCn	q-Value	PEP	XCorr	Charge	MH+ [Da]	ΔM [ppm]	RT [min]	# Missed Cleavages
	High	LLEGEDAHLSSSQFSSGSQSSR	2	2	1	A0A024R1X6		0	0	1.192e-09	5.39614	3	2309.06	-0.788757	28.6483	0
	High	VLDELTLAR	2	12	4	A0A024R1X6;C9JM50;B4DWU0;K7EPJ9		0	0	0.0003673	3.79912	2	1029.59	-0.495256	38.135	0
	High	GQVGGDVNVEmDAAPGVDLSR	3	1	1	A0A024R1X6	M11(Oxidation)	0	0	1.097e-07	3.31767	2	2101.98	-0.0119447	39.1512	0
	High	ADLEmQIESLK	4	1	1	A0A024R1X6	M5(Oxidation)	0	0	0.0005755	2.85333	2	1292.64	-0.857583	45.2595	0
	High	mSVEADINGLR	3	4	2	C9JM50;A0A024R1X6	M1(Oxidation)	0	0	0.0004154	2.64293	2	1220.59	-0.295571	30.9029	0
	High	DAEEWFFTK	2	1	1	A0A024R1X6		0	0.004	0.06134	2.72135	2	1172.52	-1.03665	56.251	0
B4E1B2	cDNA FLJ53691, highly similar to Serotransferrin OS=Homo sapiens PE=2 SV=1 - [B4E1B2_HUMAN]	45.8321	20.21	11	8	8	16	678	74.7834	7.12256
	A2	Sequence	# PSMs	# Proteins	# Protein Groups	Protein Group Accessions	Modifications	ΔCn	q-Value	PEP	XCorr	Charge	MH+ [Da]	ΔM [ppm]	RT [min]	# Missed Cleavages
	High	FDEFFSEGcAPGSK	3	6	1	B4E1B2	C9(Carbamidomethyl)	0	0	0.0001257	3.59027	2	1577.66	-0.0791856	40.3263	0
	High	IEcVSAETTEDcIAK	2	5	1	B4E1B2	C3(Carbamidomethyl); C12(Carbamidomethyl)	0	0	7.498e-06	3.41943	2	1725.77	-0.096188	27.0185	0
	High	AIAANEADAVTLDAGLVYDAYLAPNNLKPVVAEFYGSK	2	5	1	B4E1B2		0	0	0.001062	3.31716	4	3954.02	0.970549	106.202	0
	High	SDNcEDTPEAGYFAVAVVK	1	4	1	B4E1B2	C4(Carbamidomethyl)	0	0	8.697e-05	3.26375	2	2071.93	-0.600422	54.5999	0
	High	DcHLAQVPSHTVVAR	2	5	1	B4E1B2	C2(Carbamidomethyl)	0	0	0.0007184	3.15004	3	1689.85	0.335647	23.8201	0
	High	SASDLTWDNLK	3	6	1	B4E1B2		0	0	0.000837	2.90506	2	1249.6	-0.844509	38.0973	0
	High	EGYYGYTGAFR	2	6	1	B4E1B2		0	0.002	0.007955	2.43349	2	1283.57	-1.24561	34.795	0
	High	SVIPSDGPSVAcVK	1	7	1	B4E1B2	C12(Carbamidomethyl)	0	0.008	0.1432	2.25896	2	1415.72	-0.221237	31.1911	0
D9YZU5	Hemoglobin, beta OS=Homo sapiens GN=HBB PE=3 SV=1 - [D9YZU5_HUMAN]	44.044	62.59	66	7	7	17	147	15.9883	7.28369
	A2	Sequence	# PSMs	# Proteins	# Protein Groups	Protein Group Accessions	Modifications	ΔCn	q-Value	PEP	XCorr	Charge	MH+ [Da]	ΔM [ppm]	RT [min]	# Missed Cleavages
	High	VNVDEVGGEALGR	1	33	1	D9YZU5		0	0	6.441e-05	4.54478	2	1314.66	-0.323269	30.7437	0
	High	GTFATLSELHcDK	3	25	1	D9YZU5	C11(Carbamidomethyl)	0	0	0.000672	3.44795	2	1478.69	-0.468059	30.9362	0
	High	VLGAFSDGLAHLDNLK	3	32	1	D9YZU5		0	0	0.000428	3.44061	2	1669.89	1.11773	60.0206	0
	High	FFESFGDLSTPDAVmGNPK	1	29	1	D9YZU5	M15(Oxidation)	0	0	0.001086	3.00319	2	2074.94	0.671389	60.8315	0
	High	LHVDPENFR	4	30	1	D9YZU5		0	0	0.001521	2.73943	3	1126.56	-0.0557638	26.8151	0
	High	LLVVYPWTQR	2	51	1	D9YZU5		0	0.002	0.02172	2.79996	2	1274.73	0.0174439	59.0113	0
	High	EFTPPVQAAYQK	3	7	1	D9YZU5		0	0.002	0.01005	2.49406	2	1378.7	-0.670887	30.7633	0
Q6N093	Putative uncharacterized protein DKFZp686I04196 (Fragment) OS=Homo sapiens GN=DKFZp686I04196 PE=2 SV=1 - [Q6N093_HUMAN]	40.5478	22.3	7	2	5	14	417	46.0316	7.59131
	A2	Sequence	# PSMs	# Proteins	# Protein Groups	Protein Group Accessions	Modifications	ΔCn	q-Value	PEP	XCorr	Charge	MH+ [Da]	ΔM [ppm]	RT [min]	# Missed Cleavages
	High	TPEVTcVVVDVSHEDPEVQFNWYVDGVEVHNAK	1	3	1	Q6N093	C6(Carbamidomethyl)	0	0	0.0001627	4.2607	4	3797.77	-0.59069	121.375	0
	High	GFYPSDIAVEWESNGQPENNYK	7	26	2	Q6GMX6;Q6N093		0	0	3.703e-06	3.5271	2	2544.14	1.6054	65.2098	0
	High	VVSVLTVVHQDWLNGK	2	5	1	Q6N093		0	0.001	0.006233	2.53485	3	1793.99	0.24853	67.4548	0
	High	NQVSLTcLVK	3	36	3	A0A075B6N8;Q6GMX6;Q6N093	C7(Carbamidomethyl)	0	0.003	0.03859	2.62292	2	1161.63	-0.717546	37.2243	0
	Medium	GPSVFPLAPcSR	1	14	2	A0A075B6N8;Q6N093	C10(Carbamidomethyl)	0	0.01	0.159	2.28081	2	1287.65	-2.89879	40.8161	0
H0YLK8	Clusterin (Fragment) OS=Homo sapiens GN=CLU PE=1 SV=1 - [H0YLK8_HUMAN]	40.4695	10.44	8	4	4	13	297	34.726	6.1001
	A2	Sequence	# PSMs	# Proteins	# Protein Groups	Protein Group Accessions	Modifications	ΔCn	q-Value	PEP	XCorr	Charge	MH+ [Da]	ΔM [ppm]	RT [min]	# Missed Cleavages
	High	ASSIIDELFQDR	4	4	1	H0YLK8		0	0	5.023e-06	4.26818	2	1393.7	0.0854923	74.0081	0
	High	KTLLSNLEEAK	4	7	1	H0YLK8		0	0	0.0002638	3.87333	3	1245.7	-0.385237	29.9955	1
	High	TLLSNLEEAK	4	7	1	H0YLK8		0	0	0.002091	3.15026	2	1117.61	-0.390683	39.6954	0
	High	RPHFFFPK	1	3	1	H0YLK8		0	0.005	0.07679	1.55996	3	1075.58	-0.330234	28.114	0
A0A075B6N8	Ig gamma-3 chain C region (Fragment) OS=Homo sapiens GN=IGHG3 PE=1 SV=1 - [A0A075B6N8_HUMAN]	39.519	22.55	22	2	6	14	377	41.2993	7.89893
	A2	Sequence	# PSMs	# Proteins	# Protein Groups	Protein Group Accessions	Modifications	ΔCn	q-Value	PEP	XCorr	Charge	MH+ [Da]	ΔM [ppm]	RT [min]	# Missed Cleavages
	High	TPEVTcVVVDVSHEDPEVQFK	1	7	1	A0A075B6N8	C6(Carbamidomethyl)	0	0	9.477e-07	4.83368	3	2414.16	4.11636	60.9752	0
	High	STSGGTAALGcLVK	5	48	2	A0A075B6N8;Q6GMX6	C11(Carbamidomethyl)	0	0	1.034e-05	3.82946	2	1321.68	-0.237067	32.216	0
	High	VVSVLTVLHQDWLNGK	3	30	2	A0A075B6N8;Q6GMX6		0	0	0.0007966	3.36987	2	1808.01	-0.569986	78.928	0
	High	WYVDGVEVHNAK	1	7	1	A0A075B6N8		0	0.002	0.01301	2.27256	3	1416.69	-1.25917	29.6199	0
	High	NQVSLTcLVK	3	36	3	A0A075B6N8;Q6GMX6;Q6N093	C7(Carbamidomethyl)	0	0.003	0.03859	2.62292	2	1161.63	-0.717546	37.2243	0
	Medium	GPSVFPLAPcSR	1	14	2	A0A075B6N8;Q6N093	C10(Carbamidomethyl)	0	0.01	0.159	2.28081	2	1287.65	-2.89879	40.8161	0
C9JEU5	Fibrinogen gamma chain OS=Homo sapiens GN=FGG PE=1 SV=1 - [C9JEU5_HUMAN]	39.3579	26.07	6	7	7	12	445	50.2904	6.0874
	A2	Sequence	# PSMs	# Proteins	# Protein Groups	Protein Group Accessions	Modifications	ΔCn	q-Value	PEP	XCorr	Charge	MH+ [Da]	ΔM [ppm]	RT [min]	# Missed Cleavages
	High	YLQEIYNSNNQK	3	6	1	C9JEU5		0	0	3.368e-07	5.0222	2	1513.73	-0.305582	26.0661	0
	High	EGFGHLSPTGTTEFWLGNEK	3	4	1	C9JEU5		0	0	4.021e-05	4.60048	3	2207.04	0.593962	60.5851	0
	High	FGSYcPTTcGIADFLSTYQTK	2	2	1	C9JEU5	C5(Carbamidomethyl); C9(Carbamidomethyl)	0	0	0.002616	3.30978	3	2417.07	-2.16657	78.9532	0
	High	VELEDWNGR	1	4	1	C9JEU5		0	0.001	0.005337	2.4847	2	1117.53	0.281147	31.2381	0
	High	YEASILTHDSSIR	1	6	1	C9JEU5		0	0.001	0.006676	2.39538	3	1491.74	-0.553842	27.6558	0
	High	cHAGHLNGVYYQGGTYSK	1	4	1	C9JEU5	C1(Carbamidomethyl)	0	0.001	0.00756	2.21931	3	2011.91	-0.557596	23.0216	0
	Medium	AIQLTYNPDESSKPNmIDAATLK	1	2	1	C9JEU5	M16(Oxidation)	0	0.021	0.3053	2.16909	3	2536.26	0.596743	43.3642	0
B2MV14	Truncated lactoferrin OS=Homo sapiens GN=LTF PE=3 SV=1 - [B2MV14_HUMAN]	38.2471	11.62	15	3	3	11	585	64.1928	8.07471
	A2	Sequence	# PSMs	# Proteins	# Protein Groups	Protein Group Accessions	Modifications	ΔCn	q-Value	PEP	XCorr	Charge	MH+ [Da]	ΔM [ppm]	RT [min]	# Missed Cleavages
	High	ADAVTLDGGFIYEAGLAPYK	8	15	1	B2MV14		0	0	9.045e-11	5.11603	2	2071.04	-0.571852	76.4655	0
	High	IDSGLYLGSGYFTAIQNLR	2	12	1	B2MV14		0	0	3.494e-05	3.978	2	2088.08	1.10889	85.3322	0
	High	cNQWSGLSEGSVTcSSASTTEDcIALVLK	1	9	1	B2MV14	C1(Carbamidomethyl); C14(Carbamidomethyl); C23(Carbamidomethyl)	0	0.001	0.004791	3.12971	3	3160.43	1.55753	75.3961	0
G3V0E5	Transferrin receptor (P90, CD71), isoform CRA_c OS=Homo sapiens GN=TFRC PE=1 SV=1 - [G3V0E5_HUMAN]	37.5424	6.63	4	3	3	13	679	75.9166	6.81494
	A2	Sequence	# PSMs	# Proteins	# Protein Groups	Protein Group Accessions	Modifications	ΔCn	q-Value	PEP	XCorr	Charge	MH+ [Da]	ΔM [ppm]	RT [min]	# Missed Cleavages
	High	AAAEVAGQFVIK	10	4	1	G3V0E5		0	0	0.0002856	3.55569	2	1203.67	-0.309169	37.4806	0
	High	LTHDVELNLDYER	2	4	1	G3V0E5		0	0	0.002124	2.79213	3	1616.79	0.268436	34.8198	0
	High	VANAESLNAIGVLIYMDQTK	1	2	1	G3V0E5		0	0.007	0.1151	2.77685	3	2150.11	-1.35103	87.6893	0
H0Y5A1	Prostaglandin-H2 D-isomerase (Fragment) OS=Homo sapiens GN=PTGDS PE=1 SV=2 - [H0Y5A1_HUMAN]	31.3287	23.39	2	1	1	6	124	13.7168	7.95752
	A2	Sequence	# PSMs	# Proteins	# Protein Groups	Protein Group Accessions	Modifications	ΔCn	q-Value	PEP	XCorr	Charge	MH+ [Da]	ΔM [ppm]	RT [min]	# Missed Cleavages
	High	SPHWGSTYSVSVVETDYDQYALLYSQGSK	6	2	1	H0Y5A1		0	0	2.265e-07	6.41843	3	3267.51	-0.391777	75.0098	0
C9JM50	Keratin, type I cytoskeletal 19 (Fragment) OS=Homo sapiens GN=KRT19 PE=1 SV=1 - [C9JM50_HUMAN]	31.2358	20.41	11	1	4	12	196	20.8305	5.42725
	A2	Sequence	# PSMs	# Proteins	# Protein Groups	Protein Group Accessions	Modifications	ΔCn	q-Value	PEP	XCorr	Charge	MH+ [Da]	ΔM [ppm]	RT [min]	# Missed Cleavages
	High	VLDELTLAR	2	12	4	A0A024R1X6;C9JM50;B4DWU0;K7EPJ9		0	0	0.0003673	3.79912	2	1029.59	-0.495256	38.135	0
	High	mSVEADINGLR	3	4	2	C9JM50;A0A024R1X6	M1(Oxidation)	0	0	0.0004154	2.64293	2	1220.59	-0.295571	30.9029	0
	High	IVLQIDNAR	4	6	1	C9JM50		0	0	0.001712	2.37254	2	1041.6	-1.19226	31.8736	0
	High	TDLEmQIEGLK	3	5	3	C9JM50;B4DWU0;Q16195	M5(Oxidation)	0	0.001	0.004344	2.61683	2	1292.64	-1.04645	43.2811	0
B4DVE1	cDNA FLJ53478, highly similar to Galectin-3-binding protein OS=Homo sapiens PE=2 SV=1 - [B4DVE1_HUMAN]	30.3105	12.22	13	5	5	10	573	64.0558	5.46533
	A2	Sequence	# PSMs	# Proteins	# Protein Groups	Protein Group Accessions	Modifications	ΔCn	q-Value	PEP	XCorr	Charge	MH+ [Da]	ΔM [ppm]	RT [min]	# Missed Cleavages
	High	YSSDYFQAPSDYR	2	5	1	B4DVE1		0	0	3.759e-05	3.64854	2	1598.68	0.0172322	35.5591	0
	High	ELSEALGQIFDSQR	2	5	1	B4DVE1		0	0	0.0002309	3.57226	2	1592.79	-1.07282	64.5527	0
	High	GQWGTVcDNLWDLTDASVVcR	2	9	1	B4DVE1	C7(Carbamidomethyl); C20(Carbamidomethyl)	0	0	0.00212	3.27803	3	2452.1	-0.984763	84.0327	0
	High	IDITLSSVK	3	5	1	B4DVE1		0	0	0.001128	2.85079	2	975.572	-0.376592	37.4654	0
	High	SDLAVPSELALLK	1	5	1	B4DVE1		0	0.005	0.09144	2.39878	2	1355.78	0.444632	66.3982	0
D9ZGG2	Vitronectin OS=Homo sapiens GN=VTN PE=4 SV=1 - [D9ZGG2_HUMAN]	29.6267	7.74	3	3	3	10	478	54.2712	5.79541
	A2	Sequence	# PSMs	# Proteins	# Protein Groups	Protein Group Accessions	Modifications	ΔCn	q-Value	PEP	XCorr	Charge	MH+ [Da]	ΔM [ppm]	RT [min]	# Missed Cleavages
	High	FEDGVLDPDYPR	4	2	1	D9ZGG2		0	0	4.566e-05	4.17058	2	1422.65	-0.027588	41.1298	0
	High	DVWGIEGPIDAAFTR	2	2	1	D9ZGG2		0	0	0.000428	3.46896	2	1646.82	-0.939876	82.2739	0
	High	VDTVDPPYPR	4	2	1	D9ZGG2		0	0.003	0.03783	2.70188	2	1158.58	-0.197095	26.7051	0
B4E1D8	cDNA FLJ51597, highly similar to C4b-binding protein alpha chain OS=Homo sapiens PE=2 SV=1 - [B4E1D8_HUMAN]	27.9477	13.81	4	6	6	11	536	60.3658	6.65381
	A2	Sequence	# PSMs	# Proteins	# Protein Groups	Protein Group Accessions	Modifications	ΔCn	q-Value	PEP	XCorr	Charge	MH+ [Da]	ΔM [ppm]	RT [min]	# Missed Cleavages
	High	FSAIcQGDGTWSPR	2	2	1	B4E1D8	C5(Carbamidomethyl)	0	0	2.375e-06	3.2924	2	1581.71	0.198703	35.7598	0
	High	EDVYVVGTVLR	2	2	1	B4E1D8		0	0	0.0001214	3.268	2	1249.68	-0.173568	46.6958	0
	High	LSLEIEQLELQR	1	2	1	B4E1D8		0	0	0.00163	2.61457	2	1470.82	-0.0622728	62.2591	0
	High	TPScGDIcNFPPK	4	2	1	B4E1D8	C4(Carbamidomethyl); C8(Carbamidomethyl)	0	0.002	0.01542	2.10918	2	1492.65	-0.768125	30.4147	0
	High	GVGWSHPLPQcEIVK	1	2	1	B4E1D8	C11(Carbamidomethyl)	0	0.003	0.02302	2.85368	3	1706.87	-0.455476	37.2558	0
	Medium	YTcLPGYVR	1	4	1	B4E1D8	C3(Carbamidomethyl)	0	0.012	0.2056	1.72898	2	1128.55	-0.0714118	29.1634	0
F8VV57	Keratin, type II cytoskeletal 5 (Fragment) OS=Homo sapiens GN=KRT5 PE=1 SV=1 - [F8VV57_HUMAN]	27.9425	30.3	2	2	3	10	132	12.1498	12.0005
	A2	Sequence	# PSMs	# Proteins	# Protein Groups	Protein Group Accessions	Modifications	ΔCn	q-Value	PEP	XCorr	Charge	MH+ [Da]	ΔM [ppm]	RT [min]	# Missed Cleavages
	High	VSLAGAcGVGGYGSR	4	1	1	F8VV57	C7(Carbamidomethyl)	0	0	2.68e-07	4.24466	2	1410.68	-0.435743	28.4631	0
	High	ISISTSGGSFR	3	1	1	F8VV57		0	0	3.738e-05	3.47999	2	1111.57	-0.873999	28.8218	0
	High	SFSTASAITPSVSR	3	3	2	B4E1T1;F8VV57		0	0	0.0002913	2.80252	2	1410.72	-0.470691	30.6281	0
B4DMU8	cDNA FLJ53063, highly similar to Tubulin beta-7 chain OS=Homo sapiens PE=2 SV=1 - [B4DMU8_HUMAN]	25.8532	24.61	21	3	4	9	317	35.8973	4.93213
	A2	Sequence	# PSMs	# Proteins	# Protein Groups	Protein Group Accessions	Modifications	ΔCn	q-Value	PEP	XCorr	Charge	MH+ [Da]	ΔM [ppm]	RT [min]	# Missed Cleavages
	High	MAVTFIGNSTAIQELFK	2	16	1	B4DMU8		0	0	1.138e-07	4.36516	2	1869.98	1.41559	89.7787	0
	High	ISEQFTAmFR	3	32	2	B4DMU8;Q96HX0	M8(Oxidation)	0	0	0.00125	2.69219	2	1245.59	0.0104508	35.4956	0
	High	AILVDLEPGTycIDNEALYDIcFR	2	1	1	B4DMU8	Y11(Phospho); C12(Carbamidomethyl); C22(Carbamidomethyl)	0	0.002	0.01092	3.5579	3	2940.3	-8.02152	78.2396	0
	High	FWEVISDEHGIDPTGTYHGDSDLQLDR	2	5	1	B4DMU8		0	0.004	0.05391	2.37584	3	3102.41	-0.152018	62.8249	0
I3L404	40S ribosomal protein S2 (Fragment) OS=Homo sapiens GN=RPS2 PE=1 SV=1 - [I3L404_HUMAN]	25.2907	20	13	2	2	9	155	16.5549	10.0669
	A2	Sequence	# PSMs	# Proteins	# Protein Groups	Protein Group Accessions	Modifications	ΔCn	q-Value	PEP	XCorr	Charge	MH+ [Da]	ΔM [ppm]	RT [min]	# Missed Cleavages
	High	AFVAIGDYNGHVGLGVK	7	10	1	I3L404		0	0	8.533e-06	3.98042	2	1716.91	-0.0439278	48.7565	0
	High	ESEIIDFFLGASLK	2	11	1	I3L404		0	0	3.17e-05	2.81625	2	1568.83	3.03141	99.1073	0
D6RHJ6	Protein JCHAIN (Fragment) OS=Homo sapiens GN=JCHAIN PE=1 SV=1 - [D6RHJ6_HUMAN]	24.5183	11.46	3	2	2	9	157	17.6679	6.31592
	A2	Sequence	# PSMs	# Proteins	# Protein Groups	Protein Group Accessions	Modifications	ΔCn	q-Value	PEP	XCorr	Charge	MH+ [Da]	ΔM [ppm]	RT [min]	# Missed Cleavages
	High	FVYHLSDLcK	8	2	1	D6RHJ6	C9(Carbamidomethyl)	0	0	0.0003261	3.30924	2	1281.63	-0.35682	34.1467	0
	High	IIVPLNNR	1	3	1	D6RHJ6		0	0.007	0.1064	1.92027	2	938.577	-0.832242	29.7063	0
A6XMH1	Transthyretin OS=Homo sapiens PE=2 SV=1 - [A6XMH1_HUMAN]	24.3015	25.36	5	2	2	6	138	14.9475	5.75732
	A2	Sequence	# PSMs	# Proteins	# Protein Groups	Protein Group Accessions	Modifications	ΔCn	q-Value	PEP	XCorr	Charge	MH+ [Da]	ΔM [ppm]	RT [min]	# Missed Cleavages
	High	TSESGELHGLTTEEEFVEGIYK	4	5	1	A6XMH1		0	0	1.588e-08	6.50779	3	2455.15	0.0566176	65.1772	0
	High	AADDTWEPFASGK	2	5	1	A6XMH1		0	0.002	0.01543	2.71783	2	1394.62	0.000539125	39.0514	0
A0A087WVQ6	Clathrin heavy chain OS=Homo sapiens GN=CLTC PE=1 SV=1 - [A0A087WVQ6_HUMAN]	23.9025	1.97	2	2	2	6	1679	191.936	5.69385
	A2	Sequence	# PSMs	# Proteins	# Protein Groups	Protein Group Accessions	Modifications	ΔCn	q-Value	PEP	XCorr	Charge	MH+ [Da]	ΔM [ppm]	RT [min]	# Missed Cleavages
	High	LPVVIGGLLDVDcSEDVIK	5	1	1	A0A087WVQ6	C13(Carbamidomethyl)	0	0	3.264e-11	5.00666	2	2041.09	-0.00717969	87.2019	0
	High	ESYVETELIFALAK	1	2	1	A0A087WVQ6		0	0	0.00291	2.96188	2	1612.85	0.327624	83.4069	0
A0N5G5	Rheumatoid factor D5 light chain (Fragment) OS=Homo sapiens GN=V<kappa>3 PE=2 SV=1 - [A0N5G5_HUMAN]	23.4997	22.88	4	2	2	8	118	12.7585	8.96826
	A2	Sequence	# PSMs	# Proteins	# Protein Groups	Protein Group Accessions	Modifications	ΔCn	q-Value	PEP	XCorr	Charge	MH+ [Da]	ΔM [ppm]	RT [min]	# Missed Cleavages
	High	EIVLTQSPATLSLSPGER	2	2	1	A0N5G5		0	0	5.43e-07	3.89716	2	1898.02	0.244359	55.1058	0
	High	LLIYDASNR	6	5	1	A0N5G5		0	0	0.0003976	3.049	2	1064.57	0.241193	31.6182	0
A0A024R035	Complement component 9, isoform CRA_a OS=Homo sapiens GN=C9 PE=4 SV=1 - [A0A024R035_HUMAN]	21.9853	10.38	1	5	5	8	559	63.1627	5.51611
	A2	Sequence	# PSMs	# Proteins	# Protein Groups	Protein Group Accessions	Modifications	ΔCn	q-Value	PEP	XCorr	Charge	MH+ [Da]	ΔM [ppm]	RT [min]	# Missed Cleavages
	High	TEHYEEQIEAFK	3	1	1	A0A024R035		0	0	0.0001248	3.87229	3	1523.7	-0.169233	28.3749	0
	High	AIEDYINEFSVR	1	1	1	A0A024R035		0	0	0.0002083	3.12388	2	1455.71	-0.767016	63.371	0
	High	DVVLTTTFVDDIK	2	1	1	A0A024R035		0	0	0.00195	2.88201	2	1465.78	-0.104647	65.6391	0
	Medium	FEGIAcEISK	1	1	1	A0A024R035	C6(Carbamidomethyl)	0	0.019	0.2945	1.71982	2	1153.56	-0.0100285	31.8138	0
	Medium	TSNFNAAISLK	1	1	1	A0A024R035		0	0.023	0.3269	1.83191	2	1165.62	-1.21199	33.53	0
A0A075B6N7	Ig alpha-2 chain C region (Fragment) OS=Homo sapiens GN=IGHA2 PE=1 SV=1 - [A0A075B6N7_HUMAN]	20.992	7.35	11	1	2	7	340	36.568	6.26514
	A2	Sequence	# PSMs	# Proteins	# Protein Groups	Protein Group Accessions	Modifications	ΔCn	q-Value	PEP	XCorr	Charge	MH+ [Da]	ΔM [ppm]	RT [min]	# Missed Cleavages
	High	WLQGSQELPR	5	20	2	Q9UP60;A0A075B6N7		0	0	9.393e-05	3.528	2	1213.63	-0.568405	30.7599	0
	High	DASGATFTWTPSSGK	2	11	1	A0A075B6N7		0	0.001	0.00408	2.6816	2	1512.69	-1.29149	37.3636	0
B4E0R1	Integrin beta OS=Homo sapiens PE=2 SV=1 - [B4E0R1_HUMAN]	20.7246	7.14	3	3	3	8	700	77.3044	6.88818
	A2	Sequence	# PSMs	# Proteins	# Protein Groups	Protein Group Accessions	Modifications	ΔCn	q-Value	PEP	XCorr	Charge	MH+ [Da]	ΔM [ppm]	RT [min]	# Missed Cleavages
	High	VTATEcIQEQSFVIR	3	3	1	B4E0R1	C6(Carbamidomethyl)	0	0	1.075e-06	4.08129	2	1780.89	0.647715	44.986	0
	High	LIYGQYcEcDTINcER	3	3	1	B4E0R1	C7(Carbamidomethyl); C9(Carbamidomethyl); C14(Carbamidomethyl)	0	0	1.472e-07	3.67804	2	2093.87	0.244128	34.9434	0
	High	ALGFTDIVTVQVLPQcEcR	2	3	1	B4E0R1	C16(Carbamidomethyl); C18(Carbamidomethyl)	0	0.003	0.04844	2.73824	3	2206.1	-0.69475	77.8702	0
V9H1D9	Alpha globin OS=Homo sapiens PE=3 SV=1 - [V9H1D9_HUMAN]	20.487	21.09	20	2	2	5	128	13.5741	8.23584
	A2	Sequence	# PSMs	# Proteins	# Protein Groups	Protein Group Accessions	Modifications	ΔCn	q-Value	PEP	XCorr	Charge	MH+ [Da]	ΔM [ppm]	RT [min]	# Missed Cleavages
	High	VGAHAGEYGAEALER	4	9	1	V9H1D9		0	0	4.934e-10	5.56176	3	1529.73	-0.294449	23.7386	0
	High	FLASVSTVLTSK	1	14	1	V9H1D9		0	0.005	0.09185	2.53559	2	1252.72	0.964849	48.7984	0
V9GYC1	Apolipoprotein A-II (Fragment) OS=Homo sapiens GN=APOA2 PE=1 SV=1 - [V9GYC1_HUMAN]	20.0246	30.3	4	1	1	7	66	7.40785	5.31299
	A2	Sequence	# PSMs	# Proteins	# Protein Groups	Protein Group Accessions	Modifications	ΔCn	q-Value	PEP	XCorr	Charge	MH+ [Da]	ΔM [ppm]	RT [min]	# Missed Cleavages
	High	EPcVESLVSQYFQTVTDYGK	7	4	1	V9GYC1	C3(Carbamidomethyl)	0	0	5.685e-07	4.7618	2	2350.08	-4.76063	101.097	0
A2MYD4	V2-7 protein (Fragment) OS=Homo sapiens GN=V2-7 PE=4 SV=1 - [A2MYD4_HUMAN]	19.5134	34.38	4	2	2	7	96	10.3459	5.0083
	A2	Sequence	# PSMs	# Proteins	# Protein Groups	Protein Group Accessions	Modifications	ΔCn	q-Value	PEP	XCorr	Charge	MH+ [Da]	ΔM [ppm]	RT [min]	# Missed Cleavages
	High	SYELTQPPSVSVSPGQTAR	5	2	1	A2MYD4		0	0	0.000114	3.47431	2	2004	-0.237567	39.1626	0
	High	SGQAPVLVIYEDSK	2	4	1	A2MYD4		0	0	0.001255	2.89647	2	1505.79	0.927782	45.0497	0
Q8TCF0	LBP protein OS=Homo sapiens GN=LBP PE=2 SV=1 - [Q8TCF0_HUMAN]	19.0236	13.21	1	5	5	9	477	52.9007	6.75635
	A2	Sequence	# PSMs	# Proteins	# Protein Groups	Protein Group Accessions	Modifications	ΔCn	q-Value	PEP	XCorr	Charge	MH+ [Da]	ΔM [ppm]	RT [min]	# Missed Cleavages
	High	ITLPDFTGDLR	3	1	1	Q8TCF0		0	0	0.002215	3.03209	2	1247.66	-0.455344	64.0435	0
	High	GLQYAAQEGLLALQSELLR	1	1	1	Q8TCF0		0	0	0.002011	2.66863	2	2073.13	-2.30247	98.632	0
	High	LAEGFPLPLLK	3	1	1	Q8TCF0		0	0.001	0.004668	2.147	2	1197.72	-0.366377	74.1418	0
	Medium	VQLYDLGLQIHK	1	1	1	Q8TCF0		0	0.016	0.2704	1.98333	3	1426.8	-0.270552	48.4668	0
	Medium	LQGSFDVSVK	1	1	1	Q8TCF0		0	0.047	0.5159	1.60932	2	1079.57	-0.370327	32.1064	0
Q2F834	Myosin regulatory light chain (Fragment) OS=Homo sapiens PE=2 SV=1 - [Q2F834_HUMAN]	18.6424	14.08	3	1	1	5	142	16.3817	4.55127
	A2	Sequence	# PSMs	# Proteins	# Protein Groups	Protein Group Accessions	Modifications	ΔCn	q-Value	PEP	XCorr	Charge	MH+ [Da]	ΔM [ppm]	RT [min]	# Missed Cleavages
	High	NAFAcFDEEATGTIQEDYLR	5	3	1	Q2F834	C5(Carbamidomethyl)	0	0	4.096e-09	4.89999	2	2350.03	-0.403139	71.4494	0
Q86XN4	RNA adenosine deaminase OS=Homo sapiens GN=RED1 PE=2 SV=1 - [Q86XN4_HUMAN]	18.1673	3.09	1	1	1	6	711	78.014	8.92432
	A2	Sequence	# PSMs	# Proteins	# Protein Groups	Protein Group Accessions	Modifications	ΔCn	q-Value	PEP	XCorr	Charge	MH+ [Da]	ΔM [ppm]	RT [min]	# Missed Cleavages
	High	NFSVNWTVGDTAIEVINSTTGK	6	1	1	Q86XN4		0	0.002	0.01965	3.31591	3	2353.18	4.49443	52.2976	0
B3KXM9	cDNA FLJ45746 fis, clone KIDNE2018727, highly similar to Uromodulin OS=Homo sapiens PE=2 SV=1 - [B3KXM9_HUMAN]	17.0159	5.37	3	1	1	4	428	47.3398	6.7417
	A2	Sequence	# PSMs	# Proteins	# Protein Groups	Protein Group Accessions	Modifications	ΔCn	q-Value	PEP	XCorr	Charge	MH+ [Da]	ΔM [ppm]	RT [min]	# Missed Cleavages
	High	FAGNYDLVYLHcEVYLcDTMNEK	3	3	1	B3KXM9	C12(Carbamidomethyl); C17(Carbamidomethyl)	0	0	7.643e-09	6.00691	3	2854.25	0.399667	71.1756	0
	High	FAGNYDLVYLHcEVYLcDTmNEK	1	3	1	B3KXM9	C12(Carbamidomethyl); C17(Carbamidomethyl); M20(Oxidation)	0	0	0.002074	3.29688	3	2870.25	-0.595357	63.8576	0
B2RE46	cDNA, FLJ96923, highly similar to Homo sapiens ribophorin II (RPN2), mRNA OS=Homo sapiens PE=2 SV=1 - [B2RE46_HUMAN]	16.9792	14.42	3	4	4	5	631	69.2911	5.78271
	A2	Sequence	# PSMs	# Proteins	# Protein Groups	Protein Group Accessions	Modifications	ΔCn	q-Value	PEP	XCorr	Charge	MH+ [Da]	ΔM [ppm]	RT [min]	# Missed Cleavages
	High	SNLDPSNVDSLFYAAQASQALSGcEISISNETK	1	2	1	B2RE46	C24(Carbamidomethyl)	0	0	2.583e-06	5.48004	3	3516.65	1.18436	90.0526	0
	High	FSSGYYDFLVEVEGDNR	2	2	1	B2RE46		0	0	4.795e-05	3.79879	2	1996.89	1.28387	76.5021	0
	High	ISTEVGITNVDLSTVDK	1	2	1	B2RE46		0	0.001	0.005429	2.96967	2	1790.94	0.476405	51.4355	0
	High	EETVLATVQALQTASHLSQQADLR	1	1	1	B2RE46		0	0.001	0.007362	2.38238	3	2609.35	-0.48347	79.1339	0
V9HWF6	Alpha-1-acid glycoprotein OS=Homo sapiens GN=HEL-S-153w PE=2 SV=1 - [V9HWF6_HUMAN]	16.6051	3.98	1	1	1	7	201	23.4968	5.021
	A2	Sequence	# PSMs	# Proteins	# Protein Groups	Protein Group Accessions	Modifications	ΔCn	q-Value	PEP	XCorr	Charge	MH+ [Da]	ΔM [ppm]	RT [min]	# Missed Cleavages
	High	TEDTIFLR	7	1	1	V9HWF6		0	0	0.0021	2.46503	2	994.52	-0.243434	35.2776	0
B4E1B3	cDNA FLJ53950, highly similar to Angiotensinogen OS=Homo sapiens PE=2 SV=1 - [B4E1B3_HUMAN]	16.0766	11.59	11	4	4	5	466	51.0304	6.16357
	A2	Sequence	# PSMs	# Proteins	# Protein Groups	Protein Group Accessions	Modifications	ΔCn	q-Value	PEP	XCorr	Charge	MH+ [Da]	ΔM [ppm]	RT [min]	# Missed Cleavages
	High	SLDFTELDVAAEK	1	10	1	B4E1B3		0	0	0.0001638	3.70354	2	1437.71	0.609455	55.409	0
	High	ALQDQLVLVAAK	1	8	1	B4E1B3		0	0	3.549e-05	3.5857	2	1268.76	-0.54534	46.4672	0
	High	VLSALQAVQGLLVAQGR	2	6	1	B4E1B3		0	0	0.0002793	2.99869	2	1723.02	0.388653	91.1816	0
	High	DPTFIPAPIQAK	1	8	1	B4E1B3		0	0	0.001993	2.85993	2	1297.71	-0.4671	46.7647	0
B4DP93	cDNA FLJ53437, highly similar to Major vault protein OS=Homo sapiens PE=2 SV=1 - [B4DP93_HUMAN]	15.9824	3.68	15	2	2	5	789	87.4907	5.65576
	A2	Sequence	# PSMs	# Proteins	# Protein Groups	Protein Group Accessions	Modifications	ΔCn	q-Value	PEP	XCorr	Charge	MH+ [Da]	ΔM [ppm]	RT [min]	# Missed Cleavages
	High	DAQGLVLFDVTGQVR	3	14	1	B4DP93		0	0	1.494e-05	3.8995	2	1617.86	0.580972	71.7164	0
	High	AQALAIETEAELQR	2	5	1	B4DP93		0	0	3.299e-06	3.50184	2	1542.81	-0.862462	39.0303	0
Q53H37	Calmodulin-like skin protein variant (Fragment) OS=Homo sapiens PE=2 SV=1 - [Q53H37_HUMAN]	14.9533	15.75	1	1	1	4	146	15.8667	4.43701
	A2	Sequence	# PSMs	# Proteins	# Protein Groups	Protein Group Accessions	Modifications	ΔCn	q-Value	PEP	XCorr	Charge	MH+ [Da]	ΔM [ppm]	RT [min]	# Missed Cleavages
	High	LISEVDSDGDGEISFQEFLTAAK	4	1	1	Q53H37		0	0	1.876e-07	4.64608	2	2471.18	-0.538753	84.4007	0
Q3KRA7	FGA protein (Fragment) OS=Homo sapiens GN=FGA PE=2 SV=1 - [Q3KRA7_HUMAN]	14.4836	11.2	5	2	2	4	250	28.8129	9.43701
	A2	Sequence	# PSMs	# Proteins	# Protein Groups	Protein Group Accessions	Modifications	ΔCn	q-Value	PEP	XCorr	Charge	MH+ [Da]	ΔM [ppm]	RT [min]	# Missed Cleavages
	High	GLIDEVNQDFTNR	2	5	1	Q3KRA7		0	0	2.804e-06	4.27127	2	1520.73	-0.384856	52.0401	0
	High	DSDWPFcSDEDWNYK	2	3	1	Q3KRA7	C7(Carbamidomethyl)	0	0	0.002429	3.05575	2	1963.74	-0.279822	68.2246	0
Q1HP67	Lipoprotein, Lp(A) OS=Homo sapiens GN=LPA PE=1 SV=1 - [Q1HP67_HUMAN]	14.4474	5.25	5	6	6	7	2040	226.369	6.07471
	A2	Sequence	# PSMs	# Proteins	# Protein Groups	Protein Group Accessions	Modifications	ΔCn	q-Value	PEP	XCorr	Charge	MH+ [Da]	ΔM [ppm]	RT [min]	# Missed Cleavages
	High	TPENYPNAGLTENYcR	2	2	1	Q1HP67	C15(Carbamidomethyl)	0	0	0.0001359	2.53651	2	1898.83	-0.459208	29.2209	0
	High	GTDScQGDSGGPLVcFEK	1	1	1	Q1HP67	C5(Carbamidomethyl); C15(Carbamidomethyl)	0	0.001	0.006544	2.40603	2	1913.8	0.873822	35.9478	0
	High	LFLEPTQADIALLK	1	1	1	Q1HP67		0	0.002	0.01087	3.17933	2	1571.9	-1.20102	75.252	0
	High	ATTVTGTPcQEWAAQEPHR	1	2	1	Q1HP67	C9(Carbamidomethyl)	0	0.003	0.02349	2.51797	3	2139.99	-0.375566	26.4394	0
	Medium	EAQLLVIENEVcNHYK	1	1	1	Q1HP67	C12(Carbamidomethyl)	0	0.016	0.2778	2.01999	3	1958.96	0.363236	54.6859	0
	Medium	TTEYYPNGGLTR	1	3	1	Q1HP67		0	0.024	0.3341	1.78757	2	1371.65	0.553627	26.5523	0
Q9UL90	Myosin-reactive immunoglobulin heavy chain variable region (Fragment) OS=Homo sapiens PE=2 SV=1 - [Q9UL90_HUMAN]	13.983	16.81	2	1	1	6	113	12.4291	8.44092
	A2	Sequence	# PSMs	# Proteins	# Protein Groups	Protein Group Accessions	Modifications	ΔCn	q-Value	PEP	XCorr	Charge	MH+ [Da]	ΔM [ppm]	RT [min]	# Missed Cleavages
	High	EVQLVESGGGVVQPGGSLR	6	2	1	Q9UL90		0	0	0.000374	2.99824	2	1867.99	-0.0487605	41.2481	0
B7Z4U6	cDNA FLJ55803, highly similar to Gelsolin OS=Homo sapiens PE=2 SV=1 - [B7Z4U6_HUMAN]	13.8501	6.68	12	3	3	5	689	75.7049	5.80811
	A2	Sequence	# PSMs	# Proteins	# Protein Groups	Protein Group Accessions	Modifications	ΔCn	q-Value	PEP	XCorr	Charge	MH+ [Da]	ΔM [ppm]	RT [min]	# Missed Cleavages
	High	EVQGFESATFLGYFK	2	8	1	B7Z4U6		0	0	2.871e-05	3.60595	2	1722.84	-1.26456	77.1092	0
	High	TPSAAYLWVGTGASEAEK	1	10	1	B7Z4U6		0	0	1.51e-05	3.36952	2	1837.9	0.0135015	48.1187	0
	High	AGALNSNDAFVLK	2	10	1	B7Z4U6		0	0.002	0.008381	2.70141	2	1319.7	-0.0766853	37.795	0
Q16195	Keratin (Fragment) OS=Homo sapiens GN=keratin PE=2 SV=1 - [Q16195_HUMAN]	13.8236	13.11	2	1	2	5	244	27.6416	4.83057
	A2	Sequence	# PSMs	# Proteins	# Protein Groups	Protein Group Accessions	Modifications	ΔCn	q-Value	PEP	XCorr	Charge	MH+ [Da]	ΔM [ppm]	RT [min]	# Missed Cleavages
	High	GQTGGDVNVEmDAAPGVDLSR	2	2	1	Q16195	M11(Oxidation)	0	0	1.245e-06	3.6272	2	2103.96	-1.29404	34.6926	0
	High	TDLEmQIEGLK	3	5	3	C9JM50;B4DWU0;Q16195	M5(Oxidation)	0	0.001	0.004344	2.61683	2	1292.64	-1.04645	43.2811	0
A0A024R1N1	Myosin, heavy polypeptide 9, non-muscle, isoform CRA_a OS=Homo sapiens GN=MYH9 PE=4 SV=1 - [A0A024R1N1_HUMAN]	13.7015	1.68	6	2	2	5	1960	226.392	5.60498
	A2	Sequence	# PSMs	# Proteins	# Protein Groups	Protein Group Accessions	Modifications	ΔCn	q-Value	PEP	XCorr	Charge	MH+ [Da]	ΔM [ppm]	RT [min]	# Missed Cleavages
	High	IAQLEEELEEEQGNTELINDR	2	2	1	A0A024R1N1		0	0	0.0004006	4.0127	3	2472.18	0.662112	58.9427	0
	High	EQADFAIEALAK	3	5	1	A0A024R1N1		0	0.002	0.0127	2.3956	2	1305.66	-3.61145	48.7539	0
Q6P163	APOC2 protein OS=Homo sapiens GN=APOC2 PE=1 SV=1 - [Q6P163_HUMAN]	13.6355	15.28	4	1	1	5	72	8.14122	4.89404
	A2	Sequence	# PSMs	# Proteins	# Protein Groups	Protein Group Accessions	Modifications	ΔCn	q-Value	PEP	XCorr	Charge	MH+ [Da]	ΔM [ppm]	RT [min]	# Missed Cleavages
	High	ESLSSYWESAK	5	4	1	Q6P163		0	0	0.0006388	3.05576	2	1286.59	-0.244127	37.6324	0
E9PNH7	Alpha-crystallin B chain (Fragment) OS=Homo sapiens GN=CRYAB PE=1 SV=1 - [E9PNH7_HUMAN]	13.4276	24.53	6	1	1	5	106	11.9893	7.06396
	A2	Sequence	# PSMs	# Proteins	# Protein Groups	Protein Group Accessions	Modifications	ΔCn	q-Value	PEP	XCorr	Charge	MH+ [Da]	ΔM [ppm]	RT [min]	# Missed Cleavages
	High	IPADVDPLTITSSLSSDGVLTVNGPR	5	6	1	E9PNH7		0	0	0.0006234	3.53029	3	2624.38	-0.247633	89.1991	0
B4E108	cDNA FLJ61026, highly similar to Homo sapiens phosphofructokinase, liver (PFKL), transcript variant 1, mRNA OS=Homo sapiens PE=2 SV=1 - [B4E108_HUMAN]	13.4097	7.51	1	1	1	3	253	26.8583	7.7085
	A2	Sequence	# PSMs	# Proteins	# Protein Groups	Protein Group Accessions	Modifications	ΔCn	q-Value	PEP	XCorr	Charge	MH+ [Da]	ΔM [ppm]	RT [min]	# Missed Cleavages
	High	VFLIYEGYEGLVEGGENIK	3	1	1	B4E108		0	0	2.499e-06	4.79722	3	2129.08	0.961545	81.541	0
H7C2A0	Glycerol kinase (Fragment) OS=Homo sapiens GN=GK PE=4 SV=5 - [H7C2A0_HUMAN]	13.3748	5.65	3	1	1	7	124	13.0929	9.99365
	A2	Sequence	# PSMs	# Proteins	# Protein Groups	Protein Group Accessions	Modifications	ΔCn	q-Value	PEP	XCorr	Charge	MH+ [Da]	ΔM [ppm]	RT [min]	# Missed Cleavages
	High	WLLDNVR	7	3	1	H7C2A0		0	0.008	0.1348	2.30479	2	915.504	-0.704946	36.5698	0
A3KPE2	Apolipoprotein C-III OS=Homo sapiens GN=APOC3 PE=2 SV=1 - [A3KPE2_HUMAN]	13.2531	16.16	2	1	1	3	99	10.8455	5.41455
	A2	Sequence	# PSMs	# Proteins	# Protein Groups	Protein Group Accessions	Modifications	ΔCn	q-Value	PEP	XCorr	Charge	MH+ [Da]	ΔM [ppm]	RT [min]	# Missed Cleavages
	High	DALSSVQESQVAQQAR	3	2	1	A3KPE2		0	0	4.978e-08	4.85988	2	1716.85	-0.0404709	29.5031	0
Q9UL88	Myosin-reactive immunoglobulin heavy chain variable region (Fragment) OS=Homo sapiens PE=2 SV=1 - [Q9UL88_HUMAN]	13.1075	14.5	1	1	1	5	131	14.1332	9.62744
	A2	Sequence	# PSMs	# Proteins	# Protein Groups	Protein Group Accessions	Modifications	ΔCn	q-Value	PEP	XCorr	Charge	MH+ [Da]	ΔM [ppm]	RT [min]	# Missed Cleavages
	High	EVQLVESGGGLVKPGGSLR	4	1	1	Q9UL88		0	0	3.14e-05	4.171	3	1882.04	-0.237909	38.5115	0
	Medium	EVQLVEsGGGLVKPGGSLR	1	1	1	Q9UL88	S7(Phospho)	0	0.024	0.338	2.51094	3	1961.99	-7.76796	49.2019	0
J3KTC3	Haptoglobin-related protein OS=Homo sapiens GN=HPR PE=1 SV=1 - [J3KTC3_HUMAN]	12.8995	29.91	1	2	2	4	117	13.2558	8.26514
	A2	Sequence	# PSMs	# Proteins	# Protein Groups	Protein Group Accessions	Modifications	ΔCn	q-Value	PEP	XCorr	Charge	MH+ [Da]	ΔM [ppm]	RT [min]	# Missed Cleavages
	High	QLFALYSGNDVTDISDDR	1	1	1	J3KTC3		0	0	7.556e-07	3.96339	2	2028.95	-2.76558	63.3098	0
	High	FPKPPEIANGYVEHLFR	3	1	1	J3KTC3		0	0	6.938e-05	3.25441	3	2014.06	1.12538	66.7975	0
E7DVW4	Epididymis secretory protein Li 104 OS=Homo sapiens GN=FABP4 PE=2 SV=1 - [E7DVW4_HUMAN]	12.8924	15.15	1	1	1	4	132	14.7095	7.13721
	A2	Sequence	# PSMs	# Proteins	# Protein Groups	Protein Group Accessions	Modifications	ΔCn	q-Value	PEP	XCorr	Charge	MH+ [Da]	ΔM [ppm]	RT [min]	# Missed Cleavages
	High	NTEISFILGQEFDEVTADDR	4	1	1	E7DVW4		0	0	2.247e-06	3.56589	2	2299.08	1.26823	89.851	0
B3KY04	cDNA FLJ46506 fis, clone THYMU3030752, highly similar to BTB/POZ domain-containing protein KCTD12 OS=Homo sapiens PE=2 SV=1 - [B3KY04_HUMAN]	12.7885	17.85	1	4	4	5	325	35.7087	5.64307
	A2	Sequence	# PSMs	# Proteins	# Protein Groups	Protein Group Accessions	Modifications	ΔCn	q-Value	PEP	XCorr	Charge	MH+ [Da]	ΔM [ppm]	RT [min]	# Missed Cleavages
	High	SPSGGAAGPLLTPSQSLDGSR	2	1	1	B3KY04		0	0	2.848e-05	3.16592	2	1954.98	-0.251576	37.7007	0
	High	EAEYFELPELVR	1	1	1	B3KY04		0	0.001	0.003668	3.20105	2	1494.75	-1.02494	71.5807	0
	High	FNFLEQAFDK	1	1	1	B3KY04		0	0.002	0.01562	2.03841	2	1258.61	-0.811031	63.4117	0
	High	LGAPQQPGPGPPPSR	1	1	1	B3KY04		0	0.007	0.1068	2.09442	3	1455.77	-0.868037	23.2706	0
Q71UM7	Beta-subunit signal transducing proteins GS/GI (Fragment) OS=Homo sapiens PE=2 SV=1 - [Q71UM7_HUMAN]	12.4589	32.28	7	2	2	4	127	13.8604	4.90674
	A2	Sequence	# PSMs	# Proteins	# Protein Groups	Protein Group Accessions	Modifications	ΔCn	q-Value	PEP	XCorr	Charge	MH+ [Da]	ΔM [ppm]	RT [min]	# Missed Cleavages
	High	LLLAGYDDFNcNVWDALK	2	5	1	Q71UM7	C11(Carbamidomethyl)	0	0	0.0001556	3.42877	2	2127.02	-0.16806	91.2915	0
	High	VScLGVTDDGmAVATGSWDSFLK	2	7	1	Q71UM7	C3(Carbamidomethyl); M11(Oxidation)	0	0	0.001369	3.40356	2	2432.1	-3.34669	74.6972	0
A0A087WZH9	Protein IGKV1-33 OS=Homo sapiens GN=IGKV1D-33 PE=4 SV=1 - [A0A087WZH9_HUMAN]	12.429	31.48	8	1	2	4	108	11.8347	5.33838
	A2	Sequence	# PSMs	# Proteins	# Protein Groups	Protein Group Accessions	Modifications	ΔCn	q-Value	PEP	XCorr	Charge	MH+ [Da]	ΔM [ppm]	RT [min]	# Missed Cleavages
	High	DIQMTQSPSSLSASVGDR	2	9	2	A0A087WZH9;A2MYE1		0	0	2.34e-06	3.81356	2	1878.89	0.26348	38.7315	0
	High	LLIYDASNLETGVPSR	2	2	1	A0A087WZH9		0	0	1.358e-05	3.31411	2	1747.92	-1.41297	55.4311	0
F5GXE0	Cation-dependent mannose-6-phosphate receptor (Fragment) OS=Homo sapiens GN=M6PR PE=1 SV=1 - [F5GXE0_HUMAN]	12.0415	19.57	7	1	1	3	92	10.3703	7.85498
	A2	Sequence	# PSMs	# Proteins	# Protein Groups	Protein Group Accessions	Modifications	ΔCn	q-Value	PEP	XCorr	Charge	MH+ [Da]	ΔM [ppm]	RT [min]	# Missed Cleavages
	High	SFESTVGQGSDTYIYIFR	3	7	1	F5GXE0		0	0	4.549e-08	5.11587	2	2069.98	-0.603432	71.4425	0
K7EMD9	Keratin, type I cytoskeletal 13 (Fragment) OS=Homo sapiens GN=KRT13 PE=1 SV=1 - [K7EMD9_HUMAN]	11.926	13.94	6	1	2	4	165	19.2017	4.7417
	A2	Sequence	# PSMs	# Proteins	# Protein Groups	Protein Group Accessions	Modifications	ΔCn	q-Value	PEP	XCorr	Charge	MH+ [Da]	ΔM [ppm]	RT [min]	# Missed Cleavages
	High	ALEEANADLEVK	3	9	2	B4DWU0;K7EMD9		0	0	9.488e-05	3.40703	2	1301.66	-0.404705	27.9412	0
	High	QSVEADINGLR	1	4	1	K7EMD9		0	0.001	0.004374	2.62311	2	1201.62	-0.78458	30.5934	0
B2R4M6	Protein S100 OS=Homo sapiens PE=2 SV=1 - [B2R4M6_HUMAN]	11.7809	24.56	1	2	2	4	114	13.2015	6.12549
	A2	Sequence	# PSMs	# Proteins	# Protein Groups	Protein Group Accessions	Modifications	ΔCn	q-Value	PEP	XCorr	Charge	MH+ [Da]	ΔM [ppm]	RT [min]	# Missed Cleavages
	High	LGHPDTLNQGEFK	2	1	1	B2R4M6		0	0	5.377e-05	3.85173	3	1455.72	-0.405444	24.3927	0
	High	VIEHImEDLDTNADK	2	1	1	B2R4M6	M6(Oxidation)	0	0	0.0005162	3.01079	3	1758.82	0.324292	26.0868	0
Q6NS35	EEF1A1 protein OS=Homo sapiens GN=EEF1A1 PE=2 SV=1 - [Q6NS35_HUMAN]	11.6928	22.39	18	1	1	3	67	7.58199	9.5835
	A2	Sequence	# PSMs	# Proteins	# Protein Groups	Protein Group Accessions	Modifications	ΔCn	q-Value	PEP	XCorr	Charge	MH+ [Da]	ΔM [ppm]	RT [min]	# Missed Cleavages
	High	THINIVVIGHVDSGK	3	18	1	Q6NS35		0	0	6.056e-06	4.12113	3	1588.88	-0.103859	32.411	0
B3KTS5	cDNA FLJ38670 fis, clone HSYRA2000190, highly similar to Voltage-dependent anion-selective channel protein 1 OS=Homo sapiens PE=2 SV=1 - [B3KTS5_HUMAN]	11.0882	14.84	3	2	2	3	283	30.7245	7.89893
	A2	Sequence	# PSMs	# Proteins	# Protein Groups	Protein Group Accessions	Modifications	ΔCn	q-Value	PEP	XCorr	Charge	MH+ [Da]	ΔM [ppm]	RT [min]	# Missed Cleavages
	High	TDEFQLHTNVNDGTEFGGSIYQK	2	2	1	B3KTS5		0	0	2.442e-05	5.04418	3	2600.19	-0.400857	48.9257	0
	High	WNTDNTLGTEITVEDQLAR	1	2	1	B3KTS5		0	0	0.000344	2.74463	2	2176.06	1.81538	61.3995	0
H0YIG3	Keratin, type II cytoskeletal 72 (Fragment) OS=Homo sapiens GN=KRT72 PE=4 SV=1 - [H0YIG3_HUMAN]	11.0649	6.25	2	1	1	3	192	21.7496	11.1948
	A2	Sequence	# PSMs	# Proteins	# Protein Groups	Protein Group Accessions	Modifications	ΔCn	q-Value	PEP	XCorr	Charge	MH+ [Da]	ΔM [ppm]	RT [min]	# Missed Cleavages
	High	FLEQQNQVLETK	3	2	1	H0YIG3		0	0	8.364e-07	4.72485	2	1476.76	-3.22823	29.5606	0
B4DDX0	cDNA FLJ59843, highly similar to Integrin alpha-X OS=Homo sapiens PE=2 SV=1 - [B4DDX0_HUMAN]	10.8025	5.68	2	1	1	4	264	28.3771	5.80811
	A2	Sequence	# PSMs	# Proteins	# Protein Groups	Protein Group Accessions	Modifications	ΔCn	q-Value	PEP	XCorr	Charge	MH+ [Da]	ΔM [ppm]	RT [min]	# Missed Cleavages
	High	FGAALTVLGDVNGDK	4	2	1	B4DDX0		0	0	0.001105	3.34183	2	1476.77	-0.603401	54.4762	0
A8K9A9	cDNA FLJ77744, highly similar to Homo sapiens kallikrein B, plasma (Fletcher factor) 1 (KLKB1), mRNA OS=Homo sapiens PE=2 SV=1 - [A8K9A9_HUMAN]	10.7554	5.64	4	3	3	4	638	71.3068	8.22119
	A2	Sequence	# PSMs	# Proteins	# Protein Groups	Protein Group Accessions	Modifications	ΔCn	q-Value	PEP	XCorr	Charge	MH+ [Da]	ΔM [ppm]	RT [min]	# Missed Cleavages
	High	LVGITSWGEGcAR	1	2	1	A8K9A9	C11(Carbamidomethyl)	0	0	5.89e-05	3.45821	2	1405.69	-0.57704	41.1119	0
	High	VNIPLVTNEEcQK	2	2	1	A8K9A9	C11(Carbamidomethyl)	0	0	0.000456	2.92491	2	1543.78	-0.345645	37.6503	0
	Medium	VLTPDAFVcR	1	4	1	A8K9A9	C9(Carbamidomethyl)	0	0.011	0.1765	1.89067	2	1177.6	-0.849785	39.8212	0
C9JV77	Alpha-2-HS-glycoprotein OS=Homo sapiens GN=AHSG PE=1 SV=1 - [C9JV77_HUMAN]	10.0671	10.33	3	2	2	3	368	39.3867	5.71924
	A2	Sequence	# PSMs	# Proteins	# Protein Groups	Protein Group Accessions	Modifications	ΔCn	q-Value	PEP	XCorr	Charge	MH+ [Da]	ΔM [ppm]	RT [min]	# Missed Cleavages
	High	EHAVEGDcDFQLLK	2	3	1	C9JV77	C8(Carbamidomethyl)	0	0	0.0005343	4.30214	3	1660.76	-0.539412	34.8662	0
	High	AQLVPLPPSTYVEFTVSGTDcVAK	1	2	1	C9JV77	C21(Carbamidomethyl)	0	0.002	0.009232	3.31657	3	2579.3	-0.957303	80.3901	0
A0A0A0MSV6	Complement C1q subcomponent subunit B (Fragment) OS=Homo sapiens GN=C1QB PE=1 SV=3 - [A0A0A0MSV6_HUMAN]	10.0535	6.11	3	1	1	3	229	24.1023	9.15869
	A2	Sequence	# PSMs	# Proteins	# Protein Groups	Protein Group Accessions	Modifications	ΔCn	q-Value	PEP	XCorr	Charge	MH+ [Da]	ΔM [ppm]	RT [min]	# Missed Cleavages
	High	LEQGENVFLQATDK	3	3	1	A0A0A0MSV6		0	0	1.105e-06	3.95065	2	1591.8	-0.453246	38.189	0
B3KXM6	cDNA FLJ45735 fis, clone JCMLC2000273, highly similar to Integrin alpha-M OS=Homo sapiens PE=2 SV=1 - [B3KXM6_HUMAN]	9.91208	2.87	1	1	1	3	558	62.2209	7.38623
	A2	Sequence	# PSMs	# Proteins	# Protein Groups	Protein Group Accessions	Modifications	ΔCn	q-Value	PEP	XCorr	Charge	MH+ [Da]	ΔM [ppm]	RT [min]	# Missed Cleavages
	High	LAcESASSTEVSGALK	3	1	1	B3KXM6	C3(Carbamidomethyl)	0	0	1.249e-05	3.94818	2	1609.77	-1.21577	25.9842	0
V9HW26	ATP synthase subunit alpha OS=Homo sapiens GN=HEL-S-123m PE=1 SV=1 - [V9HW26_HUMAN]	9.84827	4.88	7	2	2	3	553	59.7136	9.12939
	A2	Sequence	# PSMs	# Proteins	# Protein Groups	Protein Group Accessions	Modifications	ΔCn	q-Value	PEP	XCorr	Charge	MH+ [Da]	ΔM [ppm]	RT [min]	# Missed Cleavages
	High	ILGADTSVDLEETGR	1	7	1	V9HW26		0	0	2.404e-06	3.4262	2	1575.79	-0.672377	38.9584	0
	High	EIVTNFLAGFEA	2	1	1	V9HW26		0	0	0.0001423	3.20979	2	1310.66	-1.48559	92.7879	0
B4DPH4	cDNA FLJ58778, highly similar to Plasminogen (EC 3.4.21.7) OS=Homo sapiens PE=2 SV=1 - [B4DPH4_HUMAN]	9.70255	11.3	3	2	2	3	407	44.8709	7.45947
	A2	Sequence	# PSMs	# Proteins	# Protein Groups	Protein Group Accessions	Modifications	ΔCn	q-Value	PEP	XCorr	Charge	MH+ [Da]	ΔM [ppm]	RT [min]	# Missed Cleavages
	High	TEcFITGWGETQGTFGAGLLK	2	3	1	B4DPH4	C3(Carbamidomethyl)	0	0	3.9e-07	3.96843	3	2273.09	0.424396	80.8702	0
	High	LYDYcDVPQcAAPSFDcGKPQVEPK	1	2	1	B4DPH4	C5(Carbamidomethyl); C10(Carbamidomethyl); C17(Carbamidomethyl)	0	0.004	0.07066	2.05153	3	2944.29	-1.39033	45.1189	0
K7EPJ9	Keratin, type I cytoskeletal 17 (Fragment) OS=Homo sapiens GN=KRT17 PE=1 SV=1 - [K7EPJ9_HUMAN]	9.68629	9.09	6	1	2	3	231	24.8502	4.91943
	A2	Sequence	# PSMs	# Proteins	# Protein Groups	Protein Group Accessions	Modifications	ΔCn	q-Value	PEP	XCorr	Charge	MH+ [Da]	ΔM [ppm]	RT [min]	# Missed Cleavages
	High	VLDELTLAR	2	12	4	A0A024R1X6;C9JM50;B4DWU0;K7EPJ9		0	0	0.0003673	3.79912	2	1029.59	-0.495256	38.135	0
	High	ALEEANTELEVK	1	2	1	K7EPJ9		0	0.002	0.01408	2.30367	2	1345.68	-0.546793	27.6944	0
E9PIT3	Prothrombin OS=Homo sapiens GN=F2 PE=1 SV=1 - [E9PIT3_HUMAN]	9.62784	7.38	4	3	3	4	583	65.3667	5.70654
	A2	Sequence	# PSMs	# Proteins	# Protein Groups	Protein Group Accessions	Modifications	ΔCn	q-Value	PEP	XCorr	Charge	MH+ [Da]	ΔM [ppm]	RT [min]	# Missed Cleavages
	High	SPQELLcGASLISDR	1	3	1	E9PIT3	C7(Carbamidomethyl)	0	0	9.777e-05	2.84049	2	1645.82	1.02831	55.356	0
	High	ELLESYIDGR	2	3	1	E9PIT3		0	0	0.001421	2.55217	2	1194.6	0.412051	43.6039	0
	High	LAAcLEGNcAEGLGTNYR	1	2	1	E9PIT3	C4(Carbamidomethyl); C9(Carbamidomethyl)	0	0.002	0.01103	2.05167	2	1968.89	0.742515	36.6576	0
A8K8W7	cDNA FLJ75224, highly similar to Homo sapiens lipase, hormone-sensitive (LIPE), mRNA OS=Homo sapiens PE=2 SV=1 - [A8K8W7_HUMAN]	9.56485	3.72	6	2	2	3	1076	116.511	6.69775
	A2	Sequence	# PSMs	# Proteins	# Protein Groups	Protein Group Accessions	Modifications	ΔCn	q-Value	PEP	XCorr	Charge	MH+ [Da]	ΔM [ppm]	RT [min]	# Missed Cleavages
	High	LLVTNRPGVLFFEGDEGLTADFLR	2	4	1	A8K8W7		0	0	4.454e-06	4.6727	3	2679.42	1.95805	93.8212	0
	High	LGASSWLNSFLELSGR	1	3	1	A8K8W7		0	0	0.0005963	2.7708	2	1736.9	-0.583696	96.7837	0
F8W7L3	Alpha-2-macroglobulin (Fragment) OS=Homo sapiens GN=A2M PE=1 SV=1 - [F8W7L3_HUMAN]	9.50786	7.14	1	1	1	3	168	18.7118	6.53662
	A2	Sequence	# PSMs	# Proteins	# Protein Groups	Protein Group Accessions	Modifications	ΔCn	q-Value	PEP	XCorr	Charge	MH+ [Da]	ΔM [ppm]	RT [min]	# Missed Cleavages
	High	NEDSLVFVQTDK	3	1	1	F8W7L3		0	0	1.098e-05	3.87054	2	1394.68	0.434666	35.0788	0
Q96HX0	TUBB2C protein (Fragment) OS=Homo sapiens GN=TUBB2C PE=2 SV=1 - [Q96HX0_HUMAN]	9.50202	11.89	14	1	2	4	227	25.8584	5.0083
	A2	Sequence	# PSMs	# Proteins	# Protein Groups	Protein Group Accessions	Modifications	ΔCn	q-Value	PEP	XCorr	Charge	MH+ [Da]	ΔM [ppm]	RT [min]	# Missed Cleavages
	High	ISEQFTAmFR	3	32	2	B4DMU8;Q96HX0	M8(Oxidation)	0	0	0.00125	2.69219	2	1245.59	0.0104508	35.4956	0
	High	MSATFIGNSTAIQELFK	1	9	1	Q96HX0		0	0.002	0.01924	2.46587	2	1857.94	-3.23306	82.6875	0
V9GZ17	Tubulin alpha-8 chain (Fragment) OS=Homo sapiens GN=TUBA8 PE=1 SV=1 - [V9GZ17_HUMAN]	9.32993	25.45	1	1	3	5	275	31.0508	8.29443
	A2	Sequence	# PSMs	# Proteins	# Protein Groups	Protein Group Accessions	Modifications	ΔCn	q-Value	PEP	XCorr	Charge	MH+ [Da]	ΔM [ppm]	RT [min]	# Missed Cleavages
	High	AVcmLSNTTAIAEAWAR	1	12	2	Q9UQM3;V9GZ17	C3(Carbamidomethyl); M4(Oxidation)	0	0.002	0.008092	2.73658	2	1880.9	-0.0482264	55.6944	0
	High	AVcMLSNTTAIAEAWAR	1	12	2	Q9UQM3;V9GZ17	C3(Carbamidomethyl)	0	0.002	0.01046	2.63871	2	1864.91	0.562965	69.8279	0
	High	VGINYQPPTVVPGGDLAK	2	15	3	Q9UQM3;Q53GA7;V9GZ17		0	0.002	0.01589	2.12239	2	1824.98	-0.663442	51.5147	0
	Medium	WLHsVLWWHAIPVFPALMtFLYRIFTLITFFIVIM	1	1	1	V9GZ17	S4(Phospho); T19(Phospho)	0	0.024	0.3373	2.45892	6	4482.29	-0.999122	113.25	1
G5E9F8	Protein S (Alpha), isoform CRA_b OS=Homo sapiens GN=PROS1 PE=1 SV=1 - [G5E9F8_HUMAN]	9.32993	6.06	4	2	2	3	545	60.3176	5.87158
	A2	Sequence	# PSMs	# Proteins	# Protein Groups	Protein Group Accessions	Modifications	ΔCn	q-Value	PEP	XCorr	Charge	MH+ [Da]	ΔM [ppm]	RT [min]	# Missed Cleavages
	High	SQDILLSVENTVIYR	2	4	1	G5E9F8		0	0	0.0002153	3.80834	2	1749.94	-1.48967	77.4208	0
	High	DVDEcSLKPSIcGTAVcK	1	3	1	G5E9F8	C5(Carbamidomethyl); C12(Carbamidomethyl); C17(Carbamidomethyl)	0	0	0.002364	3.34885	3	2038.92	-0.764941	30.6293	0
D3DUU0	CD163 antigen, isoform CRA_a OS=Homo sapiens GN=CD163 PE=4 SV=1 - [D3DUU0_HUMAN]	8.99282	8.15	4	3	3	3	994	107.349	5.69385
	A2	Sequence	# PSMs	# Proteins	# Protein Groups	Protein Group Accessions	Modifications	ΔCn	q-Value	PEP	XCorr	Charge	MH+ [Da]	ΔM [ppm]	RT [min]	# Missed Cleavages
	High	HGDTWGSIcDSDFSLEAASVLcR	1	4	1	D3DUU0	C9(Carbamidomethyl); C22(Carbamidomethyl)	0	0	0.0009776	3.40217	3	2583.12	-0.513146	75.5042	0
	High	HYcNHNEDAGVTcSDGSDLELR	1	4	1	D3DUU0	C3(Carbamidomethyl); C13(Carbamidomethyl)	0	0.003	0.03502	3.37094	4	2549.04	-0.491683	24.3353	0
	Medium	VEIWHGGSWGTVcDDSWDLDDAQVVcQQLGcGPALK	1	4	1	D3DUU0	C13(Carbamidomethyl); C26(Carbamidomethyl); C31(Carbamidomethyl)	0	0.029	0.3752	2.21971	3	4058.79	-5.45086	85.2033	0
F8WBC0	Ras-related protein Rap-1b (Fragment) OS=Homo sapiens GN=RAP1B PE=4 SV=1 - [F8WBC0_HUMAN]	8.97105	81.25	20	2	2	3	32	3.50191	9.42236
	A2	Sequence	# PSMs	# Proteins	# Protein Groups	Protein Group Accessions	Modifications	ΔCn	q-Value	PEP	XCorr	Charge	MH+ [Da]	ΔM [ppm]	RT [min]	# Missed Cleavages
	High	SALTVQFVQGIFVEK	1	19	1	F8WBC0		0	0	1.096e-05	4.0973	2	1665.92	0.267172	79.5074	0
	High	LVVLGSGGVGK	2	20	1	F8WBC0		0	0	0.001738	2.62577	2	985.604	0.238819	29.7748	0
B1AHM7	Fibulin-1 (Fragment) OS=Homo sapiens GN=FBLN1 PE=1 SV=1 - [B1AHM7_HUMAN]	8.52319	23.74	6	2	2	3	139	15.4218	4.75439
	A2	Sequence	# PSMs	# Proteins	# Protein Groups	Protein Group Accessions	Modifications	ΔCn	q-Value	PEP	XCorr	Charge	MH+ [Da]	ΔM [ppm]	RT [min]	# Missed Cleavages
	High	SQETGDLDVGGLQETDK	2	6	1	B1AHM7		0	0	1.456e-05	3.59868	2	1791.82	-0.609164	30.8928	0
	High	IIEVEEEQEDPYLNDR	1	6	1	B1AHM7		0	0	0.0004568	2.65687	2	1990.92	0.443541	40.8173	0
C9JRM1	Transforming protein RhoA OS=Homo sapiens GN=RHOA PE=1 SV=1 - [C9JRM1_HUMAN]	8.48268	26.67	5	1	1	2	90	9.70898	8.96826
	A2	Sequence	# PSMs	# Proteins	# Protein Groups	Protein Group Accessions	Modifications	ΔCn	q-Value	PEP	XCorr	Charge	MH+ [Da]	ΔM [ppm]	RT [min]	# Missed Cleavages
	High	DQFPEVYVPTVFENYVADIEVDGK	2	5	1	C9JRM1		0	0	3.588e-06	4.64173	3	2773.32	-0.35043	111.442	0
A0A075B6R9	Protein IGKV2D-24 (Fragment) OS=Homo sapiens GN=IGKV2D-24 PE=4 SV=1 - [A0A075B6R9_HUMAN]	8.41976	10.83	2	1	1	3	120	13.0707	8.86572
	A2	Sequence	# PSMs	# Proteins	# Protein Groups	Protein Group Accessions	Modifications	ΔCn	q-Value	PEP	XCorr	Charge	MH+ [Da]	ΔM [ppm]	RT [min]	# Missed Cleavages
	High	FSGSGAGTDFTLK	3	2	1	A0A075B6R9		0	0	0.0001372	3.02282	2	1287.62	-1.41558	32.1053	0
Q53SY7	Putative uncharacterized protein CAD (Fragment) OS=Homo sapiens GN=CAD PE=3 SV=1 - [Q53SY7_HUMAN]	8.33744	1.16	2	1	1	2	2151	235.029	6.59521
	A2	Sequence	# PSMs	# Proteins	# Protein Groups	Protein Group Accessions	Modifications	ΔCn	q-Value	PEP	XCorr	Charge	MH+ [Da]	ΔM [ppm]	RT [min]	# Missed Cleavages
	High	NERPDGVLLTFGGQTALNcGVELTK	2	2	1	Q53SY7	C19(Carbamidomethyl)	0	0	0.00148	4.66156	3	2689.36	0.688318	68.6307	0
A0A0E4G877	MHC class I antigen (Fragment) OS=Homo sapiens GN=HLA-B PE=3 SV=1 - [A0A0E4G877_HUMAN]	8.32358	25.68	424	1	2	2	148	17.078	5.59229
	A2	Sequence	# PSMs	# Proteins	# Protein Groups	Protein Group Accessions	Modifications	ΔCn	q-Value	PEP	XCorr	Charge	MH+ [Da]	ΔM [ppm]	RT [min]	# Missed Cleavages
	High	DYIALNEDLSSWTAADTAAQITQR	1	251	2	D3XDE6;A0A0E4G877		0	0	9.945e-06	4.41312	3	2653.28	1.2734	83.6532	0
	High	FISVGYVDDTQFVR	1	250	1	A0A0E4G877		0	0	6.391e-06	3.91046	2	1645.83	3.9795	59.3347	0
E9PJK1	Tetraspanin OS=Homo sapiens GN=CD81 PE=1 SV=1 - [E9PJK1_HUMAN]	8.28537	23.64	7	2	2	3	165	17.9509	4.99561
	A2	Sequence	# PSMs	# Proteins	# Protein Groups	Protein Group Accessions	Modifications	ΔCn	q-Value	PEP	XCorr	Charge	MH+ [Da]	ΔM [ppm]	RT [min]	# Missed Cleavages
	High	TFHETLDccGSSTLTALTTSVLK	2	7	1	E9PJK1	C8(Carbamidomethyl); C9(Carbamidomethyl)	0	0	0.001797	3.28264	3	2542.22	0.458334	71.8179	0
	High	NNLcPSGSNIISNLFK	1	7	1	E9PJK1	C4(Carbamidomethyl)	0	0.005	0.08683	2.48096	2	1777.89	2.38568	73.919	0
B4DX19	cDNA FLJ57644, highly similar to Serum paraoxonase/arylesterase 1 (EC 3.1.1.2) OS=Homo sapiens PE=2 SV=1 - [B4DX19_HUMAN]	8.11355	9.86	1	2	2	3	355	39.6961	4.88135
	A2	Sequence	# PSMs	# Proteins	# Protein Groups	Protein Group Accessions	Modifications	ΔCn	q-Value	PEP	XCorr	Charge	MH+ [Da]	ΔM [ppm]	RT [min]	# Missed Cleavages
	High	VVAEGFDFANGINISPDGK	2	1	1	B4DX19		0	0	8.78e-07	4.19433	2	1949.96	1.2179	66.3593	0
	Medium	IFFYDSENPPASEVLR	1	1	1	B4DX19		0	0.021	0.3063	1.56934	2	1883.92	0.348804	63.0078	0
G4V2I8	Anion exchange protein OS=Homo sapiens PE=2 SV=1 - [G4V2I8_HUMAN]	8.0105	4.83	5	3	3	3	911	101.683	5.21143
	A2	Sequence	# PSMs	# Proteins	# Protein Groups	Protein Group Accessions	Modifications	ΔCn	q-Value	PEP	XCorr	Charge	MH+ [Da]	ΔM [ppm]	RT [min]	# Missed Cleavages
	High	LQEAAELEAVELPVPIR	1	3	1	G4V2I8		0	0	7.124e-05	3.12551	2	1877.04	1.26236	74.7497	0
	High	ADFLEQPVLGFVR	1	5	1	G4V2I8		0	0	0.002647	2.91087	2	1490.8	0.865287	75.6466	0
	Medium	IPPDSEATLVLVGR	1	5	1	G4V2I8		0	0.012	0.1948	1.97413	2	1466.82	1.20425	49.9891	0
A2MYE1	A30 (Fragment) OS=Homo sapiens PE=4 SV=1 - [A2MYE1_HUMAN]	7.9852	34.38	9	1	2	3	96	10.3861	8.49951
	A2	Sequence	# PSMs	# Proteins	# Protein Groups	Protein Group Accessions	Modifications	ΔCn	q-Value	PEP	XCorr	Charge	MH+ [Da]	ΔM [ppm]	RT [min]	# Missed Cleavages
	High	DIQMTQSPSSLSASVGDR	2	9	2	A0A087WZH9;A2MYE1		0	0	2.34e-06	3.81356	2	1878.89	0.26348	38.7315	0
	High	LIYAASSLQSGVPSR	1	3	1	A2MYE1		0	0.001	0.0046	2.12231	2	1548.84	0.137609	36.9557	0
C9J7L5	Acetyl-coenzyme A synthetase, cytoplasmic (Fragment) OS=Homo sapiens GN=ACSS2 PE=1 SV=1 - [C9J7L5_HUMAN]	7.71708	12.27	6	1	1	3	163	18.6424	7.63525
	A2	Sequence	# PSMs	# Proteins	# Protein Groups	Protein Group Accessions	Modifications	ΔCn	q-Value	PEP	XCorr	Charge	MH+ [Da]	ΔM [ppm]	RT [min]	# Missed Cleavages
	High	VAIYmPmIPELVVAmLAcAR	3	6	1	C9J7L5	M5(Oxidation); M7(Oxidation); M15(Oxidation); C18(Carbamidomethyl)	0	0.004	0.0509	3.18263	3	2296.16	-0.459963	56.174	0
D3XDE6	MHC class I antigen (Fragment) OS=Homo sapiens GN=HLA-B PE=3 SV=1 - [D3XDE6_HUMAN]	7.66167	20.99	424	1	2	2	181	20.9751	5.97314
	A2	Sequence	# PSMs	# Proteins	# Protein Groups	Protein Group Accessions	Modifications	ΔCn	q-Value	PEP	XCorr	Charge	MH+ [Da]	ΔM [ppm]	RT [min]	# Missed Cleavages
	High	DYIALNEDLSSWTAADTAAQITQR	1	251	2	D3XDE6;A0A0E4G877		0	0	9.945e-06	4.41312	3	2653.28	1.2734	83.6532	0
	High	FIAVGYVDDTQFVR	1	250	1	D3XDE6		0	0	4.651e-06	3.24855	2	1629.83	-0.976901	59.9079	0
A0A0C4DH36	Protein IGHV3-38 (Fragment) OS=Homo sapiens GN=IGHV3-38 PE=1 SV=1 - [A0A0C4DH36_HUMAN]	7.55793	9.48	1	1	1	3	116	12.7504	9.24658
	A2	Sequence	# PSMs	# Proteins	# Protein Groups	Protein Group Accessions	Modifications	ΔCn	q-Value	PEP	XCorr	Charge	MH+ [Da]	ΔM [ppm]	RT [min]	# Missed Cleavages
	High	NTLYLQmNNLR	3	1	1	A0A0C4DH36	M7(Oxidation)	0	0.003	0.04199	2.61246	2	1395.71	0.033928	33.2274	0
Q8IVC0	Serpin peptidase inhibitor, clade D (Heparin cofactor), member 1 OS=Homo sapiens GN=SERPIND1 PE=2 SV=1 - [Q8IVC0_HUMAN]	7.35907	5.01	1	2	2	3	499	56.9211	6.771
	A2	Sequence	# PSMs	# Proteins	# Protein Groups	Protein Group Accessions	Modifications	ΔCn	q-Value	PEP	XCorr	Charge	MH+ [Da]	ΔM [ppm]	RT [min]	# Missed Cleavages
	High	GGETAQSADPQWEQLNNK	2	1	1	Q8IVC0		0	0	0.00092	2.98314	2	1972.9	-0.199594	28.2677	0
	High	FAFNLYR	1	1	1	Q8IVC0		0	0.003	0.04932	2.00475	2	930.483	-0.6983	46.0131	0
F8W0C6	Keratin, type II cytoskeletal 5 (Fragment) OS=Homo sapiens GN=KRT5 PE=1 SV=5 - [F8W0C6_HUMAN]	7.34335	17.32	1	1	3	3	179	20.6436	6.82959
	A2	Sequence	# PSMs	# Proteins	# Protein Groups	Protein Group Accessions	Modifications	ΔCn	q-Value	PEP	XCorr	Charge	MH+ [Da]	ΔM [ppm]	RT [min]	# Missed Cleavages
	High	NmQDLVEDFK	1	1	1	F8W0C6	M2(Oxidation)	0	0.002	0.01261	2.41309	2	1254.57	0.129161	32.8674	0
	High	TTAENEFVmLK	1	4	2	B4E1T1;F8W0C6	M9(Oxidation)	0	0.003	0.0434	2.83309	2	1298.63	0.893767	32.075	0
	Medium	WTLLQEQGTK	1	9	3	B4DWU6;B4E1T1;F8W0C6		0	0.026	0.3587	2.09718	2	1203.64	-0.180305	35.0496	0
A0A0C4DGS1	Dolichyl-diphosphooligosaccharide--protein glycosyltransferase 48 kDa subunit OS=Homo sapiens GN=DDOST PE=1 SV=1 - [A0A0C4DGS1_HUMAN]	7.25954	3.42	2	1	1	2	439	48.769	5.69385
	A2	Sequence	# PSMs	# Proteins	# Protein Groups	Protein Group Accessions	Modifications	ΔCn	q-Value	PEP	XCorr	Charge	MH+ [Da]	ΔM [ppm]	RT [min]	# Missed Cleavages
	High	YSQTGNYELAVALSR	2	2	1	A0A0C4DGS1		0	0	5.461e-09	4.71113	2	1671.83	-0.0332193	46.1291	0
F5H7F6	Microsomal glutathione S-transferase 1 (Fragment) OS=Homo sapiens GN=MGST1 PE=1 SV=1 - [F5H7F6_HUMAN]	7.25355	16.88	4	1	1	3	77	8.88048	8.79248
	A2	Sequence	# PSMs	# Proteins	# Protein Groups	Protein Group Accessions	Modifications	ΔCn	q-Value	PEP	XCorr	Charge	MH+ [Da]	ΔM [ppm]	RT [min]	# Missed Cleavages
	High	VFANPEDcVAFGK	3	4	1	F5H7F6	C8(Carbamidomethyl)	0	0.001	0.007395	2.71677	2	1453.68	1.12115	38.8298	0
A0A087WTI1	Ras-related protein Rab-1B OS=Homo sapiens GN=RAB1B PE=1 SV=1 - [A0A087WTI1_HUMAN]	7.16839	11.73	5	1	1	2	162	18.6655	9.87646
	A2	Sequence	# PSMs	# Proteins	# Protein Groups	Protein Group Accessions	Modifications	ΔCn	q-Value	PEP	XCorr	Charge	MH+ [Da]	ΔM [ppm]	RT [min]	# Missed Cleavages
	High	FADDTYTESYISTIGVDFK	2	5	1	A0A087WTI1		0	0	1.125e-05	3.83279	2	2172	-1.34451	75.8858	0
Q96IR1	RPS4X protein (Fragment) OS=Homo sapiens GN=RPS4X PE=2 SV=2 - [Q96IR1_HUMAN]	7.08443	5.35	3	1	1	3	243	27.2427	9.93506
	A2	Sequence	# PSMs	# Proteins	# Protein Groups	Protein Group Accessions	Modifications	ΔCn	q-Value	PEP	XCorr	Charge	MH+ [Da]	ΔM [ppm]	RT [min]	# Missed Cleavages
	High	VNDTIQIDLETGK	3	3	1	Q96IR1		0	0	5.638e-05	2.76437	2	1445.75	-1.90234	40.1165	0
Q549C5	HCG2010808, isoform CRA_a OS=Homo sapiens GN=MST065 PE=1 SV=1 - [Q549C5_HUMAN]	7.00711	17.61	1	1	1	2	142	15.5118	4.33545
	A2	Sequence	# PSMs	# Proteins	# Protein Groups	Protein Group Accessions	Modifications	ΔCn	q-Value	PEP	XCorr	Charge	MH+ [Da]	ΔM [ppm]	RT [min]	# Missed Cleavages
	High	GDAEKPEEELEEDDDEELDETLSER	2	1	1	Q549C5		0	0	4.825e-05	3.67738	3	2921.22	-0.825687	48.1938	0
H3BRJ9	Cholesteryl ester transfer protein OS=Homo sapiens GN=CETP PE=1 SV=1 - [H3BRJ9_HUMAN]	6.95068	3.5	4	1	1	3	428	47.9266	5.52881
	A2	Sequence	# PSMs	# Proteins	# Protein Groups	Protein Group Accessions	Modifications	ΔCn	q-Value	PEP	XCorr	Charge	MH+ [Da]	ΔM [ppm]	RT [min]	# Missed Cleavages
	High	GVSLFDIINPEIITR	3	4	1	H3BRJ9		0	0	0.0008972	2.44339	2	1686.94	-0.595979	98.2095	0
J3QSA3	Polyubiquitin-B (Fragment) OS=Homo sapiens GN=UBB PE=1 SV=1 - [J3QSA3_HUMAN]	6.73003	37.21	36	1	1	2	43	4.85061	5.18604
	A2	Sequence	# PSMs	# Proteins	# Protein Groups	Protein Group Accessions	Modifications	ΔCn	q-Value	PEP	XCorr	Charge	MH+ [Da]	ΔM [ppm]	RT [min]	# Missed Cleavages
	High	TITLEVEPSDTIENVK	2	36	1	J3QSA3		0	0	0.0003052	3.37487	2	1787.92	-1.4145	50.8495	0
Q6UY50	NL3 OS=Homo sapiens GN=UNQ172 PE=2 SV=1 - [Q6UY50_HUMAN]	6.51307	4.13	2	1	1	3	218	24.5807	6.78564
	A2	Sequence	# PSMs	# Proteins	# Protein Groups	Protein Group Accessions	Modifications	ΔCn	q-Value	PEP	XCorr	Charge	MH+ [Da]	ΔM [ppm]	RT [min]	# Missed Cleavages
	High	YGIDWASGR	3	2	1	Q6UY50		0	0	0.001628	2.53392	2	1024.48	-0.877567	34.2094	0
B7Z5Q2	cDNA FLJ58075, highly similar to Ceruloplasmin (EC 1.16.3.1) OS=Homo sapiens PE=2 SV=1 - [B7Z5Q2_HUMAN]	6.40305	4.44	8	2	2	2	946	108.753	5.77002
	A2	Sequence	# PSMs	# Proteins	# Protein Groups	Protein Group Accessions	Modifications	ΔCn	q-Value	PEP	XCorr	Charge	MH+ [Da]	ΔM [ppm]	RT [min]	# Missed Cleavages
	High	LISVDTEHSNIYLQNGPDR	1	6	1	B7Z5Q2		0	0.001	0.00766	3.46469	3	2171.07	-1.21956	38.9423	0
	High	GPEEEHLGILGPVIWAEVGDTIR	1	7	1	B7Z5Q2		0	0.002	0.02176	2.93836	3	2487.29	0.534099	94.0148	0
A0A024RAA7	Complement component 1, q subcomponent, C chain, isoform CRA_a OS=Homo sapiens GN=C1QC PE=4 SV=1 - [A0A024RAA7_HUMAN]	6.24595	7.35	1	1	1	2	245	25.7571	8.41162
	A2	Sequence	# PSMs	# Proteins	# Protein Groups	Protein Group Accessions	Modifications	ΔCn	q-Value	PEP	XCorr	Charge	MH+ [Da]	ΔM [ppm]	RT [min]	# Missed Cleavages
	High	FNAVLTNPQGDYDTSTGK	2	1	1	A0A024RAA7		0	0	8.594e-06	3.74137	2	1927.9	0.868054	34.6418	0
C9JPE8	Ras-related protein Ral-A (Fragment) OS=Homo sapiens GN=RALA PE=1 SV=1 - [C9JPE8_HUMAN]	5.75108	24.75	6	1	1	2	101	11.2195	4.66553
	A2	Sequence	# PSMs	# Proteins	# Protein Groups	Protein Group Accessions	Modifications	ΔCn	q-Value	PEP	XCorr	Charge	MH+ [Da]	ΔM [ppm]	RT [min]	# Missed Cleavages
	High	VVLDGEEVQIDILDTAGQEDYAAIR	2	6	1	C9JPE8		0	0	0.0002587	3.47264	3	2732.36	-0.821848	86.0669	0
H7BZJ8	Zinc-alpha-2-glycoprotein (Fragment) OS=Homo sapiens GN=AZGP1 PE=1 SV=1 - [H7BZJ8_HUMAN]	5.63528	24.71	3	1	1	2	85	9.70191	9.70068
	A2	Sequence	# PSMs	# Proteins	# Protein Groups	Protein Group Accessions	Modifications	ΔCn	q-Value	PEP	XCorr	Charge	MH+ [Da]	ΔM [ppm]	RT [min]	# Missed Cleavages
	High	HVEDVPAFQALGSLNDLQFFR	2	3	1	H7BZJ8		0	0.002	0.0182	2.97324	3	2403.21	-1.4554	96.0129	0
A0A087WU72	Soluble scavenger receptor cysteine-rich domain-containing protein SSC5D OS=Homo sapiens GN=SSC5D PE=1 SV=1 - [A0A087WU72_HUMAN]	5.58846	3.67	1	2	2	2	953	100.868	6.55127
	A2	Sequence	# PSMs	# Proteins	# Protein Groups	Protein Group Accessions	Modifications	ΔCn	q-Value	PEP	XCorr	Charge	MH+ [Da]	ΔM [ppm]	RT [min]	# Missed Cleavages
	High	SNcDHSEDAGLVcTGPAPR	1	1	1	A0A087WU72	C3(Carbamidomethyl); C13(Carbamidomethyl)	0	0.002	0.01072	3.50364	3	2042.86	-0.799635	23.7186	0
	High	ELGcGGPQQPDPAAGR	1	1	1	A0A087WU72	C4(Carbamidomethyl)	0	0.002	0.01635	2.08482	2	1609.74	-1.14256	23.6186	0
H7C4M4	Protein HEG homolog 1 (Fragment) OS=Homo sapiens GN=HEG1 PE=1 SV=1 - [H7C4M4_HUMAN]	5.26926	11.32	1	2	2	2	265	29.4842	7.79639
	A2	Sequence	# PSMs	# Proteins	# Protein Groups	Protein Group Accessions	Modifications	ΔCn	q-Value	PEP	XCorr	Charge	MH+ [Da]	ΔM [ppm]	RT [min]	# Missed Cleavages
	High	DTSIcTDLDGVALcQcK	1	1	1	H7C4M4	C5(Carbamidomethyl); C14(Carbamidomethyl); C16(Carbamidomethyl)	0	0	0.0001502	3.26291	2	1955.85	0.594631	51.1597	0
	High	SSAEVcQLLGSQR	1	1	1	H7C4M4	C6(Carbamidomethyl)	0	0.003	0.04352	2.00635	2	1434.7	1.35704	33.1836	0
B2RAK1	cDNA, FLJ94965, highly similar to Homo sapiens leucyl/cystinyl aminopeptidase (LNPEP), mRNA OS=Homo sapiens PE=2 SV=1 - [B2RAK1_HUMAN]	5.22822	1.85	1	1	1	1	1025	117.27	5.73193
	A2	Sequence	# PSMs	# Proteins	# Protein Groups	Protein Group Accessions	Modifications	ΔCn	q-Value	PEP	XCorr	Charge	MH+ [Da]	ΔM [ppm]	RT [min]	# Missed Cleavages
	High	THLSEVQAFFENQSEATFR	1	1	1	B2RAK1		0	0	2.723e-07	5.22822	3	2241.06	0.541022	63.9218	0
V9HWB4	Epididymis secretory sperm binding protein Li 89n OS=Homo sapiens GN=HEL-S-89n PE=2 SV=1 - [V9HWB4_HUMAN]	5.18971	2.75	1	1	1	2	654	72.2884	5.16064
	A2	Sequence	# PSMs	# Proteins	# Protein Groups	Protein Group Accessions	Modifications	ΔCn	q-Value	PEP	XCorr	Charge	MH+ [Da]	ΔM [ppm]	RT [min]	# Missed Cleavages
	High	IEIESFYEGEDFSETLTR	2	1	1	V9HWB4		0	0	0.0003683	3.23412	2	2165	1.38268	73.0599	0
V9HWC7	Epididymis secretory sperm binding protein Li 128m OS=Homo sapiens GN=HEL-S-128m PE=2 SV=1 - [V9HWC7_HUMAN]	5.14276	4.91	1	1	1	2	224	25.0192	6.37939
	A2	Sequence	# PSMs	# Proteins	# Protein Groups	Protein Group Accessions	Modifications	ΔCn	q-Value	PEP	XCorr	Charge	MH+ [Da]	ΔM [ppm]	RT [min]	# Missed Cleavages
	High	VVISLQLTAEK	2	1	1	V9HWC7		0	0.002	0.009817	2.641	2	1200.72	-1.09754	47.3464	0
H7C5W9	Sarcoplasmic/endoplasmic reticulum calcium ATPase 2 (Fragment) OS=Homo sapiens GN=ATP2A2 PE=1 SV=1 - [H7C5W9_HUMAN]	4.86506	4.5	1	2	2	2	933	102.523	5.59229
	A2	Sequence	# PSMs	# Proteins	# Protein Groups	Protein Group Accessions	Modifications	ΔCn	q-Value	PEP	XCorr	Charge	MH+ [Da]	ΔM [ppm]	RT [min]	# Missed Cleavages
	High	VEGDTcSLNEFTITGSTYAPIGEVHK	1	1	1	H7C5W9	C6(Carbamidomethyl)	0	0.001	0.005887	3.10202	3	2825.33	-0.884347	59.5823	0
	High	AmGVVVATGVNTEIGK	1	1	1	H7C5W9	M2(Oxidation)	0	0.003	0.02996	1.76304	2	1561.82	-0.722156	32.3642	0
A0A087X0S5	Collagen alpha-1(VI) chain OS=Homo sapiens GN=COL6A1 PE=1 SV=1 - [A0A087X0S5_HUMAN]	4.82495	2.83	5	2	2	2	1026	108.272	5.42725
	A2	Sequence	# PSMs	# Proteins	# Protein Groups	Protein Group Accessions	Modifications	ΔCn	q-Value	PEP	XCorr	Charge	MH+ [Da]	ΔM [ppm]	RT [min]	# Missed Cleavages
	High	TAEYDVAYGESHLFR	1	2	1	A0A087X0S5		0	0.004	0.05417	3.00688	3	1757.81	-2.48229	42.3684	0
	Medium	EPcGGLEDAVNEAK	1	4	1	A0A087X0S5	C3(Carbamidomethyl)	0	0.034	0.4329	1.81807	2	1488.66	0.926529	27.8191	0
M0R1E0	Ras-related protein Rab-4B (Fragment) OS=Homo sapiens GN=RAB4B PE=1 SV=1 - [M0R1E0_HUMAN]	4.81804	7.73	6	1	1	2	181	19.946	5.68115
	A2	Sequence	# PSMs	# Proteins	# Protein Groups	Protein Group Accessions	Modifications	ΔCn	q-Value	PEP	XCorr	Charge	MH+ [Da]	ΔM [ppm]	RT [min]	# Missed Cleavages
	Medium	GAAGALLVYDITsR	2	6	1	M0R1E0	S13(Phospho)	0	0.012	0.1885	2.48317	2	1486.72	-6.43944	94.7729	0
Q59FA8	Integrin alpha-IIb variant (Fragment) OS=Homo sapiens PE=2 SV=1 - [Q59FA8_HUMAN]	4.6123	5.26	2	2	2	2	551	59.1903	6.04932
	A2	Sequence	# PSMs	# Proteins	# Protein Groups	Protein Group Accessions	Modifications	ΔCn	q-Value	PEP	XCorr	Charge	MH+ [Da]	ΔM [ppm]	RT [min]	# Missed Cleavages
	High	IVLLDVPVR	1	1	1	Q59FA8		0	0.002	0.01348	1.71781	2	1023.66	-0.0955808	53.0441	0
	High	VLLLGSQQAGTTLNLDLGGK	1	2	1	Q59FA8		0	0.003	0.02838	2.89449	2	1998.13	1.35063	71.3283	0
G3V3A0	Alpha-1-antichymotrypsin OS=Homo sapiens GN=SERPINA3 PE=1 SV=1 - [G3V3A0_HUMAN]	4.59692	9.27	3	1	1	1	205	23.3911	5.64307
	A2	Sequence	# PSMs	# Proteins	# Protein Groups	Protein Group Accessions	Modifications	ΔCn	q-Value	PEP	XCorr	Charge	MH+ [Da]	ΔM [ppm]	RT [min]	# Missed Cleavages
	High	AVLDVFEEGTEASAATAVK	1	3	1	G3V3A0		0	0	2.783e-07	4.59692	2	1907.96	-0.771373	60.0797	0
Q9UK31	Pyruvate kinase M2 (Fragment) OS=Homo sapiens PE=4 SV=1 - [Q9UK31_HUMAN]	4.43348	39.29	5	1	1	1	56	5.99813	5.18604
	A2	Sequence	# PSMs	# Proteins	# Protein Groups	Protein Group Accessions	Modifications	ΔCn	q-Value	PEP	XCorr	Charge	MH+ [Da]	ΔM [ppm]	RT [min]	# Missed Cleavages
	High	LAPITSDPTEATAVGAVEASFK	1	5	1	Q9UK31		0	0	3.098e-07	4.43348	2	2175.12	-0.721167	71.0073	0
F8VSL7	Erythrocyte band 7 integral membrane protein OS=Homo sapiens GN=STOM PE=1 SV=1 - [F8VSL7_HUMAN]	4.35255	11.31	4	1	1	1	168	18.687	9.39307
	A2	Sequence	# PSMs	# Proteins	# Protein Groups	Protein Group Accessions	Modifications	ΔCn	q-Value	PEP	XCorr	Charge	MH+ [Da]	ΔM [ppm]	RT [min]	# Missed Cleavages
	High	VQNATLAVANITNADSATR	1	4	1	F8VSL7		0	0	1.846e-07	4.35255	2	1930	0.957886	39.5924	0
A0A087WUS7	Ig delta chain C region OS=Homo sapiens GN=IGHD PE=1 SV=1 - [A0A087WUS7_HUMAN]	4.34862	3.39	3	1	1	2	384	42.3263	8.11865
	A2	Sequence	# PSMs	# Proteins	# Protein Groups	Protein Group Accessions	Modifications	ΔCn	q-Value	PEP	XCorr	Charge	MH+ [Da]	ΔM [ppm]	RT [min]	# Missed Cleavages
	High	VPTGGVEEGLLER	2	3	1	A0A087WUS7		0	0	0.0001838	2.40741	2	1355.72	0.899698	35.2798	0
A7U833	Integrin beta (Fragment) OS=Homo sapiens GN=ITGB3 PE=3 SV=1 - [A7U833_HUMAN]	4.19614	24.62	7	1	1	2	65	7.12367	6.59521
	A2	Sequence	# PSMs	# Proteins	# Protein Groups	Protein Group Accessions	Modifications	ΔCn	q-Value	PEP	XCorr	Charge	MH+ [Da]	ΔM [ppm]	RT [min]	# Missed Cleavages
	High	DNcAPESIEFPVSEAR	2	7	1	A7U833	C3(Carbamidomethyl)	0	0.001	0.004323	2.33899	2	1820.81	-1.40018	46.1623	0
F8W7R4	Cytosolic carboxypeptidase 3 OS=Homo sapiens GN=AGBL3 PE=4 SV=1 - [F8W7R4_HUMAN]	4.0245	1.85	1	1	1	2	704	82.0534	7.60596
	A2	Sequence	# PSMs	# Proteins	# Protein Groups	Protein Group Accessions	Modifications	ΔCn	q-Value	PEP	XCorr	Charge	MH+ [Da]	ΔM [ppm]	RT [min]	# Missed Cleavages
	Medium	NMVyILTITtPLK	2	1	1	F8W7R4	Y4(Phospho); T10(Phospho)	0	0.016	0.269	1.93503	2	1666.79	-0.56255	93.1156	0
A0A087WTB9	POTE ankyrin domain family member H OS=Homo sapiens GN=POTEH PE=4 SV=1 - [A0A087WTB9_HUMAN]	4.02045	5.71	1	1	1	1	508	56.9549	6.94678
	A2	Sequence	# PSMs	# Proteins	# Protein Groups	Protein Group Accessions	Modifications	ΔCn	q-Value	PEP	XCorr	Charge	MH+ [Da]	ΔM [ppm]	RT [min]	# Missed Cleavages
	High	HGSTHmGFPENLTNGATADNGDDGLIPPR	1	1	1	A0A087WTB9	M6(Oxidation)	0	0.003	0.03353	4.02045	3	3007.35	-4.67352	76.7563	0
C9J3L8	Translocon-associated protein subunit alpha OS=Homo sapiens GN=SSR1 PE=1 SV=1 - [C9J3L8_HUMAN]	4.01269	5.66	5	1	1	1	265	29.5548	4.29736
	A2	Sequence	# PSMs	# Proteins	# Protein Groups	Protein Group Accessions	Modifications	ΔCn	q-Value	PEP	XCorr	Charge	MH+ [Da]	ΔM [ppm]	RT [min]	# Missed Cleavages
	High	GTEDFIVESLDASFR	1	5	1	C9J3L8		0	0	3.886e-05	4.01269	2	1685.8	-1.87431	82.5749	0
A0A087WTB6	Guanine nucleotide-binding protein G(o) subunit alpha OS=Homo sapiens GN=GNAO1 PE=1 SV=1 - [A0A087WTB6_HUMAN]	4.01075	20.37	16	1	1	2	54	5.71507	8.79248
	A2	Sequence	# PSMs	# Proteins	# Protein Groups	Protein Group Accessions	Modifications	ΔCn	q-Value	PEP	XCorr	Charge	MH+ [Da]	ΔM [ppm]	RT [min]	# Missed Cleavages
	Medium	LLLLGAGESGK	2	16	1	A0A087WTB6		0	0.024	0.3386	2.23999	2	1057.63	0.153655	37.0408	0
Q8N120	Type II basic hair keratin (Fragment) OS=Homo sapiens GN=KRTHB1 PE=3 SV=1 - [Q8N120_HUMAN]	3.96886	27.4	5	1	1	1	73	8.09306	4.66553
	A2	Sequence	# PSMs	# Proteins	# Protein Groups	Protein Group Accessions	Modifications	ΔCn	q-Value	PEP	XCorr	Charge	MH+ [Da]	ΔM [ppm]	RT [min]	# Missed Cleavages
	High	LEAAVAQSEQQGEAALSDAR	1	5	1	Q8N120		0	0	7.223e-07	3.96886	2	2043.99	-1.11074	37.1534	0
B4DHD7	cDNA FLJ53737, highly similar to Sodium/potassium-transporting ATPase alpha-2 chain (EC 3.6.3.9) OS=Homo sapiens PE=2 SV=1 - [B4DHD7_HUMAN]	3.60626	6.62	17	1	1	1	272	29.48	4.90674
	A2	Sequence	# PSMs	# Proteins	# Protein Groups	Protein Group Accessions	Modifications	ΔCn	q-Value	PEP	XCorr	Charge	MH+ [Da]	ΔM [ppm]	RT [min]	# Missed Cleavages
	High	NLEAVETLGSTSTIcSDK	1	17	1	B4DHD7	C15(Carbamidomethyl)	0	0	6.168e-07	3.60626	2	1924.92	-0.749346	42.6881	0
A0A0D9SFH8	Alcohol dehydrogenase 1B OS=Homo sapiens GN=ADH1B PE=1 SV=1 - [A0A0D9SFH8_HUMAN]	3.59361	5.97	4	1	1	1	335	35.3701	7.86963
	A2	Sequence	# PSMs	# Proteins	# Protein Groups	Protein Group Accessions	Modifications	ΔCn	q-Value	PEP	XCorr	Charge	MH+ [Da]	ΔM [ppm]	RT [min]	# Missed Cleavages
	High	VcLIGcGFSTGYGSAVNVAK	1	4	1	A0A0D9SFH8	C2(Carbamidomethyl); C6(Carbamidomethyl)	0	0	0.0003434	3.59361	2	2059.99	-1.59178	56.7103	0
A0A075B6Z2	Protein TRAJ56 (Fragment) OS=Homo sapiens GN=TRAJ56 PE=4 SV=1 - [A0A075B6Z2_HUMAN]	3.49072	38.1	2	1	1	10	21	2.21916	10.2866
	A2	Sequence	# PSMs	# Proteins	# Protein Groups	Protein Group Accessions	Modifications	ΔCn	q-Value	PEP	XCorr	Charge	MH+ [Da]	ΔM [ppm]	RT [min]	# Missed Cleavages
	Medium	GITLSVRP	10	2	1	A0A075B6Z2		0	0.015	0.251	1.5738	2	842.509	-1.1155	26.9427	0
E9PI21	Very-long-chain 3-oxoacyl-CoA reductase (Fragment) OS=Homo sapiens GN=HSD17B12 PE=1 SV=1 - [E9PI21_HUMAN]	3.47887	8.54	4	1	1	1	164	17.7042	4.79248
	A2	Sequence	# PSMs	# Proteins	# Protein Groups	Protein Group Accessions	Modifications	ΔCn	q-Value	PEP	XCorr	Charge	MH+ [Da]	ΔM [ppm]	RT [min]	# Missed Cleavages
	High	TIAVDFASEDIYDK	1	4	1	E9PI21		0	0	3.315e-05	3.47887	2	1586.76	0.358909	52.3343	0
H0YJR8	Dehydrogenase/reductase SDR family member 7 (Fragment) OS=Homo sapiens GN=DHRS7 PE=1 SV=1 - [H0YJR8_HUMAN]	3.4712	6.6	4	1	1	1	212	23.4631	8.89502
	A2	Sequence	# PSMs	# Proteins	# Protein Groups	Protein Group Accessions	Modifications	ΔCn	q-Value	PEP	XCorr	Charge	MH+ [Da]	ΔM [ppm]	RT [min]	# Missed Cleavages
	High	LIELNYLGTVSLTK	1	4	1	H0YJR8		0	0	8.054e-06	3.4712	2	1563.9	-0.359397	71.583	0
A0N5G1	Rheumatoid factor C6 light chain (Fragment) OS=Homo sapiens GN=V<kappa>1 PE=2 SV=1 - [A0N5G1_HUMAN]	3.42387	15.52	1	1	1	1	116	12.5202	8.45557
	A2	Sequence	# PSMs	# Proteins	# Protein Groups	Protein Group Accessions	Modifications	ΔCn	q-Value	PEP	XCorr	Charge	MH+ [Da]	ΔM [ppm]	RT [min]	# Missed Cleavages
	High	DIQMTQSPSTLSASVGDR	1	1	1	A0N5G1		0	0	1.064e-05	3.42387	2	1892.9	-1.10594	39.3361	0
H0YBB6	Nuclear receptor coactivator 2 (Fragment) OS=Homo sapiens GN=NCOA2 PE=1 SV=2 - [H0YBB6_HUMAN]	3.40961	4.07	2	1	1	1	590	64.2429	6.88818
	A2	Sequence	# PSMs	# Proteins	# Protein Groups	Protein Group Accessions	Modifications	ΔCn	q-Value	PEP	XCorr	Charge	MH+ [Da]	ΔM [ppm]	RT [min]	# Missed Cleavages
	Medium	QAIINDLmQLtAENSPVTPVGAQK	1	2	1	H0YBB6	M8(Oxidation); T11(Phospho)	0	0.022	0.3221	3.40961	3	2634.27	-5.44762	79.8802	0
Q8NBP1	cDNA PSEC0075 fis, clone NT2RP2003227 OS=Homo sapiens PE=2 SV=1 - [Q8NBP1_HUMAN]	3.40879	4.42	3	1	1	1	633	67.6465	7.50342
	A2	Sequence	# PSMs	# Proteins	# Protein Groups	Protein Group Accessions	Modifications	ΔCn	q-Value	PEP	XCorr	Charge	MH+ [Da]	ΔM [ppm]	RT [min]	# Missed Cleavages
	High	TSNHVGNGEISPmEPQGTLDITQQDtAK	1	3	1	Q8NBP1	M13(Oxidation); T26(Phospho)	0	0.004	0.05553	3.40879	3	3064.37	3.03248	76.6616	0
B3KWP1	DPH5 homolog (S. cerevisiae), isoform CRA_e OS=Homo sapiens GN=DPH5 PE=2 SV=1 - [B3KWP1_HUMAN]	3.40386	9.88	2	1	1	1	172	19.2317	5.57959
	A2	Sequence	# PSMs	# Proteins	# Protein Groups	Protein Group Accessions	Modifications	ΔCn	q-Value	PEP	XCorr	Charge	MH+ [Da]	ΔM [ppm]	RT [min]	# Missed Cleavages
	Medium	GEEPAVTEEtLcVGLAR	1	2	1	B3KWP1	T10(Phospho); C12(Carbamidomethyl)	0	0.033	0.4184	3.40386	3	1910.85	-2.70127	52.0601	0
H9ZYJ2	Thioredoxin OS=Homo sapiens GN=TXN PE=2 SV=1 - [H9ZYJ2_HUMAN]	3.39533	12.38	1	1	1	1	105	11.7297	4.91943
	A2	Sequence	# PSMs	# Proteins	# Protein Groups	Protein Group Accessions	Modifications	ΔCn	q-Value	PEP	XCorr	Charge	MH+ [Da]	ΔM [ppm]	RT [min]	# Missed Cleavages
	High	TAFQEALDAAGDK	1	1	1	H9ZYJ2		0	0	4.131e-05	3.39533	2	1336.64	-0.657426	37.3574	0
E5RHJ2	Aspartyl/asparaginyl beta-hydroxylase OS=Homo sapiens GN=ASPH PE=1 SV=1 - [E5RHJ2_HUMAN]	3.38302	15.93	11	1	1	1	113	11.7798	6.78564
	A2	Sequence	# PSMs	# Proteins	# Protein Groups	Protein Group Accessions	Modifications	ΔCn	q-Value	PEP	XCorr	Charge	MH+ [Da]	ΔM [ppm]	RT [min]	# Missed Cleavages
	High	LGIYDADGDGDFDVDDAK	1	11	1	E5RHJ2		0	0	3.146e-05	3.38302	2	1900.81	0.827448	51.047	0
B2RC09	cDNA, FLJ95794, highly similar to Homo sapiens apolipoprotein F (APOF), mRNA OS=Homo sapiens PE=2 SV=1 - [B2RC09_HUMAN]	3.38207	4.29	1	1	1	1	326	35.351	5.64307
	A2	Sequence	# PSMs	# Proteins	# Protein Groups	Protein Group Accessions	Modifications	ΔCn	q-Value	PEP	XCorr	Charge	MH+ [Da]	ΔM [ppm]	RT [min]	# Missed Cleavages
	High	SGVQQLIQYYQDQK	1	1	1	B2RC09		0	0	0.002746	3.38207	2	1697.85	-0.976207	55.0163	0
A0A068LKQ0	Ig heavy chain variable region (Fragment) OS=Homo sapiens PE=4 SV=1 - [A0A068LKQ0_HUMAN]	3.3271	10	1	1	1	1	120	13.3445	5.98584
	A2	Sequence	# PSMs	# Proteins	# Protein Groups	Protein Group Accessions	Modifications	ΔCn	q-Value	PEP	XCorr	Charge	MH+ [Da]	ΔM [ppm]	RT [min]	# Missed Cleavages
	High	EVQLVQSGAEVK	1	1	1	A0A068LKQ0		0	0	4.994e-05	3.3271	2	1286.7	0.0907196	26.3288	0
H3BSV1	Integrin alpha-L (Fragment) OS=Homo sapiens GN=ITGAL PE=1 SV=5 - [H3BSV1_HUMAN]	3.29724	9.8	2	1	1	1	204	21.9851	7.40088
	A2	Sequence	# PSMs	# Proteins	# Protein Groups	Protein Group Accessions	Modifications	ΔCn	q-Value	PEP	XCorr	Charge	MH+ [Da]	ΔM [ppm]	RT [min]	# Missed Cleavages
	High	VLIIITDGEATDSGNIDAAK	1	2	1	H3BSV1		0	0	2.777e-06	3.29724	2	2016.05	0.705185	52.2269	0
B5MCZ4	Kelch repeat and BTB domain-containing protein 12 OS=Homo sapiens GN=KBTBD12 PE=4 SV=1 - [B5MCZ4_HUMAN]	3.28711	8.7	2	1	1	1	230	26.0139	5.32568
	A2	Sequence	# PSMs	# Proteins	# Protein Groups	Protein Group Accessions	Modifications	ΔCn	q-Value	PEP	XCorr	Charge	MH+ [Da]	ΔM [ppm]	RT [min]	# Missed Cleavages
	High	LYVIGGWTPQMDLPDEEPDR	1	2	1	B5MCZ4		0	0.008	0.1281	3.28711	3	2331.1	2.82574	48.6976	0
A0A087WV66	Antigen KI-67 OS=Homo sapiens GN=MKI67 PE=1 SV=1 - [A0A087WV66_HUMAN]	3.28274	0.65	1	1	1	1	3255	358.407	9.42236
	A2	Sequence	# PSMs	# Proteins	# Protein Groups	Protein Group Accessions	Modifications	ΔCn	q-Value	PEP	XCorr	Charge	MH+ [Da]	ΔM [ppm]	RT [min]	# Missed Cleavages
	Medium	EELLAVGKLTQtSGEtTHTDK	1	1	1	A0A087WV66	T12(Phospho); T16(Phospho)	0	0.025	0.348	3.28274	3	2418.09	1.83064	92.4439	1
B7Z1C9	Chaperonin containing TCP1, subunit 7 (Eta), isoform CRA_a OS=Homo sapiens GN=CCT7 PE=2 SV=1 - [B7Z1C9_HUMAN]	3.25835	4.34	4	1	1	1	415	46.0655	7.6499
	A2	Sequence	# PSMs	# Proteins	# Protein Groups	Protein Group Accessions	Modifications	ΔCn	q-Value	PEP	XCorr	Charge	MH+ [Da]	ΔM [ppm]	RT [min]	# Missed Cleavages
	High	VQGGALEDSQLVAGVAFK	1	4	1	B7Z1C9		0	0	2.133e-05	3.25835	2	1788.95	0.342844	57.4992	0
F5H1C6	Fermitin family homolog 3 (Fragment) OS=Homo sapiens GN=FERMT3 PE=1 SV=1 - [F5H1C6_HUMAN]	3.24487	5.59	1	1	1	1	286	33.0642	7.86963
	A2	Sequence	# PSMs	# Proteins	# Protein Groups	Protein Group Accessions	Modifications	ΔCn	q-Value	PEP	XCorr	Charge	MH+ [Da]	ΔM [ppm]	RT [min]	# Missed Cleavages
	High	VFVGEEDPEAESVTLR	1	1	1	F5H1C6		0	0	0.0001237	3.24487	2	1776.87	0.290897	42.7992	0
A0A087WTZ7	Pleckstrin homology-like domain family B member 1 (Fragment) OS=Homo sapiens GN=PHLDB1 PE=1 SV=1 - [A0A087WTZ7_HUMAN]	3.22356	9.57	6	1	1	3	209	21.9501	7.98682
	A2	Sequence	# PSMs	# Proteins	# Protein Groups	Protein Group Accessions	Modifications	ΔCn	q-Value	PEP	XCorr	Charge	MH+ [Da]	ΔM [ppm]	RT [min]	# Missed Cleavages
	High	GtLTLYPcGNAcTIDGLPVR	3	6	1	A0A087WTZ7	T2(Phospho); C8(Carbamidomethyl); C12(Carbamidomethyl)	0	0.008	0.1271	3.22356	3	2258.04	2.20308	51.921	0
C9JHZ9	Zinc transporter 3 (Fragment) OS=Homo sapiens GN=SLC30A3 PE=4 SV=5 - [C9JHZ9_HUMAN]	3.15671	18.02	1	1	1	1	111	12.1121	7.98682
	A2	Sequence	# PSMs	# Proteins	# Protein Groups	Protein Group Accessions	Modifications	ΔCn	q-Value	PEP	XCorr	Charge	MH+ [Da]	ΔM [ppm]	RT [min]	# Missed Cleavages
	High	SETLGALASVVsLWMVTGIL	1	1	1	C9JHZ9	S12(Phospho)	0	0.005	0.07496	3.15671	3	2127.08	1.32577	46.8167	0
A0A024RDM5	Tumor necrosis factor receptor superfamily, member 19, isoform CRA_b OS=Homo sapiens GN=TNFRSF19 PE=4 SV=1 - [A0A024RDM5_HUMAN]	3.14141	5.2	1	1	1	1	423	45.9847	5.46533
	A2	Sequence	# PSMs	# Proteins	# Protein Groups	Protein Group Accessions	Modifications	ΔCn	q-Value	PEP	XCorr	Charge	MH+ [Da]	ΔM [ppm]	RT [min]	# Missed Cleavages
	High	sQLDQEsGAVIHPATQTSLQVR	1	1	1	A0A024RDM5	S1(Phospho); S7(Phospho)	0	0.007	0.1057	3.14141	3	2525.15	3.05442	72.1746	0
B2R8R5	cDNA, FLJ94025, highly similar to Homo sapiens tripartite motif-containing 28 (TRIM28), mRNA OS=Homo sapiens PE=2 SV=1 - [B2R8R5_HUMAN]	3.12194	2.16	1	1	1	2	835	88.5034	5.77002
	A2	Sequence	# PSMs	# Proteins	# Protein Groups	Protein Group Accessions	Modifications	ΔCn	q-Value	PEP	XCorr	Charge	MH+ [Da]	ΔM [ppm]	RT [min]	# Missed Cleavages
	High	FASWALESDNNTALLLSK	2	1	1	B2R8R5		0	0	0.0001571	3.12194	2	1980.01	-0.924511	70.7146	0
B7Z247	cDNA FLJ57356, highly similar to Transmembrane protease, serine 5 (EC 3.4.21.-) OS=Homo sapiens PE=2 SV=1 - [B7Z247_HUMAN]	3.105	4.94	9	1	1	1	344	37.3647	6.45557
	A2	Sequence	# PSMs	# Proteins	# Protein Groups	Protein Group Accessions	Modifications	ΔCn	q-Value	PEP	XCorr	Charge	MH+ [Da]	ΔM [ppm]	RT [min]	# Missed Cleavages
	High	INsEDFLLEAQVRDQPR	1	9	1	B7Z247	S3(Phospho)	0	0.004	0.06476	3.105	3	2110.01	5.9218	57.0516	1
E7EMW7	E3 ubiquitin-protein ligase UBR5 OS=Homo sapiens GN=UBR5 PE=1 SV=1 - [E7EMW7_HUMAN]	3.09617	0.9	1	1	1	1	2792	308.382	5.84619
	A2	Sequence	# PSMs	# Proteins	# Protein Groups	Protein Group Accessions	Modifications	ΔCn	q-Value	PEP	XCorr	Charge	MH+ [Da]	ΔM [ppm]	RT [min]	# Missed Cleavages
	Medium	VFQALLPYAVEELcNVAEsLIVPVR	1	1	1	E7EMW7	C14(Carbamidomethyl); S19(Phospho)	0	0.027	0.3657	3.09617	3	2909.47	-6.98567	67.9633	0
Q05CF8	KNG1 protein OS=Homo sapiens GN=KNG1 PE=2 SV=1 - [Q05CF8_HUMAN]	3.01566	4.81	4	1	1	1	291	33.0344	6.66846
	A2	Sequence	# PSMs	# Proteins	# Protein Groups	Protein Group Accessions	Modifications	ΔCn	q-Value	PEP	XCorr	Charge	MH+ [Da]	ΔM [ppm]	RT [min]	# Missed Cleavages
	High	IASFSQNcDIYPGK	1	4	1	Q05CF8	C8(Carbamidomethyl)	0	0	0.002608	3.01566	2	1599.75	1.38268	32.9227	0
J3QRN2	Beta-2-glycoprotein 1 (Fragment) OS=Homo sapiens GN=APOH PE=1 SV=1 - [J3QRN2_HUMAN]	3.01096	9.39	3	1	1	1	181	19.8938	7.75244
	A2	Sequence	# PSMs	# Proteins	# Protein Groups	Protein Group Accessions	Modifications	ΔCn	q-Value	PEP	XCorr	Charge	MH+ [Da]	ΔM [ppm]	RT [min]	# Missed Cleavages
	Medium	TcPKPDDLPFSTVVPLK	1	3	1	J3QRN2	C2(Carbamidomethyl)	0	0.015	0.2471	3.01096	3	1914	-1.44584	57.3227	0
B3KRI9	cDNA FLJ34383 fis, clone HCHON1000015, highly similar to Four and a half LIM domains protein 1 OS=Homo sapiens PE=2 SV=1 - [B3KRI9_HUMAN]	2.99834	9.55	8	1	1	1	157	17.9213	8.41162
	A2	Sequence	# PSMs	# Proteins	# Protein Groups	Protein Group Accessions	Modifications	ΔCn	q-Value	PEP	XCorr	Charge	MH+ [Da]	ΔM [ppm]	RT [min]	# Missed Cleavages
	High	FTAVEDQYYcVDcYK	1	8	1	B3KRI9	C10(Carbamidomethyl); C13(Carbamidomethyl)	0	0	2.877e-05	2.99834	2	1960.81	-0.855048	43.0611	0
Q5ZEY3	Glyceraldehyde-3-phosphate dehydrogenase (Fragment) OS=Homo sapiens GN=GAPD PE=2 SV=1 - [Q5ZEY3_HUMAN]	2.98706	16.28	6	1	1	1	86	9.19504	9.71533
	A2	Sequence	# PSMs	# Proteins	# Protein Groups	Protein Group Accessions	Modifications	ΔCn	q-Value	PEP	XCorr	Charge	MH+ [Da]	ΔM [ppm]	RT [min]	# Missed Cleavages
	High	VPTANVSVVDLTcR	1	6	1	Q5ZEY3	C13(Carbamidomethyl)	0	0	0.001841	2.98706	2	1530.79	-0.0288135	43.136	0
D6RHJ3	Calnexin (Fragment) OS=Homo sapiens GN=CANX PE=1 SV=5 - [D6RHJ3_HUMAN]	2.95208	20.25	8	1	1	1	79	8.6311	4.15771
	A2	Sequence	# PSMs	# Proteins	# Protein Groups	Protein Group Accessions	Modifications	ΔCn	q-Value	PEP	XCorr	Charge	MH+ [Da]	ΔM [ppm]	RT [min]	# Missed Cleavages
	High	APVPTGEVYFADSFDR	1	8	1	D6RHJ3		0	0	0.0004087	2.95208	2	1770.83	-0.413421	56.9007	0
D3DV69	HCG1996054, isoform CRA_d OS=Homo sapiens GN=hCG_1996054 PE=3 SV=1 - [D3DV69_HUMAN]	2.92136	11.45	3	1	1	1	166	18.8567	8.52881
	A2	Sequence	# PSMs	# Proteins	# Protein Groups	Protein Group Accessions	Modifications	ΔCn	q-Value	PEP	XCorr	Charge	MH+ [Da]	ΔM [ppm]	RT [min]	# Missed Cleavages
	High	FAEDNFNNTYISTIGIDFK	1	3	1	D3DV69		0	0.001	0.007332	2.92136	2	2209.04	-1.9449	78.3657	0
A4QMW8	Enolase (Fragment) OS=Homo sapiens GN=ENO1 PE=2 SV=1 - [A4QMW8_HUMAN]	2.9166	14.81	3	1	1	1	135	14.5265	9.0415
	A2	Sequence	# PSMs	# Proteins	# Protein Groups	Protein Group Accessions	Modifications	ΔCn	q-Value	PEP	XCorr	Charge	MH+ [Da]	ΔM [ppm]	RT [min]	# Missed Cleavages
	High	FTASAGIQVVGDDLTVTNPK	1	3	1	A4QMW8		0	0.001	0.004185	2.9166	2	2033.05	-2.02178	58.0267	0
Q5JSD2	Voltage-dependent anion-selective channel protein 2 (Fragment) OS=Homo sapiens GN=VDAC2 PE=1 SV=5 - [Q5JSD2_HUMAN]	2.88461	11.28	6	1	1	1	195	21.2803	7.92822
	A2	Sequence	# PSMs	# Proteins	# Protein Groups	Protein Group Accessions	Modifications	ΔCn	q-Value	PEP	XCorr	Charge	MH+ [Da]	ΔM [ppm]	RT [min]	# Missed Cleavages
	High	WNTDNTLGTEIAIEDQIcQGLK	1	6	1	Q5JSD2	C18(Carbamidomethyl)	0	0.002	0.02206	2.88461	3	2519.21	0.020989	82.528	0
H0YFH1	Alpha-2-macroglobulin (Fragment) OS=Homo sapiens GN=A2M PE=1 SV=1 - [H0YFH1_HUMAN]	2.88204	13.7	1	1	1	1	73	7.8943	10.0083
	A2	Sequence	# PSMs	# Proteins	# Protein Groups	Protein Group Accessions	Modifications	ΔCn	q-Value	PEP	XCorr	Charge	MH+ [Da]	ΔM [ppm]	RT [min]	# Missed Cleavages
	Medium	GHFSISIPVK	1	1	1	H0YFH1		0	0.011	0.167	2.88204	3	1084.62	0.218243	37.2783	0
A0A087WUZ2	IgGFc-binding protein OS=Homo sapiens GN=FCGBP PE=1 SV=1 - [A0A087WUZ2_HUMAN]	2.84377	1.34	2	1	1	1	1642	174.003	5.12256
	A2	Sequence	# PSMs	# Proteins	# Protein Groups	Protein Group Accessions	Modifications	ΔCn	q-Value	PEP	XCorr	Charge	MH+ [Da]	ΔM [ppm]	RT [min]	# Missed Cleavages
	High	LPVVLANGQIR	1	2	1	A0A087WUZ2		0	0.001	0.007424	2.84377	2	1179.72	-0.628054	39.7364	0
Q59GD8	Calcium channel, voltage-dependent, L type, alpha 1D subunit variant (Fragment) OS=Homo sapiens GN=CACNA1D PE=2 SV=1 - [Q59GD8_HUMAN]	2.82721	1.19	1	1	1	1	1854	211.328	6.56592
	A2	Sequence	# PSMs	# Proteins	# Protein Groups	Protein Group Accessions	Modifications	ΔCn	q-Value	PEP	XCorr	Charge	MH+ [Da]	ΔM [ppm]	RT [min]	# Missed Cleavages
	Medium	TALPLHLmQQQImAVAGLDSSK	1	1	1	Q59GD8	M8(Oxidation); M13(Oxidation)	0	0.011	0.1663	2.82721	3	2384.23	-2.327	63.5785	0
H3BSQ5	Ataxin-2-like protein (Fragment) OS=Homo sapiens GN=ATXN2L PE=1 SV=1 - [H3BSQ5_HUMAN]	2.81734	21.98	7	1	1	1	91	10.1071	7.43018
	A2	Sequence	# PSMs	# Proteins	# Protein Groups	Protein Group Accessions	Modifications	ΔCn	q-Value	PEP	XCorr	Charge	MH+ [Da]	ΔM [ppm]	RT [min]	# Missed Cleavages
	Medium	EDIVDTmVFKPSDVmLVHFR	1	7	1	H3BSQ5	M7(Oxidation); M15(Oxidation)	0	0.041	0.4781	2.81734	3	2410.2	8.65884	53.9304	0
E9PNW4	CD59 glycoprotein OS=Homo sapiens GN=CD59 PE=1 SV=1 - [E9PNW4_HUMAN]	2.81707	11.11	3	1	1	1	108	11.9765	5.74463
	A2	Sequence	# PSMs	# Proteins	# Protein Groups	Protein Group Accessions	Modifications	ΔCn	q-Value	PEP	XCorr	Charge	MH+ [Da]	ΔM [ppm]	RT [min]	# Missed Cleavages
	High	FEHcNFNDVTTR	1	3	1	E9PNW4	C4(Carbamidomethyl)	0	0	0.001455	2.81707	3	1539.66	-0.892517	24.0357	0
E5RG81	Carbonic anhydrase 1 OS=Homo sapiens GN=CA1 PE=1 SV=1 - [E5RG81_HUMAN]	2.8165	11.02	5	1	1	1	127	13.9991	9.15869
	A2	Sequence	# PSMs	# Proteins	# Protein Groups	Protein Group Accessions	Modifications	ΔCn	q-Value	PEP	XCorr	Charge	MH+ [Da]	ΔM [ppm]	RT [min]	# Missed Cleavages
	High	ESISVSSEQLAQFR	1	5	1	E5RG81		0	0.001	0.005692	2.8165	2	1580.79	-0.688534	44.7501	0
Q2F831	Tyrosine 3-monooxygenasea/tryptophan 5-monooxygenase activation protein zeta (Fragment) OS=Homo sapiens PE=2 SV=1 - [Q2F831_HUMAN]	2.81115	17.92	6	1	1	1	106	11.8027	4.24658
	A2	Sequence	# PSMs	# Proteins	# Protein Groups	Protein Group Accessions	Modifications	ΔCn	q-Value	PEP	XCorr	Charge	MH+ [Da]	ΔM [ppm]	RT [min]	# Missed Cleavages
	High	TAFDEAIAELDTLSEESYK	1	6	1	Q2F831		0	0.001	0.003141	2.81115	2	2131.99	0.184709	96.9364	0
A8MU21	Transmembrane protein 147 OS=Homo sapiens GN=TMEM147 PE=1 SV=1 - [A8MU21_HUMAN]	2.80674	11.41	1	1	1	1	184	21.1266	7.25439
	A2	Sequence	# PSMs	# Proteins	# Protein Groups	Protein Group Accessions	Modifications	ΔCn	q-Value	PEP	XCorr	Charge	MH+ [Da]	ΔM [ppm]	RT [min]	# Missed Cleavages
	Medium	AsVDVADLIGLNLVmSRNAGK	1	1	1	A8MU21	S2(Phospho); M15(Oxidation)	0	0.046	0.5136	2.80674	2	2239.14	9.02507	52.5319	1
A8K477	Sulfhydryl oxidase OS=Homo sapiens PE=2 SV=1 - [A8K477_HUMAN]	2.79818	2.15	2	1	1	1	604	66.7683	8.60205
	A2	Sequence	# PSMs	# Proteins	# Protein Groups	Protein Group Accessions	Modifications	ΔCn	q-Value	PEP	XCorr	Charge	MH+ [Da]	ΔM [ppm]	RT [min]	# Missed Cleavages
	High	LAGAPSEDPQFPK	1	2	1	A8K477		0	0.007	0.1159	2.79818	2	1356.68	-1.16259	28.7981	0
J3QSY6	Sarcoplasmic/endoplasmic reticulum calcium ATPase 2 OS=Homo sapiens GN=ATP2A2 PE=1 SV=1 - [J3QSY6_HUMAN]	2.68551	46	1	1	1	1	50	5.72385	8.01611
	A2	Sequence	# PSMs	# Proteins	# Protein Groups	Protein Group Accessions	Modifications	ΔCn	q-Value	PEP	XCorr	Charge	MH+ [Da]	ΔM [ppm]	RT [min]	# Missed Cleavages
	High	TVEEVLGHFGVNESTGLSLEQVK	1	1	1	J3QSY6		0	0	2.399e-05	2.68551	3	2472.26	-1.5381	71.181	0
Q5T8U5	Surfeit 4 OS=Homo sapiens GN=SURF4 PE=1 SV=1 - [Q5T8U5_HUMAN]	2.67562	8.6	5	1	1	1	186	21.1137	6.52197
	A2	Sequence	# PSMs	# Proteins	# Protein Groups	Protein Group Accessions	Modifications	ΔCn	q-Value	PEP	XCorr	Charge	MH+ [Da]	ΔM [ppm]	RT [min]	# Missed Cleavages
	High	NLALGGGLLLLLAESR	1	5	1	Q5T8U5		0	0	0.0008227	2.67562	2	1609.96	0.0816266	104.468	0
A0A087WXD0	mRNA-decapping enzyme 1A OS=Homo sapiens GN=DCP1A PE=1 SV=1 - [A0A087WXD0_HUMAN]	2.67139	16.67	4	1	1	1	102	11.6688	6.50732
	A2	Sequence	# PSMs	# Proteins	# Protein Groups	Protein Group Accessions	Modifications	ΔCn	q-Value	PEP	XCorr	Charge	MH+ [Da]	ΔM [ppm]	RT [min]	# Missed Cleavages
	Medium	mEALSRAGQEmSLAALK	1	4	1	A0A087WXD0	M1(Oxidation); M11(Oxidation)	0	0.029	0.3852	2.67139	3	1837.92	0.269338	45.9236	1
R4GN27	Kinesin-like protein OS=Homo sapiens GN=KIF12 PE=1 SV=1 - [R4GN27_HUMAN]	2.66607	5.71	2	1	1	1	333	36.9929	8.92432
	A2	Sequence	# PSMs	# Proteins	# Protein Groups	Protein Group Accessions	Modifications	ΔCn	q-Value	PEP	XCorr	Charge	MH+ [Da]	ΔM [ppm]	RT [min]	# Missed Cleavages
	Medium	QTAQQMPSVDPGEPPVGGK	1	2	1	R4GN27		0	0.017	0.2836	2.66607	2	1922.92	-2.27459	84.3943	0
G3V2E8	Alpha-actinin-1 (Fragment) OS=Homo sapiens GN=ACTN1 PE=1 SV=1 - [G3V2E8_HUMAN]	2.62212	17.65	12	1	1	1	85	9.34513	8.49951
	A2	Sequence	# PSMs	# Proteins	# Protein Groups	Protein Group Accessions	Modifications	ΔCn	q-Value	PEP	XCorr	Charge	MH+ [Da]	ΔM [ppm]	RT [min]	# Missed Cleavages
	High	LVSIGAEEIVDGNVK	1	12	1	G3V2E8		0	0.001	0.004013	2.62212	2	1542.83	-1.82066	48.0711	0
H0YI43	Myosin light polypeptide 6 (Fragment) OS=Homo sapiens GN=MYL6 PE=1 SV=1 - [H0YI43_HUMAN]	2.61767	15.66	11	1	1	1	83	9.24322	4.77979
	A2	Sequence	# PSMs	# Proteins	# Protein Groups	Protein Group Accessions	Modifications	ΔCn	q-Value	PEP	XCorr	Charge	MH+ [Da]	ΔM [ppm]	RT [min]	# Missed Cleavages
	High	DQGTYEDYVEGLR	1	11	1	H0YI43		0	0.003	0.0497	2.61767	2	1544.68	-1.30611	46.2895	0
A0A024QZW7	Nucleoporin 153kDa, isoform CRA_a OS=Homo sapiens GN=NUP153 PE=4 SV=1 - [A0A024QZW7_HUMAN]	2.5927	1.02	1	1	1	1	1475	153.873	8.73389
	A2	Sequence	# PSMs	# Proteins	# Protein Groups	Protein Group Accessions	Modifications	ΔCn	q-Value	PEP	XCorr	Charge	MH+ [Da]	ΔM [ppm]	RT [min]	# Missed Cleavages
	Medium	VQmTSPSSTGSPMFK	1	1	1	A0A024QZW7	M3(Oxidation)	0	0.029	0.3818	2.5927	2	1600.74	2.68807	39.0984	0
A0A0C4DGV7	Retinol-binding protein 4 OS=Homo sapiens GN=RBP4 PE=1 SV=1 - [A0A0C4DGV7_HUMAN]	2.56697	9.05	2	1	1	1	199	22.8532	5.71924
	A2	Sequence	# PSMs	# Proteins	# Protein Groups	Protein Group Accessions	Modifications	ΔCn	q-Value	PEP	XCorr	Charge	MH+ [Da]	ΔM [ppm]	RT [min]	# Missed Cleavages
	High	LLNLDGTcADSYSFVFSR	1	2	1	A0A0C4DGV7	C8(Carbamidomethyl)	0	0.001	0.003804	2.56697	2	2064.97	-1.21391	76.9883	0
Q75M96	Putative uncharacterized protein TPST1 (Fragment) OS=Homo sapiens GN=TPST1 PE=4 SV=1 - [Q75M96_HUMAN]	2.56607	7.18	2	1	1	1	348	39.5276	9.29053
	A2	Sequence	# PSMs	# Proteins	# Protein Groups	Protein Group Accessions	Modifications	ΔCn	q-Value	PEP	XCorr	Charge	MH+ [Da]	ΔM [ppm]	RT [min]	# Missed Cleavages
	Medium	LDEAGVTDEVLDSAMQAFLLEIIVK	1	2	1	Q75M96		0	0.026	0.3625	2.56607	3	2719.41	-1.95793	81.6057	0
R9UQ62	Solute carrier family 4 sodium borate transporter member 11 (Fragment) OS=Homo sapiens GN=SLC4A11 PE=4 SV=1 - [R9UQ62_HUMAN]	2.56268	18.27	2	1	1	1	104	11.746	7.29834
	A2	Sequence	# PSMs	# Proteins	# Protein Groups	Protein Group Accessions	Modifications	ΔCn	q-Value	PEP	XCorr	Charge	MH+ [Da]	ΔM [ppm]	RT [min]	# Missed Cleavages
	Medium	VHLLsDtIQGVTATVTGVR	1	2	1	R9UQ62	S5(Phospho); T7(Phospho)	0	0.039	0.4687	2.56268	2	2127.03	1.69467	84.9256	0
X6RE05	E3 ubiquitin-protein ligase UBR4 (Fragment) OS=Homo sapiens GN=UBR4 PE=1 SV=1 - [X6RE05_HUMAN]	2.56032	2.13	2	1	1	1	984	106.303	5.2876
	A2	Sequence	# PSMs	# Proteins	# Protein Groups	Protein Group Accessions	Modifications	ΔCn	q-Value	PEP	XCorr	Charge	MH+ [Da]	ΔM [ppm]	RT [min]	# Missed Cleavages
	High	LVVSSLEALEScFAVGPIIEK	1	2	1	X6RE05	C12(Carbamidomethyl)	0	0	0.002443	2.56032	3	2261.21	-0.563424	98.1342	0
B3W6H4	Putative uncharacterized protein MLL-ACTN4 (Fragment) OS=Homo sapiens GN=MLL-ACTN4 PE=2 SV=1 - [B3W6H4_HUMAN]	2.5374	15.04	6	1	1	1	133	14.4428	9.99365
	A2	Sequence	# PSMs	# Proteins	# Protein Groups	Protein Group Accessions	Modifications	ΔCn	q-Value	PEP	XCorr	Charge	MH+ [Da]	ΔM [ppm]	RT [min]	# Missed Cleavages
	Medium	QVsQPALVIPPQPPttGPPR	1	6	1	B3W6H4	S3(Phospho); T15(Phospho); T16(Phospho)	0	0.027	0.3698	2.5374	3	2320.05	-0.444659	48.5248	0
F8VVK3	Ras-related protein Rab-5C (Fragment) OS=Homo sapiens GN=RAB5C PE=4 SV=1 - [F8VVK3_HUMAN]	2.53738	15.32	5	1	1	1	124	13.6109	8.83643
	A2	Sequence	# PSMs	# Proteins	# Protein Groups	Protein Group Accessions	Modifications	ΔCn	q-Value	PEP	XCorr	Charge	MH+ [Da]	ΔM [ppm]	RT [min]	# Missed Cleavages
	Medium	GAQAAIVVYDITNTDTFAR	1	5	1	F8VVK3		0	0.024	0.3387	2.53738	3	2026.03	2.80202	68.2295	0
V9GYG0	ADP/ATP translocase 1 OS=Homo sapiens GN=SLC25A4 PE=1 SV=1 - [V9GYG0_HUMAN]	2.52432	12.98	4	1	1	1	208	22.871	9.53955
	A2	Sequence	# PSMs	# Proteins	# Protein Groups	Protein Group Accessions	Modifications	ΔCn	q-Value	PEP	XCorr	Charge	MH+ [Da]	ΔM [ppm]	RT [min]	# Missed Cleavages
	High	YFAGNLASGGAAGATSLcFVYPLDFAR	1	4	1	V9GYG0	C18(Carbamidomethyl)	0	0.001	0.00374	2.52432	3	2796.35	0.520847	94.0307	0
A0A087WU95	Protein FAM171B OS=Homo sapiens GN=FAM171B PE=1 SV=1 - [A0A087WU95_HUMAN]	2.50615	6.72	2	1	1	1	238	26.6073	9.51025
	A2	Sequence	# PSMs	# Proteins	# Protein Groups	Protein Group Accessions	Modifications	ΔCn	q-Value	PEP	XCorr	Charge	MH+ [Da]	ΔM [ppm]	RT [min]	# Missed Cleavages
	Medium	QYLSQAVVEVFVNYtK	1	2	1	A0A087WU95	T15(Phospho)	0	0.046	0.5127	2.50615	3	1967.95	0.360928	47.5046	0
A0A087WU91	Protein IGHV3-49 OS=Homo sapiens GN=IGHV3-49 PE=1 SV=1 - [A0A087WU91_HUMAN]	2.47295	7.89	3	1	1	1	114	12.3242	8.92432
	A2	Sequence	# PSMs	# Proteins	# Protein Groups	Protein Group Accessions	Modifications	ΔCn	q-Value	PEP	XCorr	Charge	MH+ [Da]	ΔM [ppm]	RT [min]	# Missed Cleavages
	High	GLEWVGFIR	1	3	1	A0A087WU91		0	0.001	0.003617	2.47295	2	1076.59	-0.348132	65.9276	0
D3DPF9	Titin, isoform CRA_b OS=Homo sapiens GN=TTN PE=4 SV=1 - [D3DPF9_HUMAN]	2.4277	0.07	5	1	1	1	26926	2991.19	6.7417
	A2	Sequence	# PSMs	# Proteins	# Protein Groups	Protein Group Accessions	Modifications	ΔCn	q-Value	PEP	XCorr	Charge	MH+ [Da]	ΔM [ppm]	RT [min]	# Missed Cleavages
	Medium	VFAENLAGLSKPSPsSDPIK	1	5	1	D3DPF9	S15(Phospho)	0	0.011	0.1772	2.4277	2	2137.06	0.973184	67.4645	0
A2J1N2	Rheumatoid factor RF-IP18 (Fragment) OS=Homo sapiens PE=2 SV=1 - [A2J1N2_HUMAN]	2.41175	19.39	2	1	1	1	98	10.7303	8.83643
	A2	Sequence	# PSMs	# Proteins	# Protein Groups	Protein Group Accessions	Modifications	ΔCn	q-Value	PEP	XCorr	Charge	MH+ [Da]	ΔM [ppm]	RT [min]	# Missed Cleavages
	High	QVQLVESGGGLVKPGGSLR	1	2	1	A2J1N2		0	0	0.002793	2.41175	2	1881.04	-6.09792	65.4212	0
B4DWY1	cDNA FLJ53611, highly similar to Homo sapiens pericentriolar material 1 (PCM1), mRNA OS=Homo sapiens PE=2 SV=1 - [B4DWY1_HUMAN]	2.41115	2.03	9	1	1	1	640	71.952	4.56396
	A2	Sequence	# PSMs	# Proteins	# Protein Groups	Protein Group Accessions	Modifications	ΔCn	q-Value	PEP	XCorr	Charge	MH+ [Da]	ΔM [ppm]	RT [min]	# Missed Cleavages
	Medium	LmQDLDNNSItVK	1	9	1	B4DWY1	M2(Oxidation); T11(Phospho)	0	0.029	0.3868	2.41115	2	1586.71	-2.49648	27.8309	0
A0A0A0MSR4	Friend leukemia integration 1 transcription factor OS=Homo sapiens GN=FLI1 PE=1 SV=1 - [A0A0A0MSR4_HUMAN]	2.40469	30.49	2	1	1	1	82	9.10545	6.52197
	A2	Sequence	# PSMs	# Proteins	# Protein Groups	Protein Group Accessions	Modifications	ΔCn	q-Value	PEP	XCorr	Charge	MH+ [Da]	ΔM [ppm]	RT [min]	# Missed Cleavages
	Medium	EALSVVSDDQSLFDsAYGAAAHLPK	1	2	1	A0A0A0MSR4	S15(Phospho)	0	0.036	0.4442	2.40469	3	2671.21	-7.21189	75.2348	0
A0A0A1ED81	CD36 antigen (Fragment) OS=Homo sapiens GN=CD36 PE=4 SV=1 - [A0A0A1ED81_HUMAN]	2.38977	10.24	9	1	1	1	127	14.3113	5.50342
	A2	Sequence	# PSMs	# Proteins	# Protein Groups	Protein Group Accessions	Modifications	ΔCn	q-Value	PEP	XCorr	Charge	MH+ [Da]	ΔM [ppm]	RT [min]	# Missed Cleavages
	High	SIYAVFESDVNLK	1	9	1	A0A0A1ED81		0	0.002	0.009377	2.38977	2	1484.76	-0.466424	65.1022	0
A0A024R210	Interferon induced transmembrane protein 1 (9-27), isoform CRA_a OS=Homo sapiens GN=IFITM1 PE=4 SV=1 - [A0A024R210_HUMAN]	2.38906	14.4	1	1	1	1	125	13.9293	7.92822
	A2	Sequence	# PSMs	# Proteins	# Protein Groups	Protein Group Accessions	Modifications	ΔCn	q-Value	PEP	XCorr	Charge	MH+ [Da]	ΔM [ppm]	RT [min]	# Missed Cleavages
	Medium	EEHEVAVLGAPPSTILPR	1	1	1	A0A024R210		0	0.029	0.3784	2.38906	3	1915.03	0.491252	50.4772	0
B2R6V9	cDNA, FLJ93141, highly similar to Homo sapiens coagulation factor XIII, A1 polypeptide (F13A1), mRNA OS=Homo sapiens PE=2 SV=1 - [B2R6V9_HUMAN]	2.36761	2.6	1	1	1	1	732	83.1886	5.99854
	A2	Sequence	# PSMs	# Proteins	# Protein Groups	Protein Group Accessions	Modifications	ΔCn	q-Value	PEP	XCorr	Charge	MH+ [Da]	ΔM [ppm]	RT [min]	# Missed Cleavages
	Medium	YTITAYLSANItFYtGVPK	1	1	1	B2R6V9	T12(Phospho); T15(Phospho)	0	0.045	0.5058	2.36761	3	2283.04	-0.817325	57.5169	0
A2J1N6	Rheumatoid factor RF-ET9 (Fragment) OS=Homo sapiens PE=2 SV=1 - [A2J1N6_HUMAN]	2.36404	13.91	1	1	1	1	115	12.6182	8.79248
	A2	Sequence	# PSMs	# Proteins	# Protein Groups	Protein Group Accessions	Modifications	ΔCn	q-Value	PEP	XCorr	Charge	MH+ [Da]	ΔM [ppm]	RT [min]	# Missed Cleavages
	High	LVESGGGLVKPGGSLR	1	1	1	A2J1N6		0	0.002	0.02056	2.36404	3	1525.87	-0.424386	25.7395	0
Q4QZC0	MHC class I antigen (Fragment) OS=Homo sapiens GN=HLA-A PE=3 SV=1 - [Q4QZC0_HUMAN]	2.35249	5.49	3	1	1	1	273	31.7562	6.0874
	A2	Sequence	# PSMs	# Proteins	# Protein Groups	Protein Group Accessions	Modifications	ΔCn	q-Value	PEP	XCorr	Charge	MH+ [Da]	ΔM [ppm]	RT [min]	# Missed Cleavages
	High	DGEDQTQDTELVETR	1	3	1	Q4QZC0		0	0.003	0.03842	2.35249	2	1735.76	0.278454	26.2618	0
A0A024R791	V-type proton ATPase subunit a OS=Homo sapiens GN=ATP6V0A4 PE=3 SV=1 - [A0A024R791_HUMAN]	2.33872	1.9	1	1	1	1	840	96.323	6.1001
	A2	Sequence	# PSMs	# Proteins	# Protein Groups	Protein Group Accessions	Modifications	ΔCn	q-Value	PEP	XCorr	Charge	MH+ [Da]	ΔM [ppm]	RT [min]	# Missed Cleavages
	High	SLNIFGsSWSVQPMFR	1	1	1	A0A024R791	S7(Phospho)	0	0.004	0.05526	2.33872	2	1935.88	-0.0684715	59.152	0
B4DUI7	cDNA FLJ55004, highly similar to Complement-activating component of Ra-reactive factor (EC 3.4.21.-) OS=Homo sapiens PE=2 SV=1 - [B4DUI7_HUMAN]	2.31487	4.52	3	1	1	1	354	40.629	4.62744
	A2	Sequence	# PSMs	# Proteins	# Protein Groups	Protein Group Accessions	Modifications	ΔCn	q-Value	PEP	XCorr	Charge	MH+ [Da]	ΔM [ppm]	RT [min]	# Missed Cleavages
	High	AAGNEcPELQPPVHGK	1	3	1	B4DUI7	C6(Carbamidomethyl)	0	0.002	0.0105	2.31487	3	1703.82	-0.223473	23.7899	0
F5H7V9	Tenascin OS=Homo sapiens GN=TNC PE=1 SV=1 - [F5H7V9_HUMAN]	2.28247	0.92	7	1	1	1	1838	201.014	5.03369
	A2	Sequence	# PSMs	# Proteins	# Protein Groups	Protein Group Accessions	Modifications	ΔCn	q-Value	PEP	XCorr	Charge	MH+ [Da]	ΔM [ppm]	RT [min]	# Missed Cleavages
	High	ESNPATINAATELDTPK	1	7	1	F5H7V9		0	0	0.001572	2.28247	2	1771.87	0.18744	33.2051	0
B4DDZ5	cDNA FLJ53969, highly similar to Trifunctional enzyme subunit alpha, mitochondrial OS=Homo sapiens PE=2 SV=1 - [B4DDZ5_HUMAN]	2.27894	3.14	3	1	1	1	573	62.5701	8.80713
	A2	Sequence	# PSMs	# Proteins	# Protein Groups	Protein Group Accessions	Modifications	ΔCn	q-Value	PEP	XCorr	Charge	MH+ [Da]	ΔM [ppm]	RT [min]	# Missed Cleavages
	Medium	DSIFSNLTGQLDYQGFEK	1	3	1	B4DDZ5		0	0.018	0.2866	2.27894	2	2061.98	0.432216	82.3965	0
Q6ZS14	cDNA FLJ45904 fis, clone OCBBF3026361 (Fragment) OS=Homo sapiens PE=2 SV=1 - [Q6ZS14_HUMAN]	2.27392	1.51	3	1	1	1	1063	119.537	6.52197
	A2	Sequence	# PSMs	# Proteins	# Protein Groups	Protein Group Accessions	Modifications	ΔCn	q-Value	PEP	XCorr	Charge	MH+ [Da]	ΔM [ppm]	RT [min]	# Missed Cleavages
	Medium	GSMGNSIMRPNSSASK	1	3	1	Q6ZS14		0	0.027	0.3659	2.27392	2	1623.76	1.74066	33.528	0
B4DTD5	cDNA FLJ57890, highly similar to Filamin-A OS=Homo sapiens PE=2 SV=1 - [B4DTD5_HUMAN]	2.27002	2.36	9	1	1	1	678	71.7779	5.8208
	A2	Sequence	# PSMs	# Proteins	# Protein Groups	Protein Group Accessions	Modifications	ΔCn	q-Value	PEP	XCorr	Charge	MH+ [Da]	ΔM [ppm]	RT [min]	# Missed Cleavages
	High	DAGEGGLSLAIEGPSK	1	9	1	B4DTD5		0	0	0.002384	2.27002	2	1500.75	-0.436936	43.5078	0
J3KQ66	Reelin OS=Homo sapiens GN=RELN PE=1 SV=1 - [J3KQ66_HUMAN]	2.26112	0.4	1	1	1	1	3460	388.185	5.88428
	A2	Sequence	# PSMs	# Proteins	# Protein Groups	Protein Group Accessions	Modifications	ΔCn	q-Value	PEP	XCorr	Charge	MH+ [Da]	ΔM [ppm]	RT [min]	# Missed Cleavages
	Medium	QtFLLALLLGAtLR	1	1	1	J3KQ66	T2(Phospho); T12(Phospho)	0	0.029	0.3815	2.26112	2	1689.87	-2.04763	57.206	0
Q8NCE6	cDNA FLJ90299 fis, clone NT2RP2000514, highly similar to Homo sapiens roundabout 2 (robo2) mRNA OS=Homo sapiens PE=2 SV=1 - [Q8NCE6_HUMAN]	2.2597	2.98	5	1	1	1	570	62.0715	7.10791
	A2	Sequence	# PSMs	# Proteins	# Protein Groups	Protein Group Accessions	Modifications	ΔCn	q-Value	PEP	XCorr	Charge	MH+ [Da]	ΔM [ppm]	RT [min]	# Missed Cleavages
	High	QTSGLQATSSWQNLDAK	1	5	1	Q8NCE6		0	0.005	0.07167	2.2597	2	1834.91	6.8199	50.712	0
F8WAS2	Inter-alpha-trypsin inhibitor heavy chain H1 OS=Homo sapiens GN=ITIH1 PE=1 SV=1 - [F8WAS2_HUMAN]	2.22828	8.45	3	1	1	1	213	23.4222	9.56885
	A2	Sequence	# PSMs	# Proteins	# Protein Groups	Protein Group Accessions	Modifications	ΔCn	q-Value	PEP	XCorr	Charge	MH+ [Da]	ΔM [ppm]	RT [min]	# Missed Cleavages
	Medium	FAHYVVTSQVVNTANEAR	1	3	1	F8WAS2		0	0.015	0.2555	2.22828	3	2006.01	-1.31528	32.8932	0
B4DQX3	cDNA FLJ58927, highly similar to Endoplasmin (Heat shock protein 90 kDa beta member 1) OS=Homo sapiens PE=2 SV=1 - [B4DQX3_HUMAN]	2.21994	11.66	5	1	1	1	163	18.5406	5.19873
	A2	Sequence	# PSMs	# Proteins	# Protein Groups	Protein Group Accessions	Modifications	ΔCn	q-Value	PEP	XCorr	Charge	MH+ [Da]	ΔM [ppm]	RT [min]	# Missed Cleavages
	High	LISLTDENALSGNEELTVK	1	5	1	B4DQX3		0	0.003	0.04446	2.21994	2	2046.06	-0.941401	58.8434	0
B3KUL5	Oxysterol-binding protein OS=Homo sapiens PE=2 SV=1 - [B3KUL5_HUMAN]	2.21529	2.09	1	1	1	1	764	83.8903	8.30908
	A2	Sequence	# PSMs	# Proteins	# Protein Groups	Protein Group Accessions	Modifications	ΔCn	q-Value	PEP	XCorr	Charge	MH+ [Da]	ΔM [ppm]	RT [min]	# Missed Cleavages
	Medium	SSPGSVAAsPSGGGGR	1	1	1	B3KUL5	S9(Phospho)	0	0.043	0.4844	2.21529	3	1410.6	2.4837	40.0628	0
L7QJN0	MHC class I antigen (Fragment) OS=Homo sapiens GN=HLA-B PE=3 SV=1 - [L7QJN0_HUMAN]	2.16999	5.13	1	1	1	1	273	31.6725	6.39209
	A2	Sequence	# PSMs	# Proteins	# Protein Groups	Protein Group Accessions	Modifications	ΔCn	q-Value	PEP	XCorr	Charge	MH+ [Da]	ΔM [ppm]	RT [min]	# Missed Cleavages
	Medium	FNTVGYVDDTLFVR	1	1	1	L7QJN0		0	0.034	0.4305	2.16999	2	1645.81	-6.03344	71.0922	0
G1UI31	Desmoplakin (Fragment) OS=Homo sapiens GN=DSP PE=2 SV=1 - [G1UI31_HUMAN]	2.1679	8	4	1	1	1	125	13.9606	5.22412
	A2	Sequence	# PSMs	# Proteins	# Protein Groups	Protein Group Accessions	Modifications	ΔCn	q-Value	PEP	XCorr	Charge	MH+ [Da]	ΔM [ppm]	RT [min]	# Missed Cleavages
	Medium	AELIVQPELK	1	4	1	G1UI31		0	0.016	0.2728	2.1679	2	1139.67	0.472803	37.6799	0
Q5HYK4	Putative uncharacterized protein DKFZp313D2411 (Fragment) OS=Homo sapiens GN=DKFZp313D2411 PE=4 SV=1 - [Q5HYK4_HUMAN]	2.1538	9.49	1	1	1	2	253	29.222	6.84424
	A2	Sequence	# PSMs	# Proteins	# Protein Groups	Protein Group Accessions	Modifications	ΔCn	q-Value	PEP	XCorr	Charge	MH+ [Da]	ΔM [ppm]	RT [min]	# Missed Cleavages
	Medium	LWVERPNtPDSSYGSSFFTMDLNK	2	1	1	Q5HYK4	T8(Phospho)	0	0.038	0.4595	2.1538	3	2871.26	-4.57933	64.5167	0
E5RHN4	Cytochrome P450 26B1 (Fragment) OS=Homo sapiens GN=CYP26B1 PE=4 SV=1 - [E5RHN4_HUMAN]	2.15347	7.56	2	1	1	1	172	19.4574	10.4917
	A2	Sequence	# PSMs	# Proteins	# Protein Groups	Protein Group Accessions	Modifications	ΔCn	q-Value	PEP	XCorr	Charge	MH+ [Da]	ΔM [ppm]	RT [min]	# Missed Cleavages
	High	IFsHEALEsYLPK	1	2	1	E5RHN4	S3(Phospho); S9(Phospho)	0	0.008	0.1218	2.15347	2	1693.73	0.277242	49.7987	0
G3V5K4	Protein FAM181A (Fragment) OS=Homo sapiens GN=FAM181A PE=4 SV=1 - [G3V5K4_HUMAN]	2.14919	6.03	1	1	1	1	232	25.6522	9.53955
	A2	Sequence	# PSMs	# Proteins	# Protein Groups	Protein Group Accessions	Modifications	ΔCn	q-Value	PEP	XCorr	Charge	MH+ [Da]	ΔM [ppm]	RT [min]	# Missed Cleavages
	Medium	mLLNFVNLASsDIK	1	1	1	G3V5K4	M1(Oxidation); S11(Phospho)	0	0.047	0.5138	2.14919	2	1660.8	0.671166	49.3114	0
A0A087WV23	SH3 domain-binding glutamic acid-rich-like protein 3 OS=Homo sapiens GN=SH3BGRL3 PE=1 SV=1 - [A0A087WV23_HUMAN]	2.13926	4.42	3	1	1	1	226	23.7713	9.08545
	A2	Sequence	# PSMs	# Proteins	# Protein Groups	Protein Group Accessions	Modifications	ΔCn	q-Value	PEP	XCorr	Charge	MH+ [Da]	ΔM [ppm]	RT [min]	# Missed Cleavages
	Medium	LSTPSmSGLR	1	3	1	A0A087WV23	M6(Oxidation)	0	0.028	0.3712	2.13926	2	1064.54	-3.50907	38.8759	0
H7C3T6	Protein tweety homolog (Fragment) OS=Homo sapiens GN=TTYH3 PE=1 SV=1 - [H7C3T6_HUMAN]	2.13295	11.83	1	1	1	1	186	20.4619	5.2749
	A2	Sequence	# PSMs	# Proteins	# Protein Groups	Protein Group Accessions	Modifications	ΔCn	q-Value	PEP	XCorr	Charge	MH+ [Da]	ΔM [ppm]	RT [min]	# Missed Cleavages
	Medium	YLAALDsGSHAGWQFKPMDSAR	1	1	1	H7C3T6	S7(Phospho)	0	0.042	0.4825	2.13295	3	2488.12	1.8294	39.2444	0
D6RDY0	Regulating synaptic membrane exocytosis protein 2 (Fragment) OS=Homo sapiens GN=RIMS2 PE=1 SV=5 - [D6RDY0_HUMAN]	2.11274	2.7	4	1	1	1	666	77.2486	7.57666
	A2	Sequence	# PSMs	# Proteins	# Protein Groups	Protein Group Accessions	Modifications	ΔCn	q-Value	PEP	XCorr	Charge	MH+ [Da]	ΔM [ppm]	RT [min]	# Missed Cleavages
	Medium	MDRPSISVTSPmsPGMLR	1	4	1	D6RDY0	M12(Oxidation); S13(Phospho)	0	0.037	0.4463	2.11274	3	2057.92	-0.508156	61.5947	0
F5H0C7	ADP-ribosylation factor 3 (Fragment) OS=Homo sapiens GN=ARF3 PE=3 SV=1 - [F5H0C7_HUMAN]	2.10563	20.59	10	1	1	1	102	11.6112	9.0415
	A2	Sequence	# PSMs	# Proteins	# Protein Groups	Protein Group Accessions	Modifications	ΔCn	q-Value	PEP	XCorr	Charge	MH+ [Da]	ΔM [ppm]	RT [min]	# Missed Cleavages
	High	LGEIVTTIPTIGFNVETVEYK	1	10	1	F5H0C7		0	0.002	0.01122	2.10563	2	2323.24	-0.437406	86.8654	0
A0A089VKS7	Early growth response 1 OS=Homo sapiens GN=Egr-1 PE=2 SV=1 - [A0A089VKS7_HUMAN]	2.08187	2.76	2	1	1	1	543	57.3718	8.104
	A2	Sequence	# PSMs	# Proteins	# Protein Groups	Protein Group Accessions	Modifications	ΔCn	q-Value	PEP	XCorr	Charge	MH+ [Da]	ΔM [ppm]	RT [min]	# Missed Cleavages
	Medium	ALNtSYQSQLIKPsR	1	2	1	A0A089VKS7	T4(Phospho); S14(Phospho)	0	0.03	0.392	2.08187	2	1865.86	4.32288	56.4892	0
Q13784	APOA4 protein (Fragment) OS=Homo sapiens GN=APOA4 PE=2 SV=1 - [Q13784_HUMAN]	2.07094	6.97	1	1	1	1	244	28.1405	5.47803
	A2	Sequence	# PSMs	# Proteins	# Protein Groups	Protein Group Accessions	Modifications	ΔCn	q-Value	PEP	XCorr	Charge	MH+ [Da]	ΔM [ppm]	RT [min]	# Missed Cleavages
	Medium	SLAELGGHLDQQVEEFR	1	1	1	Q13784		0	0.018	0.2912	2.07094	3	1927.95	0.780844	53.7152	0
Q7Z2E8	Rearranged Vl3l gene segment (Fragment) OS=Homo sapiens GN=VL3L PE=4 SV=1 - [Q7Z2E8_HUMAN]	2.07003	37.04	4	1	1	1	81	8.69704	5.90967
	A2	Sequence	# PSMs	# Proteins	# Protein Groups	Protein Group Accessions	Modifications	ΔCn	q-Value	PEP	XCorr	Charge	MH+ [Da]	ΔM [ppm]	RT [min]	# Missed Cleavages
	Medium	FSGSSSGNTASLTITGAQAEDEADYYcNSR	1	4	1	Q7Z2E8	C27(Carbamidomethyl)	0	0.016	0.2696	2.07003	3	3159.34	-1.00767	48.4383	0
Q5JQ44	Putative uncharacterized protein DKFZp547A0616 (Fragment) OS=Homo sapiens GN=DKFZp547A0616 PE=2 SV=1 - [Q5JQ44_HUMAN]	2.05593	8.29	1	1	1	1	181	20.2811	4.80518
	A2	Sequence	# PSMs	# Proteins	# Protein Groups	Protein Group Accessions	Modifications	ΔCn	q-Value	PEP	XCorr	Charge	MH+ [Da]	ΔM [ppm]	RT [min]	# Missed Cleavages
	Medium	SALTVQFVTGSFIEK	1	1	1	Q5JQ44		0	0.049	0.5258	2.05593	2	1626.87	-0.0715942	69.6158	0
A2MYD3	V1-18 protein (Fragment) OS=Homo sapiens GN=V1-18 PE=4 SV=1 - [A2MYD3_HUMAN]	2.03894	17.17	2	1	1	1	99	10.289	5.87158
	A2	Sequence	# PSMs	# Proteins	# Protein Groups	Protein Group Accessions	Modifications	ΔCn	q-Value	PEP	XCorr	Charge	MH+ [Da]	ΔM [ppm]	RT [min]	# Missed Cleavages
	High	QSVLTQPPSVSGAPGQR	1	2	1	A2MYD3		0	0.005	0.08008	2.03894	2	1708.9	0.0722379	42.6235	0
A0A087WWF8	Mucin-like protein 1 OS=Homo sapiens GN=MUCL1 PE=1 SV=1 - [A0A087WWF8_HUMAN]	2.03083	11.25	2	1	1	1	80	8.20322	4.64014
	A2	Sequence	# PSMs	# Proteins	# Protein Groups	Protein Group Accessions	Modifications	ΔCn	q-Value	PEP	XCorr	Charge	MH+ [Da]	ΔM [ppm]	RT [min]	# Missed Cleavages
	High	WVGDLPNGR	1	2	1	A0A087WWF8		0	0.005	0.07912	2.03083	2	1013.52	2.2111	29.3195	0
B4DPB3	cDNA FLJ57156, highly similar to G protein-coupled receptor kinase 5 (EC 2.7.11.16) OS=Homo sapiens PE=2 SV=1 - [B4DPB3_HUMAN]	2.02505	4.76	1	1	1	1	399	45.38	9.20264
	A2	Sequence	# PSMs	# Proteins	# Protein Groups	Protein Group Accessions	Modifications	ΔCn	q-Value	PEP	XCorr	Charge	MH+ [Da]	ΔM [ppm]	RT [min]	# Missed Cleavages
	Medium	FHIyNMGNPGFEEGAAEVK	1	1	1	B4DPB3	Y4(Phospho)	0	0.029	0.377	2.02505	3	2189.95	4.50139	62.5973	0
B3KWU4	cDNA FLJ43868 fis, clone TESTI4008050, highly similar to Translocation protein SEC63 homolog OS=Homo sapiens PE=2 SV=1 - [B3KWU4_HUMAN]	2.01817	6.1	3	1	1	1	377	43.3727	5.07178
	A2	Sequence	# PSMs	# Proteins	# Protein Groups	Protein Group Accessions	Modifications	ΔCn	q-Value	PEP	XCorr	Charge	MH+ [Da]	ΔM [ppm]	RT [min]	# Missed Cleavages
	Medium	SQVLDDEDSNNITVGSLVTVLVK	1	3	1	B3KWU4		0	0.044	0.4859	2.01817	3	2445.27	-0.12255	89.4985	0
J3QSF7	Myeloperoxidase (Fragment) OS=Homo sapiens GN=MPO PE=1 SV=5 - [J3QSF7_HUMAN]	2.01112	13.79	1	1	1	1	87	9.93523	9.71533
	A2	Sequence	# PSMs	# Proteins	# Protein Groups	Protein Group Accessions	Modifications	ΔCn	q-Value	PEP	XCorr	Charge	MH+ [Da]	ΔM [ppm]	RT [min]	# Missed Cleavages
	High	VVLEGGIDPILR	1	1	1	J3QSF7		0	0.001	0.004712	2.01112	2	1280.76	-0.929284	53.7181	0
Q9UE54	Gene for antithrombin-III (aa 262-353) OS=Homo sapiens PE=4 SV=1 - [Q9UE54_HUMAN]	1.98957	14.29	2	1	1	1	91	10.4865	4.64014
	A2	Sequence	# PSMs	# Proteins	# Protein Groups	Protein Group Accessions	Modifications	ΔCn	q-Value	PEP	XCorr	Charge	MH+ [Da]	ΔM [ppm]	RT [min]	# Missed Cleavages
	Medium	VAEGTQVLELPFK	1	2	1	Q9UE54		0	0.011	0.1684	1.98957	2	1430.79	0.737607	58.7845	0
H7BYR4	Calcium-dependent secretion activator 2 (Fragment) OS=Homo sapiens GN=CADPS2 PE=1 SV=1 - [H7BYR4_HUMAN]	1.96926	1.33	12	1	1	1	899	102.997	6.20166
	A2	Sequence	# PSMs	# Proteins	# Protein Groups	Protein Group Accessions	Modifications	ΔCn	q-Value	PEP	XCorr	Charge	MH+ [Da]	ΔM [ppm]	RT [min]	# Missed Cleavages
	Medium	DIAtPIPAEEVK	1	12	1	H7BYR4	T4(Phospho)	0	0.034	0.4348	1.96926	2	1362.66	2.51472	27.8047	0
Q6FG43	FLOT2 protein OS=Homo sapiens GN=FLOT2 PE=2 SV=1 - [Q6FG43_HUMAN]	1.94595	3.96	5	1	1	1	379	41.6592	5.2876
	A2	Sequence	# PSMs	# Proteins	# Protein Groups	Protein Group Accessions	Modifications	ΔCn	q-Value	PEP	XCorr	Charge	MH+ [Da]	ΔM [ppm]	RT [min]	# Missed Cleavages
	High	SILGTLTVEQIYQDR	1	5	1	Q6FG43		0	0.002	0.008686	1.94595	2	1735.92	0.83327	69.4484	0
A0A0G2JM88	Methylcrotonoyl-CoA carboxylase beta chain, mitochondrial (Fragment) OS=Homo sapiens GN=MCCC2 PE=4 SV=1 - [A0A0G2JM88_HUMAN]	1.93164	7.69	3	1	1	1	208	22.8408	8.80713
	A2	Sequence	# PSMs	# Proteins	# Protein Groups	Protein Group Accessions	Modifications	ΔCn	q-Value	PEP	XCorr	Charge	MH+ [Da]	ΔM [ppm]	RT [min]	# Missed Cleavages
	Medium	VSGVEcmIIANDATVK	1	3	1	A0A0G2JM88	C6(Carbamidomethyl); M7(Oxidation)	0	0.039	0.4693	1.93164	2	1722.83	-4.56069	36.9409	0
Q5UGI6	Serine/cysteine proteinase inhibitor clade G member 1 splice variant 2 (Fragment) OS=Homo sapiens GN=SERPING1 PE=2 SV=1 - [Q5UGI6_HUMAN]	1.90867	3.3	4	1	1	1	333	37.2644	8.00146
	A2	Sequence	# PSMs	# Proteins	# Protein Groups	Protein Group Accessions	Modifications	ΔCn	q-Value	PEP	XCorr	Charge	MH+ [Da]	ΔM [ppm]	RT [min]	# Missed Cleavages
	Medium	TNLESILSYPK	1	4	1	Q5UGI6		0	0.01	0.1633	1.90867	2	1264.68	-0.956511	53.6976	0
Q9BTE2	Chromosome 16 open reading frame 35 OS=Homo sapiens GN=C16orf35 PE=1 SV=1 - [Q9BTE2_HUMAN]	1.90475	4.1	5	1	1	1	390	43.5784	6.3667
	A2	Sequence	# PSMs	# Proteins	# Protein Groups	Protein Group Accessions	Modifications	ΔCn	q-Value	PEP	XCorr	Charge	MH+ [Da]	ΔM [ppm]	RT [min]	# Missed Cleavages
	Medium	AAILSVPAAQNPEDLR	1	5	1	Q9BTE2		0	0.022	0.3224	1.90475	2	1664.9	0.0449363	43.7002	0
H0Y4Y4	EF-hand domain-containing protein D2 (Fragment) OS=Homo sapiens GN=EFHD2 PE=1 SV=1 - [H0Y4Y4_HUMAN]	1.89676	9.5	2	1	1	1	179	19.5718	6.354
	A2	Sequence	# PSMs	# Proteins	# Protein Groups	Protein Group Accessions	Modifications	ΔCn	q-Value	PEP	XCorr	Charge	MH+ [Da]	ΔM [ppm]	RT [min]	# Missed Cleavages
	High	AAAGELQEDSGLcVLAR	1	2	1	H0Y4Y4	C13(Carbamidomethyl)	0	0.005	0.09213	1.89676	2	1759.86	-2.70394	44.7554	0
C9JZW5	Major facilitator superfamily domain-containing protein 1 (Fragment) OS=Homo sapiens GN=MFSD1 PE=1 SV=2 - [C9JZW5_HUMAN]	1.88266	14.29	1	1	1	1	161	18.0561	8.35303
	A2	Sequence	# PSMs	# Proteins	# Protein Groups	Protein Group Accessions	Modifications	ΔCn	q-Value	PEP	XCorr	Charge	MH+ [Da]	ΔM [ppm]	RT [min]	# Missed Cleavages
	Medium	FVFGIGGESLAVAQNtyAVSWFK	1	1	1	C9JZW5	T16(Phospho); Y17(Phospho)	0	0.048	0.5177	1.88266	2	2651.2	1.7106	69.8835	0
K7ER81	Synaptic vesicle membrane protein VAT-1 homolog (Fragment) OS=Homo sapiens GN=VAT1 PE=1 SV=1 - [K7ER81_HUMAN]	1.86978	16.3	5	1	1	1	92	9.89691	5.13525
	A2	Sequence	# PSMs	# Proteins	# Protein Groups	Protein Group Accessions	Modifications	ΔCn	q-Value	PEP	XCorr	Charge	MH+ [Da]	ΔM [ppm]	RT [min]	# Missed Cleavages
	Medium	TVENVTVFGTASASK	1	5	1	K7ER81		0	0.011	0.166	1.86978	2	1510.77	-1.21427	31.9748	0
C9JPE3	Transcription factor 7-like 1 (Fragment) OS=Homo sapiens GN=TCF7L1 PE=1 SV=5 - [C9JPE3_HUMAN]	1.83901	44.83	1	1	1	1	29	3.16067	9.71533
	A2	Sequence	# PSMs	# Proteins	# Protein Groups	Protein Group Accessions	Modifications	ΔCn	q-Value	PEP	XCorr	Charge	MH+ [Da]	ΔM [ppm]	RT [min]	# Missed Cleavages
	Medium	WPLLDVPSsAtVK	1	1	1	C9JPE3	S9(Phospho); T11(Phospho)	0	0.037	0.447	1.83901	2	1572.71	-1.9507	86.2754	0
A2J1N0	Rheumatoid factor RF-IP14 (Fragment) OS=Homo sapiens PE=2 SV=1 - [A2J1N0_HUMAN]	1.82959	7.29	4	1	1	1	96	10.4921	8.96826
	A2	Sequence	# PSMs	# Proteins	# Protein Groups	Protein Group Accessions	Modifications	ΔCn	q-Value	PEP	XCorr	Charge	MH+ [Da]	ΔM [ppm]	RT [min]	# Missed Cleavages
	Medium	GLVWVSR	1	4	1	A2J1N0		0	0.011	0.1705	1.82959	2	816.472	-0.582668	34.0871	0
B3KUY5	cDNA FLJ40905 fis, clone UTERU2004664, highly similar to Conserved oligomeric Golgi complex component 1 OS=Homo sapiens PE=2 SV=1 - [B3KUY5_HUMAN]	1.81759	1.68	4	1	1	1	894	99.2211	7.06396
	A2	Sequence	# PSMs	# Proteins	# Protein Groups	Protein Group Accessions	Modifications	ΔCn	q-Value	PEP	XCorr	Charge	MH+ [Da]	ΔM [ppm]	RT [min]	# Missed Cleavages
	Medium	AQIcSLVELLATtLK	1	4	1	B3KUY5	C4(Carbamidomethyl); T13(Phospho)	0	0.024	0.3354	1.81759	2	1739.89	-7.76563	95.4111	0
A0A0F7T891	IGHV5-51 protein (Fragment) OS=Homo sapiens GN=IGHV5-51 PE=4 SV=1 - [A0A0F7T891_HUMAN]	1.75261	14.15	6	1	1	1	106	11.4986	8.42627
	A2	Sequence	# PSMs	# Proteins	# Protein Groups	Protein Group Accessions	Modifications	ΔCn	q-Value	PEP	XCorr	Charge	MH+ [Da]	ΔM [ppm]	RT [min]	# Missed Cleavages
	Medium	YSPSFQGQVTISADK	1	6	1	A0A0F7T891		0	0.016	0.2628	1.75261	2	1627.81	7.36809	34.3838	0
A8K4Q4	cDNA FLJ77945 OS=Homo sapiens PE=2 SV=1 - [A8K4Q4_HUMAN]	1.73244	1.03	2	1	1	1	1167	126.115	5.2749
	A2	Sequence	# PSMs	# Proteins	# Protein Groups	Protein Group Accessions	Modifications	ΔCn	q-Value	PEP	XCorr	Charge	MH+ [Da]	ΔM [ppm]	RT [min]	# Missed Cleavages
	Medium	LGSDFsVGAIVR	1	2	1	A8K4Q4	S6(Phospho)	0	0.024	0.3311	1.73244	2	1300.63	-2.12327	43.461	0
A0A0A6YYK7	Protein TRAV19 (Fragment) OS=Homo sapiens GN=TRAV19 PE=4 SV=2 - [A0A0A6YYK7_HUMAN]	1.69254	12.82	1	1	1	1	117	13.2575	4.76709
	A2	Sequence	# PSMs	# Proteins	# Protein Groups	Protein Group Accessions	Modifications	ΔCn	q-Value	PEP	XCorr	Charge	MH+ [Da]	ΔM [ppm]	RT [min]	# Missed Cleavages
	Medium	AVIAsIcVVSSMAQK	1	1	1	A0A0A6YYK7	S5(Phospho); C7(Carbamidomethyl)	0	0.032	0.401	1.69254	2	1643.79	-1.19174	29.0369	0
A0A024R5H0	Barrier to autointegration factor 1, isoform CRA_a OS=Homo sapiens GN=BANF1 PE=4 SV=1 - [A0A024R5H0_HUMAN]	1.67834	13.48	2	1	1	1	89	10.052	6.0874
	A2	Sequence	# PSMs	# Proteins	# Protein Groups	Protein Group Accessions	Modifications	ΔCn	q-Value	PEP	XCorr	Charge	MH+ [Da]	ΔM [ppm]	RT [min]	# Missed Cleavages
	Medium	AYVVLGQFLVLK	1	2	1	A0A024R5H0		0	0.037	0.456	1.67834	2	1349.82	3.30762	82.5738	0
H7C2U3	VPS10 domain-containing receptor SorCS1 (Fragment) OS=Homo sapiens GN=SORCS1 PE=1 SV=1 - [H7C2U3_HUMAN]	1.62398	8.92	2	1	1	1	213	23.5944	5.98584
	A2	Sequence	# PSMs	# Proteins	# Protein Groups	Protein Group Accessions	Modifications	ΔCn	q-Value	PEP	XCorr	Charge	MH+ [Da]	ΔM [ppm]	RT [min]	# Missed Cleavages
	Medium	VEsQLIGSISIVAENQSTK	1	2	1	H7C2U3	S3(Phospho)	0	0.029	0.38	1.62398	2	2083.03	-1.24714	34.7271	0
O75768	Putative uncharacterized protein A-388D4.1 OS=Homo sapiens GN=A-388D4.1 PE=4 SV=1 - [O75768_HUMAN]	0	28.03	1	1	1	1	132	14.9847	9.21729
	A2	Sequence	# PSMs	# Proteins	# Protein Groups	Protein Group Accessions	Modifications	ΔCn	q-Value	PEP	XCorr	Charge	MH+ [Da]	ΔM [ppm]	RT [min]	# Missed Cleavages
	Medium	EtLIQLMPFFVmGLQVGmYGLFHFGVMMDQPQPsLTR	1	1	1	O75768	T2(Phospho); M12(Oxidation); M18(Oxidation); S34(Phospho)	0	0.024	0.3343	2.26619	6	4451.02	-0.433203	56.5122	0
Q9HB00	Desmocollin 1, isoform CRA_b OS=Homo sapiens GN=DSC1 PE=4 SV=1 - [Q9HB00_HUMAN]	0	3.45	1	2	2	2	840	93.776	5.52881
	A2	Sequence	# PSMs	# Proteins	# Protein Groups	Protein Group Accessions	Modifications	ΔCn	q-Value	PEP	XCorr	Charge	MH+ [Da]	ΔM [ppm]	RT [min]	# Missed Cleavages
	High	VTATDLDEPDTLHTR	1	1	1	Q9HB00		0	0.003	0.04986	1.66711	3	1683.82	0.521903	25.8321	0
	Medium	IEDDNDNAPYFEHR	1	1	1	Q9HB00		0	0.012	0.1834	1.67956	3	1734.73	-0.829152	25.0443	0
C9JKI7	Mitotic spindle assembly checkpoint protein MAD1 (Fragment) OS=Homo sapiens GN=MAD1L1 PE=1 SV=1 - [C9JKI7_HUMAN]	0	15.57	3	1	1	1	122	13.8491	7.86963
	A2	Sequence	# PSMs	# Proteins	# Protein Groups	Protein Group Accessions	Modifications	ΔCn	q-Value	PEP	XCorr	Charge	MH+ [Da]	ΔM [ppm]	RT [min]	# Missed Cleavages
	Medium	GGtVPADLEAAAASLPSSK	1	3	1	C9JKI7	T3(Phospho)	0	0.033	0.4123	1.44766	2	1821.86	-1.34972	43.9633	0
H7C168	Polypeptide N-acetylgalactosaminyltransferase 14 (Fragment) OS=Homo sapiens GN=GALNT14 PE=4 SV=1 - [H7C168_HUMAN]	0	47.37	2	1	1	1	38	4.2833	9.71533
	A2	Sequence	# PSMs	# Proteins	# Protein Groups	Protein Group Accessions	Modifications	ΔCn	q-Value	PEP	XCorr	Charge	MH+ [Da]	ΔM [ppm]	RT [min]	# Missed Cleavages
	Medium	xVFGVLWITVLLFFWVTK	1	2	1	H7C168	X1(L)	0	0.026	0.3626	0.39446	2	2181.29	-0.413796	19.7033	0
B4DM79	cDNA FLJ53848, highly similar to Inter-alpha-trypsin inhibitor heavy chain H2 OS=Homo sapiens PE=2 SV=1 - [B4DM79_HUMAN]	0	2.76	5	1	1	1	543	60.6659	5.35107
	A2	Sequence	# PSMs	# Proteins	# Protein Groups	Protein Group Accessions	Modifications	ΔCn	q-Value	PEP	XCorr	Charge	MH+ [Da]	ΔM [ppm]	RT [min]	# Missed Cleavages
	High	IQPSGGTNINEALLR	1	5	1	B4DM79		0	0.004	0.05998	1.47656	2	1582.86	0.439111	37.2118	0
B7Z8B0	cDNA FLJ50317, highly similar to Integrin alpha-IIb OS=Homo sapiens PE=2 SV=1 - [B7Z8B0_HUMAN]	0	8.22	2	1	1	1	219	23.0735	6.1001
	A2	Sequence	# PSMs	# Proteins	# Protein Groups	Protein Group Accessions	Modifications	ΔCn	q-Value	PEP	XCorr	Charge	MH+ [Da]	ΔM [ppm]	RT [min]	# Missed Cleavages
	Medium	DGYNDIAVAAPYGGPSGR	1	2	1	B7Z8B0		0	0.016	0.2661	1.57082	2	1779.83	-1.90454	41.8018	0
D6R9P3	Heterogeneous nuclear ribonucleoprotein A/B OS=Homo sapiens GN=HNRNPAB PE=1 SV=1 - [D6R9P3_HUMAN]	0	6.79	6	1	1	1	280	30.284	7.91357
	A2	Sequence	# PSMs	# Proteins	# Protein Groups	Protein Group Accessions	Modifications	ΔCn	q-Value	PEP	XCorr	Charge	MH+ [Da]	ΔM [ppm]	RT [min]	# Missed Cleavages
	Medium	EYFGEFGEIEAIELPmDPK	1	6	1	D6R9P3	M16(Oxidation)	0	0.037	0.4534	0.442764	2	2230.03	-0.426998	136.261	0
A0A087WYG9	UDP-glucuronosyltransferase OS=Homo sapiens GN=UGT2B28 PE=3 SV=1 - [A0A087WYG9_HUMAN]	0	3.97	1	1	1	1	529	60.9213	8.68994
	A2	Sequence	# PSMs	# Proteins	# Protein Groups	Protein Group Accessions	Modifications	ΔCn	q-Value	PEP	XCorr	Charge	MH+ [Da]	ΔM [ppm]	RT [min]	# Missed Cleavages
	Medium	WTSVLLLIHLGcYFSSGScGK	1	1	1	A0A087WYG9	C12(Carbamidomethyl); C19(Carbamidomethyl)	0	0.039	0.4723	1.59898	2	2385.17	-0.58312	109.319	0
H7C463	MICOS complex subunit MIC60 (Fragment) OS=Homo sapiens GN=IMMT PE=1 SV=1 - [H7C463_HUMAN]	0	3.1	7	1	1	1	613	68.1333	6.06201
	A2	Sequence	# PSMs	# Proteins	# Protein Groups	Protein Group Accessions	Modifications	ΔCn	q-Value	PEP	XCorr	Charge	MH+ [Da]	ΔM [ppm]	RT [min]	# Missed Cleavages
	Medium	LSQEQVDNFTLDINTAYAR	1	7	1	H7C463		0	0.021	0.3214	1.19786	2	2198.07	-1.52038	63.8236	0
B3KPK9	cDNA FLJ31905 fis, clone NT2RP7004358, highly similar to Homo sapiens nuclear prelamin A recognition factor-like (NARFL), mRNA OS=Homo sapiens PE=2 SV=1 - [B3KPK9_HUMAN]	0	3.48	1	1	1	1	374	41.9251	7.73779
	A2	Sequence	# PSMs	# Proteins	# Protein Groups	Protein Group Accessions	Modifications	ΔCn	q-Value	PEP	XCorr	Charge	MH+ [Da]	ΔM [ppm]	RT [min]	# Missed Cleavages
	Medium	GGGSGGYLEHVFR	1	1	1	B3KPK9		0	0.034	0.4347	0.31485	1	1335.64	0.245492	20.6608	0
Q9UEH6	A6(IV) collagen (Fragment) OS=Homo sapiens GN=COL4A6 PE=4 SV=1 - [Q9UEH6_HUMAN]	0	1.5	7	1	1	1	1600	153.707	9.31982
	A2	Sequence	# PSMs	# Proteins	# Protein Groups	Protein Group Accessions	Modifications	ΔCn	q-Value	PEP	XCorr	Charge	MH+ [Da]	ΔM [ppm]	RT [min]	# Missed Cleavages
	Medium	GSGGAQGPAGAPGLVGPLGPSGPK	1	7	1	Q9UEH6		0	0.045	0.5091	1.5989	3	1986.04	0.27061	63.4564	0
F2YBS5	Osteopontin-D (Fragment) OS=Homo sapiens PE=2 SV=1 - [F2YBS5_HUMAN]	0	40.43	1	1	1	1	47	5.37027	4.29736
	A2	Sequence	# PSMs	# Proteins	# Protein Groups	Protein Group Accessions	Modifications	ΔCn	q-Value	PEP	XCorr	Charge	MH+ [Da]	ΔM [ppm]	RT [min]	# Missed Cleavages
	Medium	SNEsHDHmDDmDDEDDDsH	1	1	1	F2YBS5	S4(Phospho); M8(Oxidation); M11(Oxidation); S18(Phospho)	0	0.049	0.5233	0.128484	2	2437.64	-0.257901	130.558	0
K7ERI9	Apolipoprotein C-I (Fragment) OS=Homo sapiens GN=APOC1 PE=1 SV=1 - [K7ERI9_HUMAN]	0	11.69	2	1	1	1	77	8.64167	6.7124
	A2	Sequence	# PSMs	# Proteins	# Protein Groups	Protein Group Accessions	Modifications	ΔCn	q-Value	PEP	XCorr	Charge	MH+ [Da]	ΔM [ppm]	RT [min]	# Missed Cleavages
	Medium	EWFSETFQK	1	2	1	K7ERI9		0	0.012	0.2074	1.49873	2	1201.55	-0.749056	42.9267	0
G3V2R6	Protein transport protein Sec23A (Fragment) OS=Homo sapiens GN=SEC23A PE=1 SV=1 - [G3V2R6_HUMAN]	0	12.43	1	1	1	2	169	19.3877	4.81787
	A2	Sequence	# PSMs	# Proteins	# Protein Groups	Protein Group Accessions	Modifications	ΔCn	q-Value	PEP	XCorr	Charge	MH+ [Da]	ΔM [ppm]	RT [min]	# Missed Cleavages
	Medium	ESMQmSLsLLPPtALVGLItF	2	1	1	G3V2R6	M5(Oxidation); S8(Phospho); T13(Phospho); T20(Phospho)	0	0.037	0.4469	0.731368	2	2504.08	-2.39804	20.1026	0
Q5NV88	V1-22 protein (Fragment) OS=Homo sapiens GN=V1-22 PE=1 SV=1 - [Q5NV88_HUMAN]	0	20.41	4	1	1	1	98	10.6369	4.77979
	A2	Sequence	# PSMs	# Proteins	# Protein Groups	Protein Group Accessions	Modifications	ΔCn	q-Value	PEP	XCorr	Charge	MH+ [Da]	ΔM [ppm]	RT [min]	# Missed Cleavages
	High	FSGSIDSSSNSASLTISGLK	1	4	1	Q5NV88		0	0.003	0.03815	1.46756	2	1957.97	-0.56633	48.166	0
F2Z3M0	tRNA-splicing endonuclease subunit Sen15 OS=Homo sapiens GN=TSEN15 PE=1 SV=1 - [F2Z3M0_HUMAN]	0	19.33	4	1	1	1	119	12.7831	4.32275
	A2	Sequence	# PSMs	# Proteins	# Protein Groups	Protein Group Accessions	Modifications	ΔCn	q-Value	PEP	XCorr	Charge	MH+ [Da]	ΔM [ppm]	RT [min]	# Missed Cleavages
	Medium	GFGDGGGAPSWAPEDAWMGtHPK	1	4	1	F2Z3M0	T20(Phospho)	0	0.025	0.3496	0.506394	2	2407.98	-0.624979	136.223	0
E5RHE1	Voltage-dependent anion-selective channel protein 3 OS=Homo sapiens GN=VDAC3 PE=1 SV=1 - [E5RHE1_HUMAN]	0	16	5	1	1	1	100	11.1323	6.04932
	A2	Sequence	# PSMs	# Proteins	# Protein Groups	Protein Group Accessions	Modifications	ΔCn	q-Value	PEP	XCorr	Charge	MH+ [Da]	ΔM [ppm]	RT [min]	# Missed Cleavages
	Medium	WNTDNTLGTEISWENK	1	5	1	E5RHE1		0	0.038	0.4652	1.23005	2	1907.88	-0.420886	53.2603	0
Q8N6I2	ICAM5 protein (Fragment) OS=Homo sapiens GN=ICAM5 PE=2 SV=2 - [Q8N6I2_HUMAN]	0	2.34	2	1	1	1	812	84.5641	5.2749
	A2	Sequence	# PSMs	# Proteins	# Protein Groups	Protein Group Accessions	Modifications	ΔCn	q-Value	PEP	XCorr	Charge	MH+ [Da]	ΔM [ppm]	RT [min]	# Missed Cleavages
	Medium	EDAGtYHcVATNAHGTDSR	1	2	1	Q8N6I2	T5(Phospho); C8(Carbamidomethyl)	0	0.016	0.2728	1.07641	2	2141.84	1.12577	31.9308	0
M0QXM9	Mitochondrial import inner membrane translocase subunit TIM44 (Fragment) OS=Homo sapiens GN=TIMM44 PE=1 SV=1 - [M0QXM9_HUMAN]	0	9.77	3	1	1	1	133	15.2147	4.52588
	A2	Sequence	# PSMs	# Proteins	# Protein Groups	Protein Group Accessions	Modifications	ΔCn	q-Value	PEP	XCorr	Charge	MH+ [Da]	ΔM [ppm]	RT [min]	# Missed Cleavages
	Medium	LLDIsAsSTEQIL	1	3	1	M0QXM9	S5(Phospho); S7(Phospho)	0	0.012	0.2091	1.4331	2	1549.68	-0.719352	28.3494	0
