# Supplementary material for: Very Long-Chain C24:1 Ceramide Is Increased in Serum Extracellular Vesicles with Aging and Can Induce Senescence in Bone-Derived Mesenchymal Stem Cells
Source: Cells. 2019 Jan 10;8(1):37. doi: 10.3390/cells8010037 (PMC6356348; doi:10.3390/cells8010037)
Supplement: Supplementary file 1 [file cells-08-00037-s001.zip › SEC Human Serum EV isolation (F1).xlsx]

## Sheet: Sheet1
Accession	Description	Score	Coverage	# Proteins	# Unique Peptides	# Peptides	# PSMs	# AAs	MW [kDa]	calc. pI
V9HWA9	Epididymis secretory sperm binding protein Li 62p OS=Homo sapiens GN=HEL-S-62p PE=2 SV=1 - [V9HWA9_HUMAN]	4065.18	43.54	7	49	49	968	1663	187.03	6.40479
	A2	Sequence	# PSMs	# Proteins	# Protein Groups	Protein Group Accessions	Modifications	ΔCn	q-Value	PEP	XCorr	Charge	MH+ [Da]	ΔM [ppm]	RT [min]	# Missed Cleavages
	High	DYAGVFSDAGLTFTSSSGQQTAQR	282	2	1	V9HWA9		0	0	6.629e-07	8.63147	3	2494.15	-0.275128	66.7879	0
	High	KVEGTAFVIFGIQDGEQR	51	2	1	V9HWA9		0	0	4.001e-06	7.34861	3	1994.03	-0.365514	59.9184	1
	High	ILLQGTPVAQMTEDAVDAER	11	2	1	V9HWA9		0	0	1.456e-05	7.18246	3	2157.09	1.24323	72.5764	0
	High	SNLDEDIIAEENIVSR	28	1	1	V9HWA9		0	0	7.651e-06	6.68833	2	1816.89	-0.145225	60.4345	0
	High	VPVAVQGEDTVQSLTQGDGVAK	18	2	1	V9HWA9		0	0	2.424e-06	6.44437	2	2198.13	-1.04551	50.5246	0
	High	SYTVAIAGYALAQMGR	58	2	1	V9HWA9		0	0	6.539e-06	6.35671	3	1671.85	-0.244302	72.1933	0
	High	LESEETMVLEAHDAQGDVPVTVTVHDFPGK	22	2	1	V9HWA9		0	0	0.000334	6.35224	4	3250.56	-0.343381	63.1899	0
	High	YYGGGYGSTQATFMVFQALAQYQK	12	1	1	V9HWA9		0	0	2.389e-05	6.34954	3	2679.26	0.677682	96.5082	0
	High	VEGTAFVIFGIQDGEQR	26	2	1	V9HWA9		0	0	3.335e-06	6.24792	3	1865.94	-0.652664	71.0455	0
	High	YRGDQDATMSILDISMMTGFAPDTDDLK	5	2	1	V9HWA9		0	0	0.005317	6.0717	3	3107.4	0.612015	96.4263	1
	High	FVTVQATFGTQVVEK	151	4	1	V9HWA9		0	0	1.64e-05	5.95657	2	1653.88	-0.313461	52.0336	0
	High	ILLQGTPVAQmTEDAVDAER	15	2	1	V9HWA9	M11(Oxidation)	0	0	0.0001788	5.93035	3	2173.08	-0.582788	51.4907	0
	High	VQLSNDFDEYIMAIEQTIK	8	3	1	V9HWA9		0	0	6.952e-05	5.90901	3	2257.11	0.800492	111.114	0
	High	DTWVEHWPEEDEcQDEENQK	3	2	1	V9HWA9	C13(Carbamidomethyl)	0	0	2.816e-06	5.89903	3	2603.03	-0.290578	40.6433	0
	High	ADIGcTPGSGKDYAGVFSDAGLTFTSSSGQQTAQR	3	2	1	V9HWA9	C5(Carbamidomethyl)	0	0	0.002066	5.83568	3	3537.62	1.35544	61.3284	1
	High	SEETKENEGFTVTAEGK	10	2	1	V9HWA9		0	0	0.0006928	5.77035	3	1855.86	-0.260566	23.5343	1
	High	TELRPGETLNVNFLLR	11	2	1	V9HWA9		0	0	1.448e-05	5.73059	3	1872.03	-0.496358	67.2603	0
	High	AYYENSPQQVFSTEFEVK	14	3	1	V9HWA9		0	0	0.0003448	5.46717	2	2166	-1.20208	61.7553	0
	High	QcQDLGAFTESMVVFGcPN	13	2	1	V9HWA9	C2(Carbamidomethyl); C17(Carbamidomethyl)	0	0	1.882e-05	5.23856	2	2159.92	0.745804	88.1936	0
	High	VHQYFNVELIQPGAVK	8	2	1	V9HWA9		0	0	0.0005947	5.14902	3	1841.99	-0.547768	55.2204	0
	High	DAPDHQELNLDVSLQLPSR	13	1	1	V9HWA9		0	0	0.0002385	5.07758	3	2147.07	0.121996	62.9156	0
	High	VELLHNPAFcSLATTK	8	1	1	V9HWA9	C10(Carbamidomethyl)	0	0	0.002611	4.99379	3	1800.93	-0.161513	49.7926	0
	High	VYAYYNLEEScTR	24	1	1	V9HWA9	C11(Carbamidomethyl)	0	0	8.869e-05	4.99278	2	1667.74	0.0496755	35.2428	0
	High	DIcEEQVNSLPGSITK	11	2	1	V9HWA9	C3(Carbamidomethyl)	0	0	0.0001321	4.68862	2	1789.86	-0.295286	41.9926	0
	High	AGDFLEANYMNLQR	4	2	1	V9HWA9		0	0	0.0003036	4.67418	2	1641.77	0.0300088	56.2963	0
	High	EVVADSVWVDVK	21	2	1	V9HWA9		0	0	0.0007684	4.5596	2	1345.7	-0.456975	48.6973	0
	High	QLYNVEATSYALLALLQLK	1	1	1	V9HWA9		0	0	0.0002497	4.55475	3	2151.21	0.130941	121.74	0
	High	LVAYYTLIGASGQR	7	2	1	V9HWA9		0	0	0.002587	4.52166	3	1511.82	-0.835479	53.7398	0
	High	DSITTWEILAVSMSDK	15	1	1	V9HWA9		0	0	0.000539	4.35315	2	1795.87	-2.16833	92.4681	0
	High	EYVLPSFEVIVEPTEK	1	2	1	V9HWA9		0	0	0.0004078	4.27814	2	1878.97	-0.347696	78.5503	0
	High	LESEETMVLEAHDAQGDVPVTVTVHDFPGKK	3	2	1	V9HWA9		0	0	0.04451	4.24199	5	3378.65	-1.23738	58.2914	1
	High	VFLDccNYITELR	3	2	1	V9HWA9	C5(Carbamidomethyl); C6(Carbamidomethyl)	0	0	0.0003453	4.21444	2	1702.79	0.700972	61.893	0
	High	IPIEDGSGEVVLSR	18	2	1	V9HWA9		0	0	0.0002856	4.0669	2	1470.78	0.264986	39.5957	0
	High	QKPDGVFQEDAPVIHQEMIGGLR	5	1	1	V9HWA9		0	0	0.03743	4.06379	4	2564.29	-0.609486	54.5603	0
	High	EPGQDLVVLPLSITTDFIPSFR	6	2	1	V9HWA9		0	0	0.00457	3.93249	2	2444.31	-0.138663	119.65	0
	High	EDIPPADLSDQVPDTESETR	25	2	1	V9HWA9		0	0	0.007062	3.78998	3	2214.01	0.661379	41.8842	0
	High	NTMILEIcTR	5	2	1	V9HWA9	C8(Carbamidomethyl)	0	0	0.003008	3.69759	2	1250.62	-1.26791	43.2962	0
	High	TVMVNIENPEGIPVK	2	3	1	V9HWA9		0	0	0.007614	3.44169	2	1639.87	1.05606	51.2011	0
	High	VLLDGVQNPR	6	2	1	V9HWA9		0	0	0.002813	3.14992	2	1110.63	0.1038	27.8558	0
	High	GLEVTITAR	3	2	1	V9HWA9		0	0	0.01415	3.09794	2	959.552	-0.149881	29.411	0
	High	DFDFVPPVVR	10	1	1	V9HWA9		0	0	0.02474	2.90713	2	1190.62	-0.795271	66.8123	0
	High	TIYTPGSTVLYR	4	3	1	V9HWA9		0	0	0.02996	2.61836	2	1370.73	-0.162344	39.4418	0
	High	SYTVAIAGYALAQmGR	6	2	1	V9HWA9	M14(Oxidation)	0	0	0.03586	2.39337	2	1687.85	0.609	64.5775	0
	High	ENEGFTVTAEGK	2	2	1	V9HWA9		0	0	0.0242	2.34968	2	1281.6	0.532028	23.3328	0
	High	AGDFLEANYmNLQR	1	2	1	V9HWA9	M10(Oxidation)	0	0.001	0.0979	2.8895	2	1657.76	-2.20466	44.9679	0
	High	NTLIIYLDK	3	2	1	V9HWA9		0	0.001	0.05904	2.44254	2	1092.63	-0.484309	48.4822	0
	High	FYYIYNEK	1	2	1	V9HWA9		0	0.002	0.1391	2.42401	2	1139.54	-0.939721	32.4848	0
	High	IHWESASLLR	1	2	1	V9HWA9		0	0.003	0.1515	2.57838	3	1211.65	-0.537126	38.5274	0
	High	FISLGEAcK	1	2	1	V9HWA9	C8(Carbamidomethyl)	0	0.004	0.1644	2.01298	2	1024.51	-0.609518	31.5125	0
	High	EGVQKEDIPPADLSDQVPDTESETR	1	2	1	V9HWA9		0	0.005	0.1761	2.23094	3	2755.29	-1.09627	38.1875	1
	Medium	TVmVNIENPEGIPVK	1	3	1	V9HWA9	M3(Oxidation)	0	0.013	0.2672	2.20128	2	1655.87	0.578205	43.5777	0
	Medium	WLILEK	5	1	1	V9HWA9		0	0.014	0.2728	1.46857	2	801.487	-0.248744	45.3529	0
	Medium	GQGTLSVVTMYHAK	2	2	1	V9HWA9		0	0.02	0.3344	2.03194	3	1491.76	-0.958801	32.362	0
H6VRF8	Keratin 1 OS=Homo sapiens GN=KRT1 PE=3 SV=1 - [H6VRF8_HUMAN]	2669.39	52.8	13	31	33	722	644	66.013	8.11865
	A2	Sequence	# PSMs	# Proteins	# Protein Groups	Protein Group Accessions	Modifications	ΔCn	q-Value	PEP	XCorr	Charge	MH+ [Da]	ΔM [ppm]	RT [min]	# Missed Cleavages
	High	GGGGGGYGSGGSSYGSGGGSYGSGGGGGGGR	17	6	1	H6VRF8		0	0	2.864e-08	9.28451	3	2383.95	-0.192998	21.1323	0
	High	GSYGSGGSSYGSGGGSYGSGGGGGGHGSYGSGSSSGGYR	14	5	1	H6VRF8		0	0	1.553e-05	9.18821	3	3312.31	-0.414641	22.5588	0
	High	FSScGGGGGSFGAGGGFGSR	65	5	1	H6VRF8	C4(Carbamidomethyl)	0	0	5.638e-07	6.77135	2	1765.73	-0.222401	29.7656	0
	High	THNLEPYFESFINNLR	29	6	1	H6VRF8		0	0	2.144e-05	6.56782	3	1993.98	0.217991	83.4562	0
	High	NKLNDLEDALQQAK	12	6	1	H6VRF8		0	0	0.0005096	6.14736	3	1599.83	-0.176324	45.6356	1
	High	MSGEcAPNVSVSVSTSHTTISGGGSR	24	6	1	H6VRF8	C5(Carbamidomethyl)	0	0	0.000111	5.75932	3	2565.16	-1.04733	30.4804	0
	High	mSGEcAPNVSVSVSTSHTTISGGGSR	19	6	1	H6VRF8	M1(Oxidation); C5(Carbamidomethyl)	0	0	1.194e-05	5.64276	3	2581.16	-0.584166	29.2534	0
	High	FLEQQNQVLQTKWELLQQVDTSTR	1	6	1	H6VRF8		0	0	0.0008966	5.62521	3	2932.52	1.19703	72.9762	1
	High	LNDLEDALQQAK	40	6	1	H6VRF8		0	0	0.0003153	5.6185	2	1357.69	-0.63152	43.3468	0
	High	KQISNLQQSISDAEQR	5	6	1	H6VRF8		0	0	0.002919	5.50718	3	1844.95	-0.303807	27.2667	1
	High	SLVNLGGSKSISISVAR	4	5	1	H6VRF8		0	0	0.001217	5.31827	3	1687.97	-0.110455	48.4398	1
	High	QISNLQQSISDAEQR	30	6	1	H6VRF8		0	0	0.0001149	5.225	2	1716.85	-0.176849	36.5624	0
	High	FLEQQNQVLQTK	49	7	2	H6VRF8;Q0IIN1		0	0	0.0004051	5.19201	2	1475.79	-0.162301	30.2257	0
	High	SGGGFSSGSAGIINYQR	11	6	1	H6VRF8		0	0	0.0001012	5.12458	2	1657.79	-0.101998	34.0535	0
	High	WELLQQVDTSTR	32	6	1	H6VRF8		0	0	0.0003341	4.95482	2	1475.75	0.00519461	53.9482	0
	High	SLDLDSIIAEVK	50	5	1	H6VRF8		0	0	0.01882	4.88655	2	1302.71	-1.261	80.6999	0
	High	AEAESLYQSKYEELQITAGR	3	6	1	H6VRF8		0	0	0.01251	4.59779	3	2286.13	2.05609	45.3902	1
	High	SLNNQFASFIDK	22	6	1	H6VRF8		0	0	0.009881	4.51561	2	1383.69	-0.533722	53.1683	0
	High	YEELQITAGR	35	6	1	H6VRF8		0	0	0.004533	4.2925	2	1179.6	-0.586857	29.6784	0
	High	LALDLEIATYR	7	19	2	B4DRW1;H6VRF8		0	0	0.0008013	4.29113	2	1277.71	0.0777223	64.04	0
	High	NMQDMVEDYR	25	6	1	H6VRF8		0	0	0.0111	4.00168	2	1300.53	-0.375921	33.9825	0
	High	TNAENEFVTIK	32	6	1	H6VRF8		0	0	0.01078	3.99265	2	1265.64	-0.487519	31.4721	0
	High	THNLEPYFESFINNLRR	10	6	1	H6VRF8		0	0	0.01941	3.95249	4	2150.08	0.316554	78.1456	1
	High	NMQDmVEDYR	33	6	1	H6VRF8	M5(Oxidation)	0	0	0.0084	3.88146	2	1316.52	-0.310499	25.2446	0
	High	TNAENEFVTIKK	13	6	1	H6VRF8		0	0	0.04609	3.46005	3	1393.73	-0.189099	24.581	1
	High	LDSELKNmQDmVEDYR	2	6	1	H6VRF8	M8(Oxidation); M11(Oxidation)	0	0	0.03788	3.4409	3	2017.88	-0.504705	25.7927	1
	High	DYQELMNTK	22	6	1	H6VRF8		0	0	0.04846	3.39204	2	1141.52	-0.414187	28.371	0
	High	IEISELNR	65	6	1	H6VRF8		0	0	0.04922	3.24611	2	973.531	-0.598869	29.5724	0
	High	NmQDmVEDYR	13	6	1	H6VRF8	M2(Oxidation); M5(Oxidation)	0	0	0.01304	3.15141	2	1332.52	-0.155039	23.4986	0
	High	LLRDYQELmNTK	2	6	1	H6VRF8	M9(Oxidation)	0	0	0.043	3.01016	3	1539.78	-0.206514	25.6519	1
	High	SISISVAR	18	6	1	H6VRF8		0	0	0.04412	2.16521	2	832.488	-0.703381	26.0973	0
	High	LLRDYQELMNTK	3	6	1	H6VRF8		0	0.001	0.07125	3.36877	3	1523.79	0.0391517	36.5	1
	High	LNDLEDALQQAKEDLAR	1	6	1	H6VRF8		0	0.001	0.08813	2.4065	3	1941.99	0.248216	71.731	1
	High	DYQELmNTK	2	6	1	H6VRF8	M6(Oxidation)	0	0.001	0.0987	2.37026	2	1157.51	-0.022872	24.4208	0
	High	SLVNLGGSK	2	5	1	H6VRF8		0	0.001	0.1223	2.2281	2	874.499	-0.682076	24.9162	0
	High	SLNNQFASFIDKVR	4	6	1	H6VRF8		0	0.001	0.09921	1.6134	3	1638.86	-0.598239	62.1909	1
	High	AEAESLYQSK	2	6	1	H6VRF8		0	0.005	0.1806	2.15921	2	1125.54	0.436152	20.9654	0
	High	AQYEDIAQK	3	6	1	H6VRF8		0	0.009	0.2379	1.84682	2	1065.52	0.586393	20.8009	0
	Medium	MsGEcAPNVSVSVSTSHTTISGGGSR	1	6	1	H6VRF8	S2(Phospho); C5(Carbamidomethyl)	0	0.011	0.2576	2.8762	3	2645.15	6.19814	27.7492	0
B2R950	cDNA, FLJ94213, highly similar to Homo sapiens pregnancy-zone protein (PZP), mRNA OS=Homo sapiens PE=2 SV=1 - [B2R950_HUMAN]	2096.09	2.02	2	2	2	434	1482	163.768	6.37939
	A2	Sequence	# PSMs	# Proteins	# Protein Groups	Protein Group Accessions	Modifications	ΔCn	q-Value	PEP	XCorr	Charge	MH+ [Da]	ΔM [ppm]	RT [min]	# Missed Cleavages
	High	AGAFcLSEDAGLGISSTASLR	431	1	1	B2R950	C5(Carbamidomethyl)	0	0	3.902e-06	6.71388	2	2083.01	-0.261549	121.35	0
	High	ATVLNYLPK	3	2	1	B2R950		0	0.001	0.1259	2.34217	2	1018.59	-0.423426	44.6707	0
A8K9P0	cDNA FLJ78413, highly similar to Homo sapiens albumin, mRNA OS=Homo sapiens PE=2 SV=1 - [A8K9P0_HUMAN]	1907.43	48.52	3	1	25	581	608	69.2224	6.27783
	A2	Sequence	# PSMs	# Proteins	# Protein Groups	Protein Group Accessions	Modifications	ΔCn	q-Value	PEP	XCorr	Charge	MH+ [Da]	ΔM [ppm]	RT [min]	# Missed Cleavages
	High	SHcIAEVENDEMPADLPSLAADFVESK	11	8	1	A8K9P0	C3(Carbamidomethyl)	0	0	4.246e-06	7.02998	3	2974.35	1.80693	85.0398	0
	High	MPcAEDYLSVVLNQLcVLHEK	30	10	2	F6KPG5;A8K9P0	C3(Carbamidomethyl); C16(Carbamidomethyl)	0	0	8.489e-05	6.81598	3	2518.22	0.797086	111.951	0
	High	LVRPEVDVMcTAFHDNEETFLK	36	8	2	F6KPG5;A8K9P0	C10(Carbamidomethyl)	0	0	0.0006957	6.01238	4	2650.26	0.255036	66.51	0
	High	KVPQVSTPTLVEVSR	10	12	2	F6KPG5;A8K9P0		0	0	0.0002986	5.9164	3	1639.94	-0.249533	37.0681	1
	High	VFDEFKPLVEEPQNLIK	56	12	2	F6KPG5;A8K9P0		0	0	0.0001746	5.82602	3	2045.09	-0.824973	72.7145	0
	High	mPcAEDYLSVVLNQLcVLHEK	9	10	2	F6KPG5;A8K9P0	M1(Oxidation); C3(Carbamidomethyl); C16(Carbamidomethyl)	0	0	0.0001237	5.3423	3	2534.21	0.101135	103.034	0
	High	RMPcAEDYLSVVLNQLcVLHEK	5	10	2	F6KPG5;A8K9P0	C4(Carbamidomethyl); C17(Carbamidomethyl)	0	0	0.01184	5.05092	3	2674.31	-2.14223	103.261	1
	High	EFNAETFTFHADIcTLSEK	224	12	2	F6KPG5;A8K9P0	C14(Carbamidomethyl)	0	0	0.0003944	5.02916	2	2260.02	-0.0055854	66.471	0
	High	HPYFYAPELLFFAK	25	11	2	F6KPG5;A8K9P0		0	0	0.001232	4.94042	3	1742.89	0.103255	87.0747	0
	High	LVRPEVDVmcTAFHDNEETFLK	6	8	2	F6KPG5;A8K9P0	M9(Oxidation); C10(Carbamidomethyl)	0	0	0.001618	4.73534	4	2666.26	-0.494763	51.9729	0
	High	RHPDYSVVLLLR	16	10	2	F6KPG5;A8K9P0		0	0	0.0005754	4.72933	3	1467.84	-0.144537	49.6783	1
	High	VHTEccHGDLLEcADDR	12	11	2	F6KPG5;A8K9P0	C5(Carbamidomethyl); C6(Carbamidomethyl); C13(Carbamidomethyl)	0	0	0.000835	4.6373	3	2086.84	0.0859708	23.5921	0
	High	SHcIAEVENDEmPADLPSLAADFVESK	1	8	1	A8K9P0	C3(Carbamidomethyl); M12(Oxidation)	0	0	0.008201	4.62329	3	2990.34	0.660644	75.5842	0
	High	RPcFSALEVDETYVPK	10	11	2	F6KPG5;A8K9P0	C3(Carbamidomethyl)	0	0	0.002304	4.36987	3	1910.93	-0.137958	49.0279	0
	High	RHPYFYAPELLFFAK	1	11	2	F6KPG5;A8K9P0		0	0	0.02587	4.28162	3	1899	1.42057	79.0909	1
	High	QNcELFEQLGEYK	5	12	2	F6KPG5;A8K9P0	C3(Carbamidomethyl)	0	0	0.0002973	4.26117	2	1657.75	-1.30865	53.368	0
	High	LVAASQAALGL	41	11	2	F6KPG5;A8K9P0		0	0	0.003867	4.15838	2	1013.6	-0.587046	49.672	0
	High	HPDYSVVLLLR	12	10	2	F6KPG5;A8K9P0		0	0	0.009089	3.87098	3	1311.74	0.0825483	56.3	0
	High	AVMDDFAAFVEK	3	12	2	F6KPG5;A8K9P0		0	0	0.004313	3.85473	2	1342.63	-1.75581	67.3206	0
	High	LVNEVTEFAK	16	8	2	F6KPG5;A8K9P0		0	0	0.004508	3.70589	2	1149.61	-0.453846	33.0247	0
	High	VPQVSTPTLVEVSR	8	12	2	F6KPG5;A8K9P0		0	0	0.02593	3.69207	3	1511.84	-1.56303	43.3001	0
	High	SLHTLFGDK	8	8	2	F6KPG5;A8K9P0		0	0	0.03277	2.60218	3	1017.54	0.329717	29.4845	0
	High	YLYEIAR	7	9	2	F6KPG5;A8K9P0		0	0	0.0495	2.27512	2	927.493	-0.00592794	29.8978	0
	High	FQNALLVR	15	12	2	F6KPG5;A8K9P0		0	0	0.0427	2.23723	2	960.563	0.102408	33.9367	0
	High	QTALVELVK	9	12	2	F6KPG5;A8K9P0		0	0.001	0.06712	2.368	2	1000.6	-0.573941	37.8354	0
	High	YIcENQDSISSK	2	11	2	F6KPG5;A8K9P0	C3(Carbamidomethyl)	0	0.001	0.08288	2.11862	2	1443.64	-0.0415115	21.9504	0
	Medium	LVRPEVDVMcTAFHDNEETFLKK	2	8	2	F6KPG5;A8K9P0	C10(Carbamidomethyl)	0	0.011	0.2455	2.72866	5	2778.36	-0.727904	60.2658	1
	Medium	ALVLIAFAQYLQQcPFEDHVK	1	9	2	F6KPG5;A8K9P0	C14(Carbamidomethyl)	0	0.018	0.3122	1.84984	3	2490.29	0.438369	103.599	0
F6KPG5	Albumin (Fragment) OS=Homo sapiens PE=2 SV=1 - [F6KPG5_HUMAN]	1858.15	47.52	5	1	25	572	585	66.488	6.03662
	A2	Sequence	# PSMs	# Proteins	# Protein Groups	Protein Group Accessions	Modifications	ΔCn	q-Value	PEP	XCorr	Charge	MH+ [Da]	ΔM [ppm]	RT [min]	# Missed Cleavages
	High	MPcAEDYLSVVLNQLcVLHEK	30	10	2	F6KPG5;A8K9P0	C3(Carbamidomethyl); C16(Carbamidomethyl)	0	0	8.489e-05	6.81598	3	2518.22	0.797086	111.951	0
	High	LVRPEVDVMcTAFHDNEETFLK	36	8	2	F6KPG5;A8K9P0	C10(Carbamidomethyl)	0	0	0.0006957	6.01238	4	2650.26	0.255036	66.51	0
	High	KVPQVSTPTLVEVSR	10	12	2	F6KPG5;A8K9P0		0	0	0.0002986	5.9164	3	1639.94	-0.249533	37.0681	1
	High	VFDEFKPLVEEPQNLIK	56	12	2	F6KPG5;A8K9P0		0	0	0.0001746	5.82602	3	2045.09	-0.824973	72.7145	0
	High	mPcAEDYLSVVLNQLcVLHEK	9	10	2	F6KPG5;A8K9P0	M1(Oxidation); C3(Carbamidomethyl); C16(Carbamidomethyl)	0	0	0.0001237	5.3423	3	2534.21	0.101135	103.034	0
	High	RMPcAEDYLSVVLNQLcVLHEK	5	10	2	F6KPG5;A8K9P0	C4(Carbamidomethyl); C17(Carbamidomethyl)	0	0	0.01184	5.05092	3	2674.31	-2.14223	103.261	1
	High	EFNAETFTFHADIcTLSEK	224	12	2	F6KPG5;A8K9P0	C14(Carbamidomethyl)	0	0	0.0003944	5.02916	2	2260.02	-0.0055854	66.471	0
	High	HPYFYAPELLFFAK	25	11	2	F6KPG5;A8K9P0		0	0	0.001232	4.94042	3	1742.89	0.103255	87.0747	0
	High	LVRPEVDVmcTAFHDNEETFLK	6	8	2	F6KPG5;A8K9P0	M9(Oxidation); C10(Carbamidomethyl)	0	0	0.001618	4.73534	4	2666.26	-0.494763	51.9729	0
	High	RHPDYSVVLLLR	16	10	2	F6KPG5;A8K9P0		0	0	0.0005754	4.72933	3	1467.84	-0.144537	49.6783	1
	High	VHTEccHGDLLEcADDR	12	11	2	F6KPG5;A8K9P0	C5(Carbamidomethyl); C6(Carbamidomethyl); C13(Carbamidomethyl)	0	0	0.000835	4.6373	3	2086.84	0.0859708	23.5921	0
	High	RPcFSALEVDETYVPK	10	11	2	F6KPG5;A8K9P0	C3(Carbamidomethyl)	0	0	0.002304	4.36987	3	1910.93	-0.137958	49.0279	0
	High	RHPYFYAPELLFFAK	1	11	2	F6KPG5;A8K9P0		0	0	0.02587	4.28162	3	1899	1.42057	79.0909	1
	High	QNcELFEQLGEYK	5	12	2	F6KPG5;A8K9P0	C3(Carbamidomethyl)	0	0	0.0002973	4.26117	2	1657.75	-1.30865	53.368	0
	High	LVAASQAALGL	41	11	2	F6KPG5;A8K9P0		0	0	0.003867	4.15838	2	1013.6	-0.587046	49.672	0
	High	HPDYSVVLLLR	12	10	2	F6KPG5;A8K9P0		0	0	0.009089	3.87098	3	1311.74	0.0825483	56.3	0
	High	AVMDDFAAFVEK	3	12	2	F6KPG5;A8K9P0		0	0	0.004313	3.85473	2	1342.63	-1.75581	67.3206	0
	High	LVNEVTEFAK	16	8	2	F6KPG5;A8K9P0		0	0	0.004508	3.70589	2	1149.61	-0.453846	33.0247	0
	High	VPQVSTPTLVEVSR	8	12	2	F6KPG5;A8K9P0		0	0	0.02593	3.69207	3	1511.84	-1.56303	43.3001	0
	High	SLHTLFGDK	8	8	2	F6KPG5;A8K9P0		0	0	0.03277	2.60218	3	1017.54	0.329717	29.4845	0
	High	YLYEIAR	7	9	2	F6KPG5;A8K9P0		0	0	0.0495	2.27512	2	927.493	-0.00592794	29.8978	0
	High	FQNALLVR	15	12	2	F6KPG5;A8K9P0		0	0	0.0427	2.23723	2	960.563	0.102408	33.9367	0
	High	QTALVELVK	9	12	2	F6KPG5;A8K9P0		0	0.001	0.06712	2.368	2	1000.6	-0.573941	37.8354	0
	High	YIcENQDSISSK	2	11	2	F6KPG5;A8K9P0	C3(Carbamidomethyl)	0	0.001	0.08288	2.11862	2	1443.64	-0.0415115	21.9504	0
	High	FKDLGEENFK	3	10	1	F6KPG5		0	0.007	0.2134	3.01798	3	1226.6	-0.408719	26.0697	1
	Medium	LVRPEVDVMcTAFHDNEETFLKK	2	8	2	F6KPG5;A8K9P0	C10(Carbamidomethyl)	0	0.011	0.2455	2.72866	5	2778.36	-0.727904	60.2658	1
	Medium	ALVLIAFAQYLQQcPFEDHVK	1	9	2	F6KPG5;A8K9P0	C14(Carbamidomethyl)	0	0.018	0.3122	1.84984	3	2490.29	0.438369	103.599	0
A0A087WTX5	Ig kappa chain C region OS=Homo sapiens GN=IGKC PE=1 SV=1 - [A0A087WTX5_HUMAN]	1754.14	42.8	21	1	7	485	236	25.6077	7.97217
	A2	Sequence	# PSMs	# Proteins	# Protein Groups	Protein Group Accessions	Modifications	ΔCn	q-Value	PEP	XCorr	Charge	MH+ [Da]	ΔM [ppm]	RT [min]	# Missed Cleavages
	High	VDNALQSGNSQESVTEQDSKDSTYSLSSTLTLSK	14	16	5	Q6P5S8;Q6GMX0;A0A087WZW8;A0A087WWV8;A0A087WTX5		0	0	6.317e-06	7.48534	3	3619.71	-0.305041	51.2149	1
	High	VDNALQSGNSQESVTEQDSK	16	16	5	Q6P5S8;Q6GMX0;A0A087WZW8;A0A087WWV8;A0A087WTX5		0	0	0.000109	6.59489	3	2135.97	-0.584209	22.2801	0
	High	SGTASVVcLLNNFYPR	57	26	6	Q6P5S8;Q6GMX0;A0A087WZW8;A0A087WWV8;A0A087WTX5;S6B2A1	C8(Carbamidomethyl)	0	0	3.502e-05	5.63394	3	1797.9	0.646418	83.9068	0
	High	DSTYSLSSTLTLSK	300	16	5	Q6P5S8;Q6GMX0;A0A087WZW8;A0A087WWV8;A0A087WTX5		0	0	3.822e-05	5.25619	3	1502.76	-0.503553	49.6156	0
	High	TVAAPSVFIFPPSDEQLK	71	25	6	Q6P5S8;Q6GMX0;A0A087WZW8;A0A087WWV8;A0A087WTX5;S6B2A1		0	0	8.486e-05	4.88416	2	1946.03	0.927475	72.4264	0
	High	VYAcEVTHQGLSSPVTK	11	16	5	Q6P5S8;Q6GMX0;A0A087WZW8;A0A087WWV8;A0A087WTX5	C4(Carbamidomethyl)	0	0	0.0008649	4.72393	3	1875.93	-0.85139	26.5529	0
	High	LLIYAASSLQSGVPSR	16	11	1	A0A087WTX5		0	0	0.001332	4.35071	3	1661.92	0.105359	52.786	0
Q6P5S8	IGK@ protein OS=Homo sapiens GN=IGK@ PE=1 SV=1 - [Q6P5S8_HUMAN]	1740.12	46.61	12	1	8	484	236	25.7568	6.32861
	A2	Sequence	# PSMs	# Proteins	# Protein Groups	Protein Group Accessions	Modifications	ΔCn	q-Value	PEP	XCorr	Charge	MH+ [Da]	ΔM [ppm]	RT [min]	# Missed Cleavages
	High	VDNALQSGNSQESVTEQDSKDSTYSLSSTLTLSK	14	16	5	Q6P5S8;Q6GMX0;A0A087WZW8;A0A087WWV8;A0A087WTX5		0	0	6.317e-06	7.48534	3	3619.71	-0.305041	51.2149	1
	High	VDNALQSGNSQESVTEQDSK	16	16	5	Q6P5S8;Q6GMX0;A0A087WZW8;A0A087WWV8;A0A087WTX5		0	0	0.000109	6.59489	3	2135.97	-0.584209	22.2801	0
	High	SGTASVVcLLNNFYPR	57	26	6	Q6P5S8;Q6GMX0;A0A087WZW8;A0A087WWV8;A0A087WTX5;S6B2A1	C8(Carbamidomethyl)	0	0	3.502e-05	5.63394	3	1797.9	0.646418	83.9068	0
	High	DSTYSLSSTLTLSK	300	16	5	Q6P5S8;Q6GMX0;A0A087WZW8;A0A087WWV8;A0A087WTX5		0	0	3.822e-05	5.25619	3	1502.76	-0.503553	49.6156	0
	High	TVAAPSVFIFPPSDEQLK	71	25	6	Q6P5S8;Q6GMX0;A0A087WZW8;A0A087WWV8;A0A087WTX5;S6B2A1		0	0	8.486e-05	4.88416	2	1946.03	0.927475	72.4264	0
	High	VYAcEVTHQGLSSPVTK	11	16	5	Q6P5S8;Q6GMX0;A0A087WZW8;A0A087WWV8;A0A087WTX5	C4(Carbamidomethyl)	0	0	0.0008649	4.72393	3	1875.93	-0.85139	26.5529	0
	High	FSGSGSGTDFTLTITR	9	1	1	Q6P5S8		0	0	0.00134	4.18051	2	1646.8	-0.259873	48.6606	0
	High	LLIYGASSR	6	18	3	Q6P5S8;A2KBB9;Q9UL78		0	0	0.03224	2.54811	2	979.557	-0.400223	29.7693	0
A0A087WZW8	Protein IGKV3-11 OS=Homo sapiens GN=IGKV3-11 PE=4 SV=1 - [A0A087WZW8_HUMAN]	1704.34	40.34	15	1	7	473	233	25.5847	6.01123
	A2	Sequence	# PSMs	# Proteins	# Protein Groups	Protein Group Accessions	Modifications	ΔCn	q-Value	PEP	XCorr	Charge	MH+ [Da]	ΔM [ppm]	RT [min]	# Missed Cleavages
	High	VDNALQSGNSQESVTEQDSKDSTYSLSSTLTLSK	14	16	5	Q6P5S8;Q6GMX0;A0A087WZW8;A0A087WWV8;A0A087WTX5		0	0	6.317e-06	7.48534	3	3619.71	-0.305041	51.2149	1
	High	VDNALQSGNSQESVTEQDSK	16	16	5	Q6P5S8;Q6GMX0;A0A087WZW8;A0A087WWV8;A0A087WTX5		0	0	0.000109	6.59489	3	2135.97	-0.584209	22.2801	0
	High	SGTASVVcLLNNFYPR	57	26	6	Q6P5S8;Q6GMX0;A0A087WZW8;A0A087WWV8;A0A087WTX5;S6B2A1	C8(Carbamidomethyl)	0	0	3.502e-05	5.63394	3	1797.9	0.646418	83.9068	0
	High	DSTYSLSSTLTLSK	300	16	5	Q6P5S8;Q6GMX0;A0A087WZW8;A0A087WWV8;A0A087WTX5		0	0	3.822e-05	5.25619	3	1502.76	-0.503553	49.6156	0
	High	TVAAPSVFIFPPSDEQLK	71	25	6	Q6P5S8;Q6GMX0;A0A087WZW8;A0A087WWV8;A0A087WTX5;S6B2A1		0	0	8.486e-05	4.88416	2	1946.03	0.927475	72.4264	0
	High	VYAcEVTHQGLSSPVTK	11	16	5	Q6P5S8;Q6GMX0;A0A087WZW8;A0A087WWV8;A0A087WTX5	C4(Carbamidomethyl)	0	0	0.0008649	4.72393	3	1875.93	-0.85139	26.5529	0
	High	LLIYDASNR	4	5	1	A0A087WZW8		0	0	0.05137	1.92972	2	1064.57	-0.332137	31.5213	0
Q6GMX0	Uncharacterized protein OS=Homo sapiens PE=1 SV=1 - [Q6GMX0_HUMAN]	1703.83	44.07	12	1	7	471	236	25.7908	7.97217
	A2	Sequence	# PSMs	# Proteins	# Protein Groups	Protein Group Accessions	Modifications	ΔCn	q-Value	PEP	XCorr	Charge	MH+ [Da]	ΔM [ppm]	RT [min]	# Missed Cleavages
	High	VDNALQSGNSQESVTEQDSKDSTYSLSSTLTLSK	14	16	5	Q6P5S8;Q6GMX0;A0A087WZW8;A0A087WWV8;A0A087WTX5		0	0	6.317e-06	7.48534	3	3619.71	-0.305041	51.2149	1
	High	VDNALQSGNSQESVTEQDSK	16	16	5	Q6P5S8;Q6GMX0;A0A087WZW8;A0A087WWV8;A0A087WTX5		0	0	0.000109	6.59489	3	2135.97	-0.584209	22.2801	0
	High	SGTASVVcLLNNFYPR	57	26	6	Q6P5S8;Q6GMX0;A0A087WZW8;A0A087WWV8;A0A087WTX5;S6B2A1	C8(Carbamidomethyl)	0	0	3.502e-05	5.63394	3	1797.9	0.646418	83.9068	0
	High	DSTYSLSSTLTLSK	300	16	5	Q6P5S8;Q6GMX0;A0A087WZW8;A0A087WWV8;A0A087WTX5		0	0	3.822e-05	5.25619	3	1502.76	-0.503553	49.6156	0
	High	TVAAPSVFIFPPSDEQLK	71	25	6	Q6P5S8;Q6GMX0;A0A087WZW8;A0A087WWV8;A0A087WTX5;S6B2A1		0	0	8.486e-05	4.88416	2	1946.03	0.927475	72.4264	0
	High	VYAcEVTHQGLSSPVTK	11	16	5	Q6P5S8;Q6GMX0;A0A087WZW8;A0A087WWV8;A0A087WTX5	C4(Carbamidomethyl)	0	0	0.0008649	4.72393	3	1875.93	-0.85139	26.5529	0
	High	APNLLIYAASSLQSGVPSR	2	3	1	Q6GMX0		0	0	0.01179	3.85119	3	1944.05	-0.88706	81.0506	0
A0A087WWV8	Protein IGKV1-8 OS=Homo sapiens GN=IGKV1-8 PE=4 SV=1 - [A0A087WWV8_HUMAN]	1702.8	43.16	17	1	7	471	234	25.5547	8.49951
	A2	Sequence	# PSMs	# Proteins	# Protein Groups	Protein Group Accessions	Modifications	ΔCn	q-Value	PEP	XCorr	Charge	MH+ [Da]	ΔM [ppm]	RT [min]	# Missed Cleavages
	High	VDNALQSGNSQESVTEQDSKDSTYSLSSTLTLSK	14	16	5	Q6P5S8;Q6GMX0;A0A087WZW8;A0A087WWV8;A0A087WTX5		0	0	6.317e-06	7.48534	3	3619.71	-0.305041	51.2149	1
	High	VDNALQSGNSQESVTEQDSK	16	16	5	Q6P5S8;Q6GMX0;A0A087WZW8;A0A087WWV8;A0A087WTX5		0	0	0.000109	6.59489	3	2135.97	-0.584209	22.2801	0
	High	SGTASVVcLLNNFYPR	57	26	6	Q6P5S8;Q6GMX0;A0A087WZW8;A0A087WWV8;A0A087WTX5;S6B2A1	C8(Carbamidomethyl)	0	0	3.502e-05	5.63394	3	1797.9	0.646418	83.9068	0
	High	DSTYSLSSTLTLSK	300	16	5	Q6P5S8;Q6GMX0;A0A087WZW8;A0A087WWV8;A0A087WTX5		0	0	3.822e-05	5.25619	3	1502.76	-0.503553	49.6156	0
	High	TVAAPSVFIFPPSDEQLK	71	25	6	Q6P5S8;Q6GMX0;A0A087WZW8;A0A087WWV8;A0A087WTX5;S6B2A1		0	0	8.486e-05	4.88416	2	1946.03	0.927475	72.4264	0
	High	VYAcEVTHQGLSSPVTK	11	16	5	Q6P5S8;Q6GMX0;A0A087WZW8;A0A087WWV8;A0A087WTX5	C4(Carbamidomethyl)	0	0	0.0008649	4.72393	3	1875.93	-0.85139	26.5529	0
	High	LLIYAASTLQSGVPSR	2	6	1	A0A087WWV8		0	0	0.01627	3.48992	2	1675.94	-0.0116715	54.9122	0
C0JYY2	Apolipoprotein B (Including Ag(X) antigen) OS=Homo sapiens GN=APOB PE=4 SV=1 - [C0JYY2_HUMAN]	1603.88	29.89	16	88	88	427	4563	515.236	7.04932
	A2	Sequence	# PSMs	# Proteins	# Protein Groups	Protein Group Accessions	Modifications	ΔCn	q-Value	PEP	XCorr	Charge	MH+ [Da]	ΔM [ppm]	RT [min]	# Missed Cleavages
	High	DFSAEYEEDGKYEGLQEWEGK	13	5	1	C0JYY2		0	0	2.245e-05	7.62739	3	2509.07	-0.156751	53.1059	1
	High	NSLFFSAQPFEITASTNNEGNLK	4	4	1	C0JYY2		0	0	3.761e-06	7.15313	3	2529.23	0.663764	77.5977	0
	High	LNTDIAGLASAIDMSTNYNSDSLHFSNVFR	4	3	1	C0JYY2		0	0	1.785e-06	6.78855	3	3273.55	0.105635	96.2844	0
	High	HSITNPLAVLcEFISQSIK	1	4	1	C0JYY2	C11(Carbamidomethyl)	0	0	3.434e-05	6.65894	3	2157.13	-1.11882	121.779	0
	High	LELELRPTGEIEQYSVSATYELQR	10	4	1	C0JYY2		0	0	2.012e-06	6.63734	3	2824.44	0.779442	72.4289	0
	High	AALTELSLGSAYQAMILGVDSK	15	3	1	C0JYY2		0	0	1.476e-05	6.61899	3	2238.17	-0.130085	93.8085	0
	High	FSDEGTHESQISFTIEGPLTSFGLSNK	5	3	1	C0JYY2		0	0	0.0002472	6.40253	3	2928.39	-1.21761	84.3475	0
	High	AHLDIAGSLEGHLR	26	6	1	C0JYY2		0	0	0.0001374	6.20288	3	1488.79	-0.0672599	42.4234	0
	High	IHSGSFQSQVELSNDQEK	9	6	1	C0JYY2		0	0	3.751e-05	6.13424	3	2032.96	-0.68308	25.6013	0
	High	ADSVVDLLSYNVQGSGETTYDHK	13	4	1	C0JYY2		0	0	5.644e-05	6.09518	3	2498.17	-0.26245	61.5796	0
	High	LLLQMDSSATAYGSTVSK	17	3	1	C0JYY2		0	0	5.823e-06	6.08919	2	1871.94	-0.346978	50.0061	0
	High	YEDGTLSLTSTSDLQSGIIK	9	3	1	C0JYY2		0	0	1.792e-05	6.02522	2	2128.06	-0.315918	60.9824	0
	High	VNWEEEAASGLLTSLK	6	4	1	C0JYY2		0	0	2.798e-05	5.75779	2	1746.89	0.824483	81.8651	0
	High	LLLQmDSSATAYGSTVSK	12	3	1	C0JYY2	M5(Oxidation)	0	0	5.139e-06	5.67703	2	1887.93	-1.14216	36.4509	0
	High	IEFEWNTGTNVDTK	8	3	1	C0JYY2		0	0	4.218e-05	5.33549	2	1653.77	-0.369674	47.8736	0
	High	NLQNNAEWVYQGAIR	7	4	1	C0JYY2		0	0	8.484e-05	5.19325	2	1775.88	0.522039	50.0453	0
	High	cSLLVLENELNAELGLSGASMK	4	3	1	C0JYY2	C1(Carbamidomethyl)	0	0	0.0006025	5.18592	3	2348.18	0.136211	101.841	0
	High	EYSGTIASEANTYLNSK	9	6	1	C0JYY2		0	0	3.98e-05	5.16269	2	1847.87	-0.352513	44.9422	0
	High	FDHTNSLNIAGLSLDFSSK	5	3	1	C0JYY2		0	0	0.0002213	5.11249	3	2066.02	-0.0470878	73.058	0
	High	IAELSATAQEIIK	12	2	1	C0JYY2		0	0	0.0002489	5.04425	2	1386.78	-0.145874	48.9563	0
	High	VNQNLVYESGSLNFSK	8	4	1	C0JYY2		0	0	7.887e-05	5.03817	2	1798.9	-0.972836	45.8159	0
	High	VPLLLSEPINIIDALEMR	2	3	1	C0JYY2		0	0	0.0004953	5.01964	3	2036.14	-1.25358	121.835	0
	High	TLADLTLLDSPIK	4	3	1	C0JYY2		0	0	0.0002682	4.85184	2	1399.8	-0.154702	72.8203	0
	High	LEVLNFDFQANAQLSNPK	5	4	1	C0JYY2		0	0	0.0001214	4.84647	2	2048.04	-1.00051	121.489	0
	High	IADFELPTIIVPEQTIEIPSIK	9	4	1	C0JYY2		0	0	0.001757	4.81023	3	2466.37	0.276445	104.446	0
	High	SVSDGIAALDLNAVANK	1	4	1	C0JYY2		0	0	9.399e-05	4.76623	2	1657.87	-0.793862	57.8046	0
	High	LEIQSQVDSQHVGHSVLTAK	25	4	1	C0JYY2		0	0	0.001269	4.75593	4	2176.14	-0.0507675	30.8858	0
	High	HIYAISSAALSASYK	28	3	1	C0JYY2		0	0	0.0007385	4.68797	3	1581.83	-0.301545	38.9612	0
	High	SGVQmNTNFFHESGLEAHVALK	9	4	1	C0JYY2	M5(Oxidation)	0	0	0.004645	4.64312	4	2432.16	-0.612048	50.5802	0
	High	GMTRPLSTLISSSQScQYTLDAK	4	6	1	C0JYY2	C16(Carbamidomethyl)	0	0	0.003853	4.49132	3	2544.24	-0.513612	55.5702	0
	High	NFVASHIANILNSEELDIQDLK	2	6	1	C0JYY2		0	0	0.001661	4.42695	3	2483.28	-0.789406	89.9075	0
	High	YGMVAQVTQTLK	5	6	1	C0JYY2		0	0	0.0003995	4.42636	2	1338.71	-0.901048	41.377	0
	High	TEHGSEMLFFGNAIEGK	3	4	1	C0JYY2		0	0	0.03112	4.30531	3	1866.87	0.394189	55.1619	0
	High	LSLESLTSYFSIESSTK	4	6	1	C0JYY2		0	0	0.001734	4.24269	3	1891.95	0.169282	90.8802	0
	High	SGSSTASWIQNVDTK	7	3	1	C0JYY2		0	0	0.00105	4.24246	2	1580.75	-0.371405	33.9431	0
	High	AQNLYQELLTQEGQASFQGLK	1	5	1	C0JYY2		0	0	0.0137	4.0991	3	2366.2	-0.71662	79.0848	0
	High	YTYNYEAESSSGVPGTADSR	2	6	1	C0JYY2		0	0	0.0009716	4.07801	2	2153.92	-1.37059	29.617	0
	High	GmTRPLSTLISSSQScQYTLDAK	1	6	1	C0JYY2	M2(Oxidation); C16(Carbamidomethyl)	0	0	0.001179	4.05826	3	2560.24	0.379117	47.8962	0
	High	DKDQEVLLQTFLDDASPGDK	3	6	1	C0JYY2		0	0	0.01473	3.88585	3	2234.08	0.254972	77.3749	1
	High	IGQDGISTSATTNLK	3	3	1	C0JYY2		0	0	0.001028	3.86784	2	1505.78	-0.942301	26.6461	0
	High	NTLELSNGVIVK	7	3	1	C0JYY2		0	0	0.001635	3.78775	2	1286.73	-0.101388	38.5877	0
	High	TQFNNNEYSQDLDAYNTK	2	3	1	C0JYY2		0	0	0.0009601	3.7658	2	2164.95	1.5172	35.7336	0
	High	AVSMPSFSILGSDVR	2	4	1	C0JYY2		0	0	0.0009249	3.67504	2	1565.8	0.514195	70.6317	0
	High	LSNDMmGSYAEmK	2	3	1	C0JYY2	M6(Oxidation); M12(Oxidation)	0	0	0.02014	3.6163	2	1508.61	0.212045	23.5011	0
	High	VPSYTLILPSLELPVLHVPR	5	4	1	C0JYY2		0	0	0.01083	3.59827	3	2243.32	1.20918	103.123	0
	High	LNTDIAGLASAIDmSTNYNSDSLHFSNVFR	1	3	1	C0JYY2	M14(Oxidation)	0	0	0.01503	3.58674	3	3289.54	0.352128	92.42	0
	High	IEGNLIFDPNNYLPK	6	6	1	C0JYY2		0	0	0.01438	3.58469	2	1746.91	-0.14306	77.414	0
	High	IDDIWNLEVK	2	6	1	C0JYY2		0	0	0.003188	3.54811	2	1244.65	-0.133501	59.651	0
	High	NLTDFAEQYSIQDWAK	1	4	1	C0JYY2		0	0	0.000424	3.53887	2	1928.9	0.61321	74.6251	0
	High	LQDFSDQLSDYYEK	1	2	1	C0JYY2		0	0	0.002232	3.51983	2	1750.78	0.70063	50.9445	0
	High	ALVEQGFTVPEIK	2	3	1	C0JYY2		0	0	0.00273	3.49857	2	1430.79	-0.712778	56.2101	0
	High	TSSFALNLPTLPEVK	2	4	1	C0JYY2		0	0	0.004734	3.44858	2	1616.89	-0.313989	76.5905	0
	High	ATFQTPDFIVPLTDLR	4	3	1	C0JYY2		0	0	0.002031	3.24474	2	1833.98	0.224586	88.6197	0
	High	SEYQADYESLR	3	3	1	C0JYY2		0	0	0.01978	3.14709	2	1360.6	-1.77319	26.8523	0
	High	ATGVLYDYVNK	5	4	1	C0JYY2		0	0	0.01017	3.12002	2	1242.64	-0.187692	34.8951	0
	High	GFEPTLEALFGK	2	6	1	C0JYY2		0	0	0.0264	3.0874	2	1308.68	0.759955	79.6322	0
	High	VPLLLSEPINIIDALEmR	1	3	1	C0JYY2	M17(Oxidation)	0	0	0.005071	3.06718	3	2052.14	-0.401724	119.393	0
	High	ITEVALMGHLScDTK	4	3	1	C0JYY2	C12(Carbamidomethyl)	0	0	0.03155	3.04614	3	1674.82	0.527881	39.1254	0
	High	LDVTTSIGR	2	4	1	C0JYY2		0	0	0.009828	2.92661	2	961.532	0.59972	27.9148	0
	High	FPEVDVLTK	1	4	1	C0JYY2		0	0	0.03056	2.85177	2	1047.57	-0.185464	44.9435	0
	High	ENFAGEATLQR	1	6	1	C0JYY2		0	0	0.004873	2.81639	2	1235.6	0.0475871	26.3834	0
	High	GNVATEISTER	1	6	1	C0JYY2		0	0	0.01079	2.75086	2	1176.59	-0.158554	23.7378	0
	High	FSVPAGIVIPSFQALTAR	3	4	1	C0JYY2		0	0	0.03385	2.68842	2	1874.05	-0.796001	95.927	0
	High	YNALDLTNNGK	3	3	1	C0JYY2		0	0	0.006294	2.64879	2	1222.6	-1.32458	29.333	0
	High	INNQLTLDSNTK	1	3	1	C0JYY2		0	0	0.03756	2.58979	2	1360.71	-1.00054	24.7506	0
	High	YENYELTLK	5	3	1	C0JYY2		0	0	0.01844	2.5692	2	1172.58	0.329642	33.8318	0
	High	VIGNMGQTMEQLTPELK	1	5	1	C0JYY2		0	0	0.04663	2.56173	2	1888.95	-1.00647	62.7736	0
	High	LTISEQNIQR	1	6	1	C0JYY2		0	0	0.03902	2.51464	2	1201.66	1.25293	25.7253	0
	High	ILGEELGFASLHDLQLLGK	3	6	1	C0JYY2		0	0	0.04015	2.44837	3	2053.13	0.677109	88.5609	0
	High	LATALSLSNK	1	4	1	C0JYY2		0	0	0.01611	1.75083	2	1017.59	-0.431289	28.505	0
	High	MTSNFPVDLSDYPK	2	3	1	C0JYY2		0	0.001	0.06827	3.22253	2	1613.75	0.367816	55.7233	0
	High	NNALDFVTK	3	4	1	C0JYY2		0	0.001	0.06336	2.5279	2	1021.53	-0.152488	34.8818	0
	High	TEVIPPLIENR	4	4	1	C0JYY2		0	0.001	0.08692	2.48829	2	1280.72	-0.434745	46.142	0
	High	EVGTVLSQVYSK	1	5	1	C0JYY2		0	0.001	0.07014	2.3442	2	1309.7	0.951441	37.1075	0
	High	LTLDIQNK	3	4	1	C0JYY2		0	0.001	0.08965	2.12017	2	944.541	0.219259	29.7945	0
	High	NSEEFAAAMSR	1	6	1	C0JYY2		0	0.002	0.1456	2.91585	2	1212.54	4.11802	27.3028	0
	High	TLQGIPQmIGEVIR	2	4	1	C0JYY2	M8(Oxidation)	0	0.002	0.1318	2.43494	2	1570.86	-0.230635	61.073	0
	High	SVSLPSLDPASAK	2	6	1	C0JYY2		0	0.002	0.1336	2.17994	2	1271.68	-0.264068	42.2468	0
	High	YSQPEDSLIPFFEITVPESQLTVSQFTLPK	1	4	1	C0JYY2		0	0.003	0.153	3.01028	3	3440.75	0.852801	119.39	0
	High	NPNGYSFSIPVK	1	4	1	C0JYY2		0	0.004	0.1688	2.75998	2	1322.67	0.112321	43.9984	0
	High	EFQVPTFTIPK	2	3	1	C0JYY2		0	0.005	0.1758	2.72798	2	1306.7	-0.242044	66.9606	0
	High	MGLAFESTK	1	6	1	C0JYY2		0	0.006	0.2058	1.89791	2	983.483	-3.74436	31.326	0
	High	VSALLTPAEQTGTWK	1	3	1	C0JYY2		0	0.007	0.2131	2.31909	2	1601.85	-1.2069	44.3498	0
	High	NIQEYLSILTDPDGK	2	2	1	C0JYY2		0	0.008	0.2258	2.14736	2	1705.87	1.39256	83.3458	0
	High	QGFFPDSVNK	1	6	1	C0JYY2		0	0.008	0.218	1.93147	2	1138.55	-0.874698	33.5193	0
	High	TGISPLALIK	2	6	1	C0JYY2		0	0.008	0.2224	1.74362	2	1012.64	0.0227302	58.5723	0
	Medium	VLVDHFGYTK	2	5	1	C0JYY2		0	0.011	0.2488	1.541	3	1178.62	0.0133488	27.9992	0
	Medium	VEDIPLAR	2	3	1	C0JYY2		0	0.014	0.2737	2.19354	2	912.515	0.378172	27.8377	0
	Medium	AQIPILR	1	4	1	C0JYY2		0	0.023	0.356	1.3418	2	810.519	-0.980697	32.9765	0
	Medium	SVGFHLPSR	1	3	1	C0JYY2		0	0.025	0.3628	1.6276	3	999.537	-0.243061	28.0229	0
	Medium	cVQSTKPSLMIQK	1	6	1	C0JYY2	C1(Carbamidomethyl)	0	0.036	0.4237	1.71218	3	1519.8	0.35354	24.0627	0
	Medium	QSmTLSSEVQIPDFDVDLGTILR	1	4	1	C0JYY2	M3(Oxidation)	0	0.045	0.457	1.95538	3	2580.29	0.876273	101.176	0
K7EQQ3	Keratin, type I cytoskeletal 9 OS=Homo sapiens GN=KRT9 PE=1 SV=1 - [K7EQQ3_HUMAN]	1456.51	85.64	1	19	19	362	390	39.5045	4.99561
	A2	Sequence	# PSMs	# Proteins	# Protein Groups	Protein Group Accessions	Modifications	ΔCn	q-Value	PEP	XCorr	Charge	MH+ [Da]	ΔM [ppm]	RT [min]	# Missed Cleavages
	High	GGSGGSHGGGSGFGGESGGSYGGGEEASGSGGGYGGGSGK	31	1	1	K7EQQ3		0	0	5.71517e-09	10.2122	3	3223.28	-0.125994	22.1439	0
	High	GGSGGSYGGGSGSGGGSGGGYGGGSGGGHSGGSGGGHSGGSGGNYGGGSGSGGGSGGGYGGGSGSR	5	1	1	K7EQQ3		0	0	0.0009906	9.74239	4	4972.94	0.00299898	19.4195	0
	High	DIENQYETQITQIEHEVSSSGQEVQSSAK	27	1	1	K7EQQ3		0	0	5.308e-07	8.74968	3	3264.51	0.0496164	77.4517	0
	High	EIETYHNLLEGGQEDFESSGAGK	30	1	1	K7EQQ3		0	0	4.267e-06	8.36075	3	2510.13	-0.146375	48.3061	0
	High	KDIENQYETQITQIEHEVSSSGQEVQSSAK	8	1	1	K7EQQ3		0	0	0.001973	6.27762	4	3392.61	0.241884	67.0451	1
	High	QEIEcQNQEYSLLLSIK	16	1	1	K7EQQ3	C5(Carbamidomethyl)	0	0	2.101e-05	6.1461	3	2095.04	0.246213	66.9004	0
	High	SDLEMQYETLQEELmALK	16	1	1	K7EQQ3	M15(Oxidation)	0	0	0.0002156	6.12099	2	2187.02	0.40654	91.2155	0
	High	SDLEmQYETLQEELmALK	14	1	1	K7EQQ3	M5(Oxidation); M15(Oxidation)	0	0	9.748e-06	5.90905	3	2203.01	-0.0925486	90.3774	0
	High	HGVQELEIELQSQLSK	29	1	1	K7EQQ3		0	0	9.157e-05	5.79576	3	1837.97	0.0647587	61.089	0
	High	EEMSQLTGQNSGDVNVEINVAPGK	6	1	1	K7EQQ3		0	0	0.003969	5.71908	3	2516.2	2.59678	50.821	0
	High	IKFEMEQNLR	19	1	1	K7EQQ3		0	0	0.003817	4.76371	3	1307.68	-0.415335	31.8476	1
	High	HGVQELEIELQSQLSKK	2	1	1	K7EQQ3		0	0	0.00147	4.75995	3	1966.06	-0.249547	55.6895	1
	High	SDLEMQYETLQEELMALK	6	1	1	K7EQQ3		0	0	0.0002223	4.52343	2	2171.03	0.203951	96.3974	0
	High	YcGQLQMIQEQISNLEAQITDVR	2	1	1	K7EQQ3	C2(Carbamidomethyl)	0	0	0.004106	4.37931	3	2737.33	0.237609	115.611	0
	High	EEmSQLTGQNSGDVNVEINVAPGK	7	1	1	K7EQQ3	M3(Oxidation)	0	0	0.0259	4.04121	3	2532.19	0.804246	41.2677	0
	High	QGVDADINGLR	16	1	1	K7EQQ3		0	0	0.006618	3.54062	2	1157.59	-0.106591	29.3734	0
	High	IKFEmEQNLR	18	1	1	K7EQQ3	M5(Oxidation)	0	0	0.009581	3.50645	3	1323.67	-0.34979	25.943	1
	High	TLNDmRQEYEQLIAK	5	1	1	K7EQQ3	M5(Oxidation)	0	0	0.05259	3.49152	3	1867.92	-0.526634	35.8303	1
	High	TLNDMRQEYEQLIAK	5	1	1	K7EQQ3		0	0	0.01765	3.34415	3	1851.93	-0.475571	54.6236	1
	High	QVLDNLTmEK	16	1	1	K7EQQ3	M8(Oxidation)	0	0	0.04644	3.28488	2	1206.6	-0.778748	26.6279	0
	High	QVLDNLTMEK	10	1	1	K7EQQ3		0	0	0.03106	2.79864	2	1190.61	-0.138806	33.7588	0
	High	FEMEQNLR	10	1	1	K7EQQ3		0	0	0.03438	2.77502	2	1066.5	0.0408114	28.0144	0
	High	FEmEQNLR	8	1	1	K7EQQ3	M3(Oxidation)	0	0	0.03595	2.67582	2	1082.49	-0.111315	24.0551	0
	High	MTLDDFR	20	1	1	K7EQQ3		0	0	0.04562	2.40922	2	897.413	-0.307209	34.514	0
	High	GGSGGSYGGGGSGGGYGGGSGSR	1	1	1	K7EQQ3		0	0	0.05365	2.16483	2	1791.73	0.970284	18.0239	0
	High	YcGQLQmIQEQISNLEAQITDVR	1	1	1	K7EQQ3	C2(Carbamidomethyl); M7(Oxidation)	0	0.001	0.0756	2.81755	3	2753.32	-0.599218	108.84	0
	High	QEYEQLIAK	18	1	1	K7EQQ3		0	0.001	0.1242	2.5012	2	1121.58	-0.29394	28.7762	0
	High	mTLDDFR	16	1	1	K7EQQ3	M1(Oxidation)	0	0.001	0.1223	2.32321	2	913.408	-0.147296	30.9621	0
A0A087WYJ9	Ig mu chain C region OS=Homo sapiens GN=IGHM PE=1 SV=1 - [A0A087WYJ9_HUMAN]	1386.98	44.74	28	18	19	429	599	65.6596	6.94678
	A2	Sequence	# PSMs	# Proteins	# Protein Groups	Protein Group Accessions	Modifications	ΔCn	q-Value	PEP	XCorr	Charge	MH+ [Da]	ΔM [ppm]	RT [min]	# Missed Cleavages
	High	ESATITcLVTGFSPADVFVQWMQR	13	5	1	A0A087WYJ9	C7(Carbamidomethyl)	0	0	3.825e-07	8.08603	3	2743.32	0.544648	119.846	0
	High	YFAHSILTVSEEEWNTGETYTcVVAHEALPNR	46	5	1	A0A087WYJ9	C22(Carbamidomethyl)	0	0	2.834e-05	7.262	3	3723.74	0.517311	86.9027	0
	High	STGKPTLYNVSLVMSDTAGTcY	50	5	1	A0A087WYJ9	C21(Carbamidomethyl)	0	0	5.467e-06	6.66769	2	2365.11	0.483475	68.4031	0
	High	VFAIPPSFASIFLTK	127	5	1	A0A087WYJ9		0	0	0.0001414	5.49432	3	1637.93	0.887386	102.854	0
	High	QVGSGVTTDQVQAEAK	9	5	1	A0A087WYJ9		0	0	2.072e-05	5.04243	2	1617.81	-0.0892834	22.9865	0
	High	TVDKSTGKPTLYNVSLVMSDTAGTcY	3	5	1	A0A087WYJ9	C25(Carbamidomethyl)	0	0	0.03546	4.93206	3	2808.35	1.62555	62.9607	1
	High	FTcTVTHTDLPSPLK	30	5	1	A0A087WYJ9	C3(Carbamidomethyl)	0	0	0.007237	4.25472	3	1716.86	-0.327129	38.1387	0
	High	LTcLVTDLTTYDSVTISWTR	5	5	1	A0A087WYJ9	C3(Carbamidomethyl)	0	0	0.001382	4.11317	2	2345.17	0.652718	122.399	0
	High	LIcQATGFSPR	8	5	1	A0A087WYJ9	C3(Carbamidomethyl)	0	0	0.001576	4.09874	2	1249.64	-0.321474	28.4911	0
	High	YAATSQVLLPSK	23	4	1	A0A087WYJ9		0	0	0.001598	4.04644	2	1277.71	-0.487682	31.6186	0
	High	YVTSAPMPEPQAPGR	10	5	1	A0A087WYJ9		0	0	0.0014	3.97601	2	1600.78	-0.0156846	29.3738	0
	High	YVTSAPmPEPQAPGR	12	5	1	A0A087WYJ9	M7(Oxidation)	0	0	0.02217	3.94998	2	1616.77	0.0340244	23.9048	0
	High	DVMQGTDEHVVcK	7	4	1	A0A087WYJ9	C12(Carbamidomethyl)	0	0	0.0007357	3.85102	2	1517.67	-0.130832	22.8209	0
	High	STGKPTLYNVSLVmSDTAGTcY	6	5	1	A0A087WYJ9	M14(Oxidation); C21(Carbamidomethyl)	0	0	0.03618	3.16429	2	2381.1	-0.0500549	62.9655	0
	High	NVPLPVIAELPPK	33	5	1	A0A087WYJ9		0	0	0.03089	3.09082	2	1386.84	0.107913	65.0389	0
	High	DGFFGNPR	9	5	1	A0A087WYJ9		0	0	0.03863	2.82538	2	909.421	-0.825184	30.5777	0
	High	VSVFVPPR	18	5	1	A0A087WYJ9		0	0	0.03185	2.75253	2	900.53	-0.420358	30.0764	0
	High	QIQVSWLR	10	5	1	A0A087WYJ9		0	0	0.0543	2.27081	2	1029.58	-0.710723	45.1517	0
	High	GLEWLGR	3	23	2	Q6GMX6;A0A087WYJ9		0	0.001	0.09944	1.81797	2	830.452	-0.378806	39.6707	0
	High	ESATITcLVTGFSPADVFVQWmQR	2	5	1	A0A087WYJ9	C7(Carbamidomethyl); M22(Oxidation)	0	0.002	0.1465	2.8468	3	2759.31	-2.48199	110.242	0
	High	DVmQGTDEHVVcK	3	4	1	A0A087WYJ9	M3(Oxidation); C12(Carbamidomethyl)	0	0.002	0.1347	1.60287	3	1533.67	0.96862	21.1747	0
	High	NQFSLQLNSVTPEDTAVYYcAR	1	6	1	A0A087WYJ9	C20(Carbamidomethyl)	0	0.007	0.2152	3.19146	3	2576.2	-1.65959	68.7405	0
	Medium	EGKQVGSGVTTDQVQAEAK	1	5	1	A0A087WYJ9		0	0.017	0.3035	3.64057	3	1931.97	0.116947	21.7325	1
Q6GMX6	IGH@ protein OS=Homo sapiens GN=IGH@ PE=1 SV=1 - [Q6GMX6_HUMAN]	1382.93	39.57	75	1	13	446	465	51.0507	8.68994
	A2	Sequence	# PSMs	# Proteins	# Protein Groups	Protein Group Accessions	Modifications	ΔCn	q-Value	PEP	XCorr	Charge	MH+ [Da]	ΔM [ppm]	RT [min]	# Missed Cleavages
	High	TTPPVLDSDGSFFLYSK	35	23	3	Q6GMX6;A0A087WYE1;A0A087X010		0	0	4.958e-05	5.99374	3	1873.92	-0.707032	69.3821	0
	High	TPEVTcVVVDVSHEDPEVK	96	29	3	Q6GMX6;A0A087WYE1;A0A087X010	C6(Carbamidomethyl)	0	0	8.751e-05	5.91001	3	2139.03	-0.468386	50.7173	0
	High	GFYPSDIAVEWESNGQPENNYK	11	26	5	Q6GMX6;A0A087WYE1;A0A087X010;Q6N093;A0A0G2JPD4		0	0	0.0004105	5.57925	3	2544.13	-0.726972	66.6482	0
	High	LSSVTAADTAVYYcAR	35	19	1	Q6GMX6	C14(Carbamidomethyl)	0	0	1.463e-05	5.46975	2	1747.83	0.1062	38.753	0
	High	TPEVTcVVVDVSHEDPEVKFNWYVDGVEVHNAK	17	24	3	Q6GMX6;A0A087WYE1;A0A087X010	C6(Carbamidomethyl)	0	0	0.01429	4.95848	4	3797.77	-9.97976	115.399	1
	High	FNWYVDGVEVHNAK	53	24	3	Q6GMX6;A0A087WYE1;A0A087X010		0	0	0.004372	4.52719	3	1677.8	-0.585145	46.1944	0
	High	VVSVLTVLHQDWLNGK	127	30	5	A0A075B6N8;Q6GMX6;A0A087WYE1;A0A087X010;A0A0G2JPD4		0	0	0.0128	4.29048	2	1808.01	0.847861	80.8921	0
	High	THTcPPcPAPELLGGPSVFLFPPKPK	37	30	3	Q6GMX6;A0A087WYE1;A0A087X010	C4(Carbamidomethyl); C7(Carbamidomethyl)	0	0	0.03407	4.05113	4	2844.45	-1.63675	74.2375	0
	High	STSGGTAALGcLVK	10	48	6	A0A075B6N8;Q6GMX6;A0A087WYE1;A0A087X010;S6AWG0;S6BGD4	C11(Carbamidomethyl)	0	0	0.001249	3.38263	2	1321.68	-0.237067	32.7361	0
	High	NQVSLTcLVK	11	36	7	A0A075B6N8;Q6GMX6;A0A087WYE1;A0A087X010;Q6N093;A0A0G2JN06;A0A0G2JPD4	C7(Carbamidomethyl)	0	0	0.01449	3.23908	2	1161.63	-0.507374	38.2322	0
	High	GPSVFPLAPSSK	5	43	5	Q6GMX6;S6AWG0;A0A087WYE1;S6BGD4;A0A087X010		0	0.001	0.06187	2.99941	2	1186.65	0.15749	64.7189	0
	High	GLEWIGR	3	23	2	Q6GMX6;A0A087WYJ9		0	0.001	0.09944	1.81797	2	830.452	-0.378806	39.6707	0
	High	EPQVYTLPPSR	6	34	6	A0A075B6N8;Q6GMX6;A0A087WYE1;A0A087X010;Q6N093;A0A0G2JN06		0	0.007	0.2073	1.83606	2	1286.67	-1.4025	31.2222	0
A0A087X010	Ig gamma-1 chain C region OS=Homo sapiens GN=IGHG1 PE=1 SV=1 - [A0A087X010_HUMAN]	1260.2	38.58	39	1	12	413	464	50.7904	8.17725
	A2	Sequence	# PSMs	# Proteins	# Protein Groups	Protein Group Accessions	Modifications	ΔCn	q-Value	PEP	XCorr	Charge	MH+ [Da]	ΔM [ppm]	RT [min]	# Missed Cleavages
	High	TTPPVLDSDGSFFLYSK	35	23	3	Q6GMX6;A0A087WYE1;A0A087X010		0	0	4.958e-05	5.99374	3	1873.92	-0.707032	69.3821	0
	High	TPEVTcVVVDVSHEDPEVK	96	29	3	Q6GMX6;A0A087WYE1;A0A087X010	C6(Carbamidomethyl)	0	0	8.751e-05	5.91001	3	2139.03	-0.468386	50.7173	0
	High	GFYPSDIAVEWESNGQPENNYK	11	26	5	Q6GMX6;A0A087WYE1;A0A087X010;Q6N093;A0A0G2JPD4		0	0	0.0004105	5.57925	3	2544.13	-0.726972	66.6482	0
	High	TPEVTcVVVDVSHEDPEVKFNWYVDGVEVHNAK	17	24	3	Q6GMX6;A0A087WYE1;A0A087X010	C6(Carbamidomethyl)	0	0	0.01429	4.95848	4	3797.77	-9.97976	115.399	1
	High	FDYWGQGTLVTVSSASTK	5	1	1	A0A087X010		0	0	0.0002478	4.83894	2	1946.95	-0.434168	61.2374	0
	High	FNWYVDGVEVHNAK	53	24	3	Q6GMX6;A0A087WYE1;A0A087X010		0	0	0.004372	4.52719	3	1677.8	-0.585145	46.1944	0
	High	VVSVLTVLHQDWLNGK	127	30	5	A0A075B6N8;Q6GMX6;A0A087WYE1;A0A087X010;A0A0G2JPD4		0	0	0.0128	4.29048	2	1808.01	0.847861	80.8921	0
	High	THTcPPcPAPELLGGPSVFLFPPKPK	37	30	3	Q6GMX6;A0A087WYE1;A0A087X010	C4(Carbamidomethyl); C7(Carbamidomethyl)	0	0	0.03407	4.05113	4	2844.45	-1.63675	74.2375	0
	High	STSGGTAALGcLVK	10	48	6	A0A075B6N8;Q6GMX6;A0A087WYE1;A0A087X010;S6AWG0;S6BGD4	C11(Carbamidomethyl)	0	0	0.001249	3.38263	2	1321.68	-0.237067	32.7361	0
	High	NQVSLTcLVK	11	36	7	A0A075B6N8;Q6GMX6;A0A087WYE1;A0A087X010;Q6N093;A0A0G2JN06;A0A0G2JPD4	C7(Carbamidomethyl)	0	0	0.01449	3.23908	2	1161.63	-0.507374	38.2322	0
	High	GPSVFPLAPSSK	5	43	5	Q6GMX6;S6AWG0;A0A087WYE1;S6BGD4;A0A087X010		0	0.001	0.06187	2.99941	2	1186.65	0.15749	64.7189	0
	High	EPQVYTLPPSR	6	34	6	A0A075B6N8;Q6GMX6;A0A087WYE1;A0A087X010;Q6N093;A0A0G2JN06		0	0.007	0.2073	1.83606	2	1286.67	-1.4025	31.2222	0
A0A087WYE1	Ig gamma-1 chain C region OS=Homo sapiens GN=IGHG1 PE=1 SV=1 - [A0A087WYE1_HUMAN]	1246.69	37.89	39	1	12	410	475	52.0769	7.54736
	A2	Sequence	# PSMs	# Proteins	# Protein Groups	Protein Group Accessions	Modifications	ΔCn	q-Value	PEP	XCorr	Charge	MH+ [Da]	ΔM [ppm]	RT [min]	# Missed Cleavages
	High	TTPPVLDSDGSFFLYSK	35	23	3	Q6GMX6;A0A087WYE1;A0A087X010		0	0	4.958e-05	5.99374	3	1873.92	-0.707032	69.3821	0
	High	TPEVTcVVVDVSHEDPEVK	96	29	3	Q6GMX6;A0A087WYE1;A0A087X010	C6(Carbamidomethyl)	0	0	8.751e-05	5.91001	3	2139.03	-0.468386	50.7173	0
	High	GFYPSDIAVEWESNGQPENNYK	11	26	5	Q6GMX6;A0A087WYE1;A0A087X010;Q6N093;A0A0G2JPD4		0	0	0.0004105	5.57925	3	2544.13	-0.726972	66.6482	0
	High	TPEVTcVVVDVSHEDPEVKFNWYVDGVEVHNAK	17	24	3	Q6GMX6;A0A087WYE1;A0A087X010	C6(Carbamidomethyl)	0	0	0.01429	4.95848	4	3797.77	-9.97976	115.399	1
	High	FNWYVDGVEVHNAK	53	24	3	Q6GMX6;A0A087WYE1;A0A087X010		0	0	0.004372	4.52719	3	1677.8	-0.585145	46.1944	0
	High	YFDYWGQGTLVTVSSASTK	2	1	1	A0A087WYE1		0	0	0.0003466	4.32797	2	2110.02	1.23561	67.1045	0
	High	VVSVLTVLHQDWLNGK	127	30	5	A0A075B6N8;Q6GMX6;A0A087WYE1;A0A087X010;A0A0G2JPD4		0	0	0.0128	4.29048	2	1808.01	0.847861	80.8921	0
	High	THTcPPcPAPELLGGPSVFLFPPKPK	37	30	3	Q6GMX6;A0A087WYE1;A0A087X010	C4(Carbamidomethyl); C7(Carbamidomethyl)	0	0	0.03407	4.05113	4	2844.45	-1.63675	74.2375	0
	High	STSGGTAALGcLVK	10	48	6	A0A075B6N8;Q6GMX6;A0A087WYE1;A0A087X010;S6AWG0;S6BGD4	C11(Carbamidomethyl)	0	0	0.001249	3.38263	2	1321.68	-0.237067	32.7361	0
	High	NQVSLTcLVK	11	36	7	A0A075B6N8;Q6GMX6;A0A087WYE1;A0A087X010;Q6N093;A0A0G2JN06;A0A0G2JPD4	C7(Carbamidomethyl)	0	0	0.01449	3.23908	2	1161.63	-0.507374	38.2322	0
	High	GPSVFPLAPSSK	5	43	5	Q6GMX6;S6AWG0;A0A087WYE1;S6BGD4;A0A087X010		0	0.001	0.06187	2.99941	2	1186.65	0.15749	64.7189	0
	High	EPQVYTLPPSR	6	34	6	A0A075B6N8;Q6GMX6;A0A087WYE1;A0A087X010;Q6N093;A0A0G2JN06		0	0.007	0.2073	1.83606	2	1286.67	-1.4025	31.2222	0
A0A0G2JPR0	Complement C4-A OS=Homo sapiens GN=C4A PE=4 SV=1 - [A0A0G2JPR0_HUMAN]	1096.78	27.06	11	3	24	270	1744	192.754	7.03467
	A2	Sequence	# PSMs	# Proteins	# Protein Groups	Protein Group Accessions	Modifications	ΔCn	q-Value	PEP	XCorr	Charge	MH+ [Da]	ΔM [ppm]	RT [min]	# Missed Cleavages
	High	EcVGFEAVQEVPVGLVQPASATLYDYYNPER	13	4	2	A0A0G2JPR0;A0A0G2JL54	C2(Carbamidomethyl)	0	0	3.935e-05	7.5	3	3500.67	1.41443	95.4847	0
	High	LQETSNWLLSQQQADGSFQDPcPVLDR	2	1	1	A0A0G2JPR0	C22(Carbamidomethyl)	0	0	2.088e-06	7.1628	3	3132.47	-1.09877	72.6967	0
	High	LLATLcSAEVcQcAEGK	33	5	2	A0A0G2JPR0;A0A0G2JL54	C6(Carbamidomethyl); C11(Carbamidomethyl); C13(Carbamidomethyl)	0	0	1.189e-05	6.9832	3	1909.88	-0.178802	40.2272	0
	High	VTASDPLDTLGSEGALSPGGVASLLR	5	4	2	A0A0G2JPR0;A0A0G2JL54		0	0	0.0005302	6.93447	3	2483.29	-1.71564	93.3701	0
	High	VGLSGMAIADVTLLSGFHALR	29	3	1	A0A0G2JPR0		0	0	7.754e-06	6.85209	3	2128.16	-0.411346	101.188	0
	High	VFEAMNSYDLGcGPGGGDSALQVFQAAGLAFSDGDQWTLSR	3	4	2	A0A0G2JPR0;A0A0G2JL54	C12(Carbamidomethyl)	0	0	0.0006557	6.46784	3	4294.94	-0.622961	116.465	0
	High	LHLETDSLALVALGALDTALYAAGSK	4	4	2	A0A0G2JPR0;A0A0G2JL54		0	0	7.248e-05	6.26307	4	2613.41	-1.33022	121.922	0
	High	ASAGLLGAHAAAITAYALTLTK	41	9	2	A0A0G2JPR0;A0A0G2JL54		0	0	0.0003396	6.22624	3	2085.17	0.391062	84.4439	0
	High	ALEILQEEDLIDEDDIPVR	20	3	2	A0A0G2JPR0;A0A0G2JL54		0	0	1.132e-05	5.94727	2	2225.12	-0.555567	81.9692	0
	High	GLEEELQFSLGSK	18	5	2	A0A0G2JPR0;A0A0G2JL54		0	0	0.0002253	5.38155	2	1436.73	0.0229267	60.3001	0
	High	AAcAQLNDFLQEYGTQGcQV	6	6	2	A0A0G2JPR0;A0A0G2JL54	C3(Carbamidomethyl); C18(Carbamidomethyl)	0	0	3.108e-05	5.12554	2	2272.99	-1.64983	74.7724	0
	High	VGLSGmAIADVTLLSGFHALR	22	3	1	A0A0G2JPR0	M6(Oxidation)	0	0	0.0001638	5.02637	3	2144.15	-0.370912	90.8791	0
	High	STQDTVIALDALSAYWIASHTTEER	19	5	2	A0A0G2JPR0;A0A0G2JL54		0	0	0.001852	5.00329	3	2778.36	0.244222	96.6961	0
	High	HLVPGAPFLLQALVR	13	4	2	A0A0G2JPR0;A0A0G2JL54		0	0	0.0006573	4.77084	3	1630.98	0.736102	85.3907	0
	High	LLLFSPSVVHLGVPLSVGVQLQDVPR	5	4	2	A0A0G2JPR0;A0A0G2JL54		0	0	0.0006786	4.49972	3	2769.6	0.555987	104.705	0
	High	DFALLSLQVPLK	3	4	2	A0A0G2JPR0;A0A0G2JL54		0	0	0.001215	4.43798	2	1343.8	1.54522	88.0484	0
	High	AVGSGATFSHYYYMILSR	14	4	2	A0A0G2JPR0;A0A0G2JL54		0	0	0.0005999	4.40841	3	2022.98	0.369969	69.6788	0
	High	TTNIQGINLLFSSR	8	5	2	A0A0G2JPR0;A0A0G2JL54		0	0	0.0002188	4.37435	2	1563.85	0.972066	66.7555	0
	High	LNmGITDLQGLR	1	6	2	A0A0G2JPR0;A0A0G2JL54	M3(Oxidation)	0	0	0.004255	3.24371	2	1346.71	0.383436	39.3992	0
	High	DSSTWLTAFVLK	1	2	1	A0A0G2JPR0		0	0	0.02938	2.69311	2	1367.72	0.644755	88.3983	0
	High	GHLFLQTDQPIYNPGQR	4	4	2	A0A0G2JPR0;A0A0G2JL54		0	0	0.05281	2.19179	3	1984	0.0786273	43.0758	0
	High	AEMADQAAAWLTR	1	5	2	A0A0G2JPR0;A0A0G2JL54		0	0.001	0.06025	2.65941	2	1433.69	0.67446	52.0779	0
	High	TEQWSTLPPETK	2	4	2	A0A0G2JPR0;A0A0G2JL54		0	0.001	0.06377	2.47265	2	1416.7	-0.0735852	29.7968	0
	High	SFFPENWLWR	2	3	2	A0A0G2JPR0;A0A0G2JL54		0	0.001	0.067	2.14472	2	1381.67	1.70003	86.6244	0
	High	YVSHFETEGPHVLLYFDSVPTSR	1	5	2	A0A0G2JPR0;A0A0G2JL54		0	0.004	0.1638	2.77773	4	2680.31	0.299636	65.3833	0
A0A0G2JL54	Complement C4-B OS=Homo sapiens GN=C4B_2 PE=4 SV=1 - [A0A0G2JL54_HUMAN]	917.456	26.56	10	2	23	221	1698	187.598	7.32764
	A2	Sequence	# PSMs	# Proteins	# Protein Groups	Protein Group Accessions	Modifications	ΔCn	q-Value	PEP	XCorr	Charge	MH+ [Da]	ΔM [ppm]	RT [min]	# Missed Cleavages
	High	EcVGFEAVQEVPVGLVQPASATLYDYYNPER	13	4	2	A0A0G2JPR0;A0A0G2JL54	C2(Carbamidomethyl)	0	0	3.935e-05	7.5	3	3500.67	1.41443	95.4847	0
	High	LLATLcSAEVcQcAEGK	33	5	2	A0A0G2JPR0;A0A0G2JL54	C6(Carbamidomethyl); C11(Carbamidomethyl); C13(Carbamidomethyl)	0	0	1.189e-05	6.9832	3	1909.88	-0.178802	40.2272	0
	High	VTASDPLDTLGSEGALSPGGVASLLR	5	4	2	A0A0G2JPR0;A0A0G2JL54		0	0	0.0005302	6.93447	3	2483.29	-1.71564	93.3701	0
	High	VFEAMNSYDLGcGPGGGDSALQVFQAAGLAFSDGDQWTLSR	3	4	2	A0A0G2JPR0;A0A0G2JL54	C12(Carbamidomethyl)	0	0	0.0006557	6.46784	3	4294.94	-0.622961	116.465	0
	High	LHLETDSLALVALGALDTALYAAGSK	4	4	2	A0A0G2JPR0;A0A0G2JL54		0	0	7.248e-05	6.26307	4	2613.41	-1.33022	121.922	0
	High	ASAGLLGAHAAAITAYALTLTK	41	9	2	A0A0G2JPR0;A0A0G2JL54		0	0	0.0003396	6.22624	3	2085.17	0.391062	84.4439	0
	High	ALEILQEEDLIDEDDIPVR	20	3	2	A0A0G2JPR0;A0A0G2JL54		0	0	1.132e-05	5.94727	2	2225.12	-0.555567	81.9692	0
	High	LQETSNWLLSQQQADGSFQDLSPVIHR	4	3	1	A0A0G2JL54		0	0	0.0003599	5.6287	3	3097.53	-1.01257	74.0116	0
	High	GLEEELQFSLGSK	18	5	2	A0A0G2JPR0;A0A0G2JL54		0	0	0.0002253	5.38155	2	1436.73	0.0229267	60.3001	0
	High	AAcAQLNDFLQEYGTQGcQV	6	6	2	A0A0G2JPR0;A0A0G2JL54	C3(Carbamidomethyl); C18(Carbamidomethyl)	0	0	3.108e-05	5.12554	2	2272.99	-1.64983	74.7724	0
	High	STQDTVIALDALSAYWIASHTTEER	19	5	2	A0A0G2JPR0;A0A0G2JL54		0	0	0.001852	5.00329	3	2778.36	0.244222	96.6961	0
	High	HLVPGAPFLLQALVR	13	4	2	A0A0G2JPR0;A0A0G2JL54		0	0	0.0006573	4.77084	3	1630.98	0.736102	85.3907	0
	High	LLLFSPSVVHLGVPLSVGVQLQDVPR	5	4	2	A0A0G2JPR0;A0A0G2JL54		0	0	0.0006786	4.49972	3	2769.6	0.555987	104.705	0
	High	DFALLSLQVPLK	3	4	2	A0A0G2JPR0;A0A0G2JL54		0	0	0.001215	4.43798	2	1343.8	1.54522	88.0484	0
	High	AVGSGATFSHYYYMILSR	14	4	2	A0A0G2JPR0;A0A0G2JL54		0	0	0.0005999	4.40841	3	2022.98	0.369969	69.6788	0
	High	TTNIQGINLLFSSR	8	5	2	A0A0G2JPR0;A0A0G2JL54		0	0	0.0002188	4.37435	2	1563.85	0.972066	66.7555	0
	High	LNmGITDLQGLR	1	6	2	A0A0G2JPR0;A0A0G2JL54	M3(Oxidation)	0	0	0.004255	3.24371	2	1346.71	0.383436	39.3992	0
	High	GHLFLQTDQPIYNPGQR	4	4	2	A0A0G2JPR0;A0A0G2JL54		0	0	0.05281	2.19179	3	1984	0.0786273	43.0758	0
	High	AEMADQAAAWLTR	1	5	2	A0A0G2JPR0;A0A0G2JL54		0	0.001	0.06025	2.65941	2	1433.69	0.67446	52.0779	0
	High	TEQWSTLPPETK	2	4	2	A0A0G2JPR0;A0A0G2JL54		0	0.001	0.06377	2.47265	2	1416.7	-0.0735852	29.7968	0
	High	SFFPENWLWR	2	3	2	A0A0G2JPR0;A0A0G2JL54		0	0.001	0.067	2.14472	2	1381.67	1.70003	86.6244	0
	High	GSSTWLTAFVLK	1	2	1	A0A0G2JL54		0	0.002	0.1412	1.82242	2	1309.72	-0.0823698	78.9005	0
	High	YVSHFETEGPHVLLYFDSVPTSR	1	5	2	A0A0G2JPR0;A0A0G2JL54		0	0.004	0.1638	2.77773	4	2680.31	0.299636	65.3833	0
L8E853	von Willebrand factor OS=Homo sapiens GN=VWF PE=4 SV=1 - [L8E853_HUMAN]	898.772	28.21	2	24	50	279	2715	298.181	5.47803
	A2	Sequence	# PSMs	# Proteins	# Protein Groups	Protein Group Accessions	Modifications	ΔCn	q-Value	PEP	XCorr	Charge	MH+ [Da]	ΔM [ppm]	RT [min]	# Missed Cleavages
	High	ILDELLQTcVDPEDcPVcEVAGR	7	1	1	L8E853	C9(Carbamidomethyl); C15(Carbamidomethyl); C18(Carbamidomethyl)	0	0	1.953e-06	7.35293	3	2688.23	-0.235912	73.5197	0
	High	LPGDIQVVPIGVGPNANVQELER	9	2	1	L8E853		0	0	5.666e-06	6.66668	3	2414.3	-0.203531	73.4605	0
	High	SVGSQWASPENPcLINEcVR	10	2	2	L8E853;B4DMS3	C13(Carbamidomethyl); C18(Carbamidomethyl)	0	0	0.0001319	6.07154	3	2303.05	-0.562107	50.7581	0
	High	RDETLQDGcDTHFcK	6	2	2	L8E853;B4DMS3	C9(Carbamidomethyl); C14(Carbamidomethyl)	0	0	0.0002559	5.89992	3	1881.79	-0.196586	21.7628	1
	High	STIYPVGQFWEEGcDVcTcTDMEDAVMGLR	3	2	2	L8E853;B4DMS3	C14(Carbamidomethyl); C17(Carbamidomethyl); C19(Carbamidomethyl)	0	0	0.00111	5.83821	3	3526.47	-0.13498	95.3028	0
	High	VcGLcGNFDGIQNNDLTSSNLQVEEDPVDFGNSWK	3	1	1	L8E853	C2(Carbamidomethyl); C5(Carbamidomethyl)	0	0	0.002598	5.68646	3	3928.75	2.25228	84.547	0
	High	QNADQccPEYEcVcDPVScDLPPVPHcER	5	2	2	L8E853;B4DMS3	C6(Carbamidomethyl); C7(Carbamidomethyl); C12(Carbamidomethyl); C14(Carbamidomethyl); C19(Carbamidomethyl); C27(Carbamidomethyl)	0	0	0.0006404	5.48442	3	3591.42	1.67873	50.526	0
	High	YAGSQVASTSEVLK	5	1	1	L8E853		0	0	2.233e-05	5.10497	2	1439.74	-0.666348	26.8584	0
	High	EQAPNLVYMVTGNPASDEIK	5	2	1	L8E853		0	0	0.0004656	5.00106	3	2176.06	-0.6378	68.2688	0
	High	ILTSDVFQDcNK	13	1	1	L8E853	C10(Carbamidomethyl)	0	0	0.0002045	4.81414	2	1439.68	0.0528232	35.2597	0
	High	RPGDVWTLPDQcHTVTcQPDGQTLLK	5	2	2	L8E853;B4DMS3	C12(Carbamidomethyl); C17(Carbamidomethyl)	0	0	0.01298	4.7836	3	3022.45	-0.907187	52.7058	0
	High	LTQVSVLQYGSITTIDVPWNVVPEK	1	2	2	L8E853;B4DMS3		0	0	0.006882	4.77159	3	2786.5	0.507897	96.4429	0
	High	YLSDHSFLVSQGDR	16	2	1	L8E853		0	0	0.001972	4.60537	3	1623.77	-0.822675	31.9631	0
	High	EQDLEVILHNGAcSPGAR	10	2	2	L8E853;B4DMS3	C13(Carbamidomethyl)	0	0	0.001068	4.57369	3	1965.94	-0.27838	40.3929	0
	High	EGGPSQIGDALGFAVR	7	2	2	L8E853;B4DMS3		0	0	0.0001222	4.56146	2	1573.8	0.189039	59.5668	0
	High	IGWPNAPILIQDFETLPR	7	2	1	L8E853		0	0	0.000991	4.46816	3	2080.12	0.656831	102.886	0
	High	TYGLcGIcDENGANDFMLR	2	2	2	L8E853;B4DMS3	C5(Carbamidomethyl); C8(Carbamidomethyl)	0	0	0.0001537	4.40653	2	2205.93	-0.979027	65.2611	0
	High	AFVLSSVDELEQQR	3	2	1	L8E853		0	0	0.0006878	4.34999	2	1620.82	-1.08512	57.2498	0
	High	cLPSAcEVVTGSPR	7	2	2	L8E853;B4DMS3	C1(Carbamidomethyl); C6(Carbamidomethyl)	0	0	0.0002301	4.29942	2	1532.72	-0.157465	31.3962	0
	High	ILAGPAGDSNVVK	6	2	2	L8E853;B4DMS3		0	0	0.0002799	4.05261	2	1240.69	-0.121365	25.6668	0
	High	GLRPScPNSQSPVK	3	1	1	L8E853	C6(Carbamidomethyl)	0	0	0.004028	4.04304	3	1526.77	0.255207	20.8348	0
	High	WTcPcVcTGSSTR	4	2	2	L8E853;B4DMS3	C3(Carbamidomethyl); C5(Carbamidomethyl); C7(Carbamidomethyl)	0	0	0.0005931	3.95938	2	1571.64	-0.506188	25.8922	0
	High	VKEEVFIQQR	8	2	2	L8E853;B4DMS3		0	0	0.01222	3.77622	2	1275.7	-1.05829	24.1491	1
	High	AHLLSLVDVMQR	2	2	2	L8E853;B4DMS3		0	0	0.007854	3.73705	3	1381.76	0.322095	58.0486	0
	High	APTcGLcEVAR	3	2	2	L8E853;B4DMS3	C4(Carbamidomethyl); C7(Carbamidomethyl)	0	0	0.001587	3.70908	2	1233.57	-0.247014	24.6142	0
	High	TVMIDVcTTcR	8	2	2	L8E853;B4DMS3	C7(Carbamidomethyl); C10(Carbamidomethyl)	0	0	0.002519	3.62328	2	1355.61	-0.666805	31.0689	0
	High	IALLLMASQEPQR	4	1	1	L8E853		0	0	0.002854	3.60195	2	1469.82	1.55037	57.3784	0
	High	SGFTYVLHEGEccGR	7	2	2	L8E853;B4DMS3	C12(Carbamidomethyl); C13(Carbamidomethyl)	0	0	0.002115	3.59506	3	1771.75	-0.246562	33.0777	0
	High	LSEAEFEVLK	4	1	1	L8E853		0	0	0.005346	3.47569	2	1164.61	-0.374277	45.2292	0
	High	cMVQVGVISGFK	2	2	2	L8E853;B4DMS3	C1(Carbamidomethyl)	0	0	0.002436	3.3798	2	1324.68	-0.127483	52.5463	0
	High	TTcNPcPLGYK	6	2	2	L8E853;B4DMS3	C3(Carbamidomethyl); C6(Carbamidomethyl)	0	0	0.01113	3.28117	2	1310.59	-0.256313	24.0528	0
	High	VPLDSSPATcHNNIMK	4	1	1	L8E853	C10(Carbamidomethyl)	0	0	0.02234	3.27167	3	1783.85	-0.440594	25.0635	0
	High	DETLQDGcDTHFcK	6	2	2	L8E853;B4DMS3	C8(Carbamidomethyl); C13(Carbamidomethyl)	0	0	0.03914	3.26764	2	1725.69	0.91638	23.5932	0
	High	IEDLPTMVTLGNSFLHK	5	2	2	L8E853;B4DMS3		0	0	0.01071	3.10037	3	1915	0.718699	76.362	0
	High	VTVFPIGIGDR	8	2	2	L8E853;B4DMS3		0	0	0.002317	3.09945	2	1173.66	0.264272	55.0607	0
	High	VAVVEYHDGSHAYIGLK	21	1	1	L8E853		0	0	0.01216	3.0519	3	1857.95	-0.128869	34.2427	0
	High	HIVTFDGQNFK	4	2	2	L8E853;B4DMS3		0	0	0.02382	3.04333	2	1305.66	-1.43638	29.497	0
	High	YTLFQIFSK	7	1	1	L8E853		0	0	0.01568	2.9435	2	1146.62	-0.398752	74.7029	0
	High	AFVVDMMER	7	1	1	L8E853		0	0	0.007316	2.7567	2	1097.51	-0.00262497	46.1808	0
	High	EFMEEVIQR	2	2	1	L8E853		0	0	0.02354	2.44804	2	1180.57	0.678641	39.6546	0
	High	LVcPADNLR	5	1	1	L8E853	C3(Carbamidomethyl)	0	0	0.0545	2.00027	2	1057.55	0.116124	25.4405	0
	High	YNScAPAcQVTcQHPEPLAcPVQcVEGcHAHcPPGK	2	1	1	L8E853	C4(Carbamidomethyl); C8(Carbamidomethyl); C12(Carbamidomethyl); C20(Carbamidomethyl); C24(Carbamidomethyl); C28(Carbamidomethyl); C32(Carbamidomethyl)	0	0.001	0.06853	4.00839	5	4176.74	-0.854739	34.9687	0
	High	HcDGNVSScGDHPSEGcFcPPDK	1	2	2	L8E853;B4DMS3	C2(Carbamidomethyl); C9(Carbamidomethyl); C17(Carbamidomethyl); C19(Carbamidomethyl)	0	0.001	0.08343	3.39011	4	2618.97	-0.946277	22.5766	0
	High	TNGVcVDWR	4	2	2	L8E853;B4DMS3	C5(Carbamidomethyl)	0	0.001	0.07549	2.84269	2	1106.51	0.554351	29.4611	0
	High	TVmIDVcTTcR	4	2	2	L8E853;B4DMS3	M3(Oxidation); C7(Carbamidomethyl); C10(Carbamidomethyl)	0	0.001	0.1093	2.35105	2	1371.61	-0.244625	27.7477	0
	High	EAPDLVLQR	1	2	1	L8E853		0	0.001	0.07957	2.05088	2	1040.57	-0.945571	31.1754	0
	High	GEYFWEK	8	2	2	L8E853;B4DMS3		0	0.002	0.1374	2.44536	2	958.43	-0.713804	38.5398	0
	High	VIVIPVGIGPHANLK	6	1	1	L8E853		0	0.005	0.1837	1.40015	3	1526.94	-0.14986	53.6454	0
	High	GLRPScPNSQSPVKVEETcGcR	1	1	1	L8E853	C6(Carbamidomethyl); C19(Carbamidomethyl); C21(Carbamidomethyl)	0	0.007	0.2122	3.45992	4	2518.16	-0.228332	23.1706	1
	Medium	YIILLLGK	1	1	1	L8E853		0	0.026	0.368	1.4034	2	932.618	-0.113497	63.6401	0
	Medium	LLDLVFLLDGSSR	1	1	1	L8E853		0	0.034	0.4086	1.56343	2	1447.82	0.771292	97.6566	0
B7ZLE5	FN1 protein OS=Homo sapiens GN=FN1 PE=2 SV=1 - [B7ZLE5_HUMAN]	690.203	31.74	26	42	42	194	2240	246.543	6.06201
	A2	Sequence	# PSMs	# Proteins	# Protein Groups	Protein Group Accessions	Modifications	ΔCn	q-Value	PEP	XCorr	Charge	MH+ [Da]	ΔM [ppm]	RT [min]	# Missed Cleavages
	High	TEIDKPSQMQVTDVQDNSISVK	15	10	1	B7ZLE5		0	0	6.602e-07	7.65969	3	2462.21	-0.586538	37.1	0
	High	RPGGEPSPEGTTGQSYNQYSQR	3	14	1	B7ZLE5		0	0	1.966e-06	6.76344	3	2396.08	-0.668766	22.244	0
	High	FTQVTPTSLSAQWTPPNVQLTGYR	4	17	1	B7ZLE5		0	0	8.543e-05	5.83799	3	2692.37	-0.729629	76.0792	0
	High	HTSVQTTSSGSGPFTDVR	4	3	1	B7ZLE5		0	0	0.0005158	5.59589	3	1863.88	-0.261131	24.0714	0
	High	GLKPGVVYEGQLISIQQYGHQEVTR	14	4	1	B7ZLE5		0	0	0.0001262	5.55749	4	2799.47	-1.48212	54.9455	0
	High	EINLAPDSSSVVVSGLMVATK	16	17	1	B7ZLE5		0	0	8.172e-06	5.45491	2	2117.12	0.486349	77.1946	0
	High	NTFAEVTGLSPGVTYYFK	2	4	1	B7ZLE5		0	0	0.0001089	5.29773	2	1993.99	-2.13421	75.9791	0
	High	SSPVVIDASTAIDAPSNLR	9	18	1	B7ZLE5		0	0	0.0004078	4.93998	2	1913	-0.795622	54.3592	0
	High	EYLGAIcScTcFGGQR	7	15	1	B7ZLE5	C7(Carbamidomethyl); C9(Carbamidomethyl); C11(Carbamidomethyl)	0	0	4.899e-05	4.6657	2	1878.79	-0.110151	43.3932	0
	High	EESPLLIGQQSTVSDVPR	4	10	1	B7ZLE5		0	0	6.472e-05	4.54676	2	1955.01	-0.498015	48.7435	0
	High	ITYGETGGNSPVQEFTVPGSK	5	10	1	B7ZLE5		0	0	0.001968	4.49017	2	2168.05	0.0634435	48.3274	0
	High	DLQFVEVTDVK	9	4	1	B7ZLE5		0	0	0.001637	4.48182	2	1292.67	-0.704293	51.8531	0
	High	cDPVDQcQDSETGTFYQIGDSWEK	1	4	1	B7ZLE5	C1(Carbamidomethyl); C7(Carbamidomethyl)	0	0	0.009214	4.40918	3	2865.16	-1.81285	61.0996	0
	High	QDGHLWcSTTSNYEQDQK	2	4	1	B7ZLE5	C7(Carbamidomethyl)	0	0	0.002406	4.40094	3	2196.93	0.944005	25.2484	0
	High	STATISGLKPGVDYTITVYAVTGR	2	9	1	B7ZLE5		0	0	0.02043	4.29926	3	2470.32	2.37616	68.8253	0
	High	YSFcTDHTVLVQTR	13	4	1	B7ZLE5	C4(Carbamidomethyl)	0	0	0.001665	4.24175	3	1726.82	1.11667	35.3608	0
	High	SYTITGLQPGTDYK	5	17	1	B7ZLE5		0	0	0.002899	4.2318	2	1543.76	-1.06666	37.8032	0
	High	FGFcPMAAHEEIcTTNEGVMYR	2	4	1	B7ZLE5	C4(Carbamidomethyl); C13(Carbamidomethyl)	0	0	0.01843	3.95623	3	2620.11	1.11454	57.7533	0
	High	TGLDSPTGIDFSDITANSFTVHWIAPR	4	9	1	B7ZLE5		0	0	0.002603	3.90969	3	2918.43	-0.209244	93.9819	0
	High	GATYNIIVEALK	5	11	1	B7ZLE5		0	0	0.001907	3.90787	2	1291.73	-0.320482	63.8859	0
	High	GNLLQcIcTGNGR	2	3	1	B7ZLE5	C6(Carbamidomethyl); C8(Carbamidomethyl)	0	0	0.001447	3.79596	2	1462.69	-0.832413	38.5409	0
	High	VPGTSTSATLTGLTR	5	18	1	B7ZLE5		0	0	0.0005591	3.76508	2	1461.79	0.00532438	32.9171	0
	High	GFNcESKPEAEETcFDK	3	3	1	B7ZLE5	C4(Carbamidomethyl); C14(Carbamidomethyl)	0	0	0.01979	3.59907	3	2047.84	-0.727965	24.4791	0
	High	FLATTPNSLLVSWQPPR	2	19	1	B7ZLE5		0	0	0.01884	3.59384	3	1927.04	-0.198865	78.0779	0
	High	DLEVVAATPTSLLISWDAPAVTVR	3	10	1	B7ZLE5		0	0	0.04624	3.58596	3	2524.36	-1.05689	105.599	0
	High	DSMIWDcTcIGAGR	3	3	1	B7ZLE5	C7(Carbamidomethyl); C9(Carbamidomethyl)	0	0	0.0008392	3.57038	2	1641.68	0.466281	52.8386	0
	High	LLcQcLGFGSGHFR	5	14	1	B7ZLE5	C3(Carbamidomethyl); C5(Carbamidomethyl)	0	0	0.007158	3.39624	3	1651.78	0.990399	43.0272	0
	High	WcGTTQNYDADQK	1	4	1	B7ZLE5	C2(Carbamidomethyl)	0	0	0.01233	3.26846	2	1586.66	1.03485	22.7578	0
	High	NLQPASEYTVSLVAIK	6	3	1	B7ZLE5		0	0	0.009995	3.19014	2	1732.95	0.777356	60.0631	0
	High	VTDATETTITISWR	6	17	1	B7ZLE5		0	0	0.009624	3.08783	2	1593.8	-4.44479	121.493	0
	High	WSRPQAPITGYR	4	4	1	B7ZLE5		0	0	0.0295	3.0155	3	1431.75	-0.171303	27.4559	0
	High	VTWAPPPSIDLTNFLVR	3	10	1	B7ZLE5		0	0	0.02336	2.87947	2	1926.05	-0.540184	96.6851	0
	High	HYQINQQWER	4	3	1	B7ZLE5		0	0	0.03582	2.83924	3	1401.67	0.446414	25.1831	0
	High	VTIMWTPPESAVTGYR	3	4	1	B7ZLE5		0	0	0.03489	2.62768	2	1807.91	1.02467	63.5439	0
	High	TEIDKPSQmQVTDVQDNSISVK	4	10	1	B7ZLE5	M9(Oxidation)	0	0	0.02677	2.25841	3	2478.2	-0.328765	32.1021	0
	High	ESVPISDTIIPAVPPPTDLR	4	5	1	B7ZLE5		0	0.001	0.05811	2.70125	3	2117.15	-0.726093	73.283	0
	High	FTNIGPDTMR	1	7	1	B7ZLE5		0	0.001	0.1157	2.50377	2	1151.55	-0.947186	28.4661	0
	High	STTPDITGYR	2	3	1	B7ZLE5		0	0.002	0.1347	1.84467	2	1110.54	0.144891	25.0811	0
	High	NSITLTNLTPGTEYVVSIVALNGR	1	10	1	B7ZLE5		0	0.007	0.2082	2.31269	3	2532.37	0.299166	96.4472	0
	High	VDVIPVNLPGEHGQR	2	4	1	B7ZLE5		0	0.009	0.2334	1.90499	3	1629.87	-0.33002	42.4	0
	Medium	WLPSSSPVTGYR	2	16	1	B7ZLE5		0	0.011	0.2561	1.8577	2	1349.68	-0.45907	38.8304	0
	Medium	DDKESVPISDTIIPAVPPPTDLR	1	4	1	B7ZLE5		0	0.018	0.3142	4.11105	3	2475.3	-0.573842	69.7237	1
	Medium	GDSPASSKPISINYR	1	10	1	B7ZLE5		0	0.024	0.3618	2.11256	3	1591.81	-0.64683	24.9494	0
A0A024R984	HCG40889, isoform CRA_a OS=Homo sapiens GN=hCG_40889 PE=4 SV=1 - [A0A024R984_HUMAN]	563.298	15.61	6	7	8	130	1172	132	6.354
	A2	Sequence	# PSMs	# Proteins	# Protein Groups	Protein Group Accessions	Modifications	ΔCn	q-Value	PEP	XCorr	Charge	MH+ [Da]	ΔM [ppm]	RT [min]	# Missed Cleavages
	High	VSVLcQENYLIQEGEEITcK	26	4	1	A0A024R984	C5(Carbamidomethyl); C19(Carbamidomethyl)	0	0	2.189e-05	6.4284	3	2412.14	-0.372599	75.0788	0
	High	RPcGHPGDTPFGTFTLTGGNVFEYGVK	37	5	1	A0A024R984	C3(Carbamidomethyl)	0	0	0.0009648	6.31441	4	2911.38	-0.375233	73.7322	0
	High	AVYTcNEGYQLLGEINYR	18	5	1	A0A024R984	C5(Carbamidomethyl)	0	0	4.882e-06	6.07706	2	2163.02	-0.319923	66.5114	0
	High	SSIDIENGFISESQYTYALK	15	3	1	A0A024R984		0	0	3.085e-05	5.9915	2	2265.09	-0.265317	71.7868	0
	High	LGYVTADGETSGSITcGK	24	3	1	A0A024R984	C16(Carbamidomethyl)	0	0	2.097e-05	5.41075	2	1815.84	-0.63377	30.4754	0
	High	cGPPPPIDNGDITSFPLSVYAPASSVEYQcQNLYQLEGNK	1	5	2	B1AKG0;A0A024R984	C1(Carbamidomethyl); C30(Carbamidomethyl)	0	0	0.03209	3.79508	4	4426.06	-0.615239	92.8268	0
	High	AGEQVTYTcATYYK	4	4	1	A0A024R984	C9(Carbamidomethyl)	0	0	0.00106	3.78664	2	1654.74	-0.533603	27.5074	0
	High	SPPEISHGVVAHMSDSYQYGEEVTYK	5	4	1	A0A024R984		0	0	0.03826	3.68264	4	2910.32	-0.523033	47.4507	0
B4E1D8	cDNA FLJ51597, highly similar to C4b-binding protein alpha chain OS=Homo sapiens PE=2 SV=1 - [B4E1D8_HUMAN]	554.248	35.63	4	11	11	132	536	60.3658	6.65381
	A2	Sequence	# PSMs	# Proteins	# Protein Groups	Protein Group Accessions	Modifications	ΔCn	q-Value	PEP	XCorr	Charge	MH+ [Da]	ΔM [ppm]	RT [min]	# Missed Cleavages
	High	SHSTQTLTcNSDGEWVYNTFcIYK	13	3	1	B4E1D8	C9(Carbamidomethyl); C21(Carbamidomethyl)	0	0	4.428e-06	7.03253	3	2911.27	0.220026	66.584	0
	High	SRPANHcVYFYGDEISFScHETSR	64	2	1	B4E1D8	C7(Carbamidomethyl); C19(Carbamidomethyl)	0	0	1.851e-05	6.72709	4	2919.26	-0.234555	45.6915	0
	High	FSLLGHASIScTVENETIGVWRPSPPTcEK	7	2	1	B4E1D8	C11(Carbamidomethyl); C28(Carbamidomethyl)	0	0	0.005674	4.77981	4	3372.63	-1.04806	74.6117	0
	High	HSGEENFYAYGFSVTYScDPR	18	2	1	B4E1D8	C18(Carbamidomethyl)	0	0	0.002337	4.72159	3	2486.03	-0.536409	58.5925	0
	High	EDVYVVGTVLR	3	2	1	B4E1D8		0	0	0.00035	4.01744	2	1249.68	0.119476	47.8759	0
	High	FSAIcQGDGTWSPR	11	2	1	B4E1D8	C5(Carbamidomethyl)	0	0	0.001658	3.98521	2	1581.71	-0.804587	36.5134	0
	High	LmQcLPNPEDVK	2	2	1	B4E1D8	M2(Oxidation); C4(Carbamidomethyl)	0	0	0.01935	3.94608	2	1459.69	1.10353	30.532	0
	High	LSLEIEQLELQR	6	2	1	B4E1D8		0	0	0.001223	3.77223	2	1470.82	-0.0622728	63.9414	0
	High	LMQcLPNPEDVK	3	2	1	B4E1D8	C4(Carbamidomethyl)	0	0	0.004398	3.59422	2	1443.7	-0.377156	39.479	0
	High	WTPYQGcEALccPEPK	2	2	1	B4E1D8	C7(Carbamidomethyl); C11(Carbamidomethyl); C12(Carbamidomethyl)	0	0.001	0.08028	2.25983	2	1995.84	0.207562	41.2923	0
	High	EEIIYEcDKGYILVGQAK	1	2	1	B4E1D8	C7(Carbamidomethyl)	0	0.003	0.1567	2.53087	3	2128.07	0.994065	46.9052	1
	Medium	YTcLPGYVR	2	4	1	B4E1D8	C3(Carbamidomethyl)	0	0.017	0.306	1.7553	2	1128.55	-0.179577	29.5424	0
B4DMS3	cDNA FLJ59036, highly similar to von Willebrand factor OS=Homo sapiens PE=2 SV=1 - [B4DMS3_HUMAN]	508.451	40.94	2	3	29	158	1104	120.757	5.96045
	A2	Sequence	# PSMs	# Proteins	# Protein Groups	Protein Group Accessions	Modifications	ΔCn	q-Value	PEP	XCorr	Charge	MH+ [Da]	ΔM [ppm]	RT [min]	# Missed Cleavages
	High	AMYSIDINDVQDQcSccSPTR	4	2	1	B4DMS3	C14(Carbamidomethyl); C16(Carbamidomethyl); C17(Carbamidomethyl)	0	0	0.0001073	6.21657	3	2520.03	0.754693	46.4829	0
	High	SVGSQWASPENPcLINEcVR	10	2	2	L8E853;B4DMS3	C13(Carbamidomethyl); C18(Carbamidomethyl)	0	0	0.0001319	6.07154	3	2303.05	-0.562107	50.7581	0
	High	RDETLQDGcDTHFcK	6	2	2	L8E853;B4DMS3	C9(Carbamidomethyl); C14(Carbamidomethyl)	0	0	0.0002559	5.89992	3	1881.79	-0.196586	21.7628	1
	High	STIYPVGQFWEEGcDVcTcTDMEDAVMGLR	3	2	2	L8E853;B4DMS3	C14(Carbamidomethyl); C17(Carbamidomethyl); C19(Carbamidomethyl)	0	0	0.00111	5.83821	3	3526.47	-0.13498	95.3028	0
	High	QNADQccPEYEcVcDPVScDLPPVPHcER	5	2	2	L8E853;B4DMS3	C6(Carbamidomethyl); C7(Carbamidomethyl); C12(Carbamidomethyl); C14(Carbamidomethyl); C19(Carbamidomethyl); C27(Carbamidomethyl)	0	0	0.0006404	5.48442	3	3591.42	1.67873	50.526	0
	High	IPGTccDTcEEPEcNDITAR	9	1	1	B4DMS3	C5(Carbamidomethyl); C6(Carbamidomethyl); C9(Carbamidomethyl); C14(Carbamidomethyl)	0	0	5.673e-05	5.15242	3	2397.94	-0.0829745	27.8165	0
	High	RPGDVWTLPDQcHTVTcQPDGQTLLK	5	2	2	L8E853;B4DMS3	C12(Carbamidomethyl); C17(Carbamidomethyl)	0	0	0.01298	4.7836	3	3022.45	-0.907187	52.7058	0
	High	LTQVSVLQYGSITTIDVPWNVVPEK	1	2	2	L8E853;B4DMS3		0	0	0.006882	4.77159	3	2786.5	0.507897	96.4429	0
	High	EQDLEVILHNGAcSPGAR	10	2	2	L8E853;B4DMS3	C13(Carbamidomethyl)	0	0	0.001068	4.57369	3	1965.94	-0.27838	40.3929	0
	High	EGGPSQIGDALGFAVR	7	2	2	L8E853;B4DMS3		0	0	0.0001222	4.56146	2	1573.8	0.189039	59.5668	0
	High	TYGLcGIcDENGANDFMLR	2	2	2	L8E853;B4DMS3	C5(Carbamidomethyl); C8(Carbamidomethyl)	0	0	0.0001537	4.40653	2	2205.93	-0.979027	65.2611	0
	High	cLPSAcEVVTGSPR	7	2	2	L8E853;B4DMS3	C1(Carbamidomethyl); C6(Carbamidomethyl)	0	0	0.0002301	4.29942	2	1532.72	-0.157465	31.3962	0
	High	ILAGPAGDSNVVK	6	2	2	L8E853;B4DMS3		0	0	0.0002799	4.05261	2	1240.69	-0.121365	25.6668	0
	High	WTcPcVcTGSSTR	4	2	2	L8E853;B4DMS3	C3(Carbamidomethyl); C5(Carbamidomethyl); C7(Carbamidomethyl)	0	0	0.0005931	3.95938	2	1571.64	-0.506188	25.8922	0
	High	VKEEVFIQQR	8	2	2	L8E853;B4DMS3		0	0	0.01222	3.77622	2	1275.7	-1.05829	24.1491	1
	High	AHLLSLVDVMQR	2	2	2	L8E853;B4DMS3		0	0	0.007854	3.73705	3	1381.76	0.322095	58.0486	0
	High	APTcGLcEVAR	3	2	2	L8E853;B4DMS3	C4(Carbamidomethyl); C7(Carbamidomethyl)	0	0	0.001587	3.70908	2	1233.57	-0.247014	24.6142	0
	High	TVMIDVcTTcR	8	2	2	L8E853;B4DMS3	C7(Carbamidomethyl); C10(Carbamidomethyl)	0	0	0.002519	3.62328	2	1355.61	-0.666805	31.0689	0
	High	SGFTYVLHEGEccGR	7	2	2	L8E853;B4DMS3	C12(Carbamidomethyl); C13(Carbamidomethyl)	0	0	0.002115	3.59506	3	1771.75	-0.246562	33.0777	0
	High	cMVQVGVISGFK	2	2	2	L8E853;B4DMS3	C1(Carbamidomethyl)	0	0	0.002436	3.3798	2	1324.68	-0.127483	52.5463	0
	High	TTcNPcPLGYK	6	2	2	L8E853;B4DMS3	C3(Carbamidomethyl); C6(Carbamidomethyl)	0	0	0.01113	3.28117	2	1310.59	-0.256313	24.0528	0
	High	DETLQDGcDTHFcK	6	2	2	L8E853;B4DMS3	C8(Carbamidomethyl); C13(Carbamidomethyl)	0	0	0.03914	3.26764	2	1725.69	0.91638	23.5932	0
	High	IEDLPTMVTLGNSFLHK	5	2	2	L8E853;B4DMS3		0	0	0.01071	3.10037	3	1915	0.718699	76.362	0
	High	VTVFPIGIGDR	8	2	2	L8E853;B4DMS3		0	0	0.002317	3.09945	2	1173.66	0.264272	55.0607	0
	High	HIVTFDGQNFK	4	2	2	L8E853;B4DMS3		0	0	0.02382	3.04333	2	1305.66	-1.43638	29.497	0
	High	SEVEVDIHYcQGK	3	1	1	B4DMS3	C10(Carbamidomethyl)	0	0	0.02704	2.61145	2	1563.71	0.720312	26.004	0
	High	HcDGNVSScGDHPSEGcFcPPDK	1	2	2	L8E853;B4DMS3	C2(Carbamidomethyl); C9(Carbamidomethyl); C17(Carbamidomethyl); C19(Carbamidomethyl)	0	0.001	0.08343	3.39011	4	2618.97	-0.946277	22.5766	0
	High	TNGVcVDWR	4	2	2	L8E853;B4DMS3	C5(Carbamidomethyl)	0	0.001	0.07549	2.84269	2	1106.51	0.554351	29.4611	0
	High	TVmIDVcTTcR	4	2	2	L8E853;B4DMS3	M3(Oxidation); C7(Carbamidomethyl); C10(Carbamidomethyl)	0	0.001	0.1093	2.35105	2	1371.61	-0.244625	27.7477	0
	High	GEYFWEK	8	2	2	L8E853;B4DMS3		0	0.002	0.1374	2.44536	2	958.43	-0.713804	38.5398	0
Q6N093	Putative uncharacterized protein DKFZp686I04196 (Fragment) OS=Homo sapiens GN=DKFZp686I04196 PE=2 SV=1 - [Q6N093_HUMAN]	493.273	40.05	4	1	9	149	417	46.0316	7.59131
	A2	Sequence	# PSMs	# Proteins	# Protein Groups	Protein Group Accessions	Modifications	ΔCn	q-Value	PEP	XCorr	Charge	MH+ [Da]	ΔM [ppm]	RT [min]	# Missed Cleavages
	High	TPEVTcVVVDVSHEDPEVQFNWYVDGVEVHNAK	36	3	2	Q6N093;A0A0G2JN06	C6(Carbamidomethyl)	0	0	1.811e-06	8.58364	4	3797.77	-1.04069	122.123	0
	High	GFYPSDIAVEWESNGQPENNYK	11	26	5	Q6GMX6;A0A087WYE1;A0A087X010;Q6N093;A0A0G2JPD4		0	0	0.0004105	5.57925	3	2544.13	-0.726972	66.6482	0
	High	VVSVLTVVHQDWLNGK	49	5	2	Q6N093;A0A0G2JN06		0	0	0.0001438	4.81783	2	1793.99	1.34473	69.6139	0
	High	TTPPMLDSDGSFFLYSK	12	3	2	Q6N093;A0A0G2JN06		0	0	0.00116	4.42856	3	1905.89	-0.232697	71.4982	0
	High	ccVEcPPcPAPPVAGPSVFLFPPKPK	1	3	2	Q6N093;A0A0G2JN06	C1(Carbamidomethyl); C2(Carbamidomethyl); C5(Carbamidomethyl); C8(Carbamidomethyl)	0	0	0.0017	4.42284	3	2908.4	-0.569613	68.4591	0
	High	STSESTAALGcLVK	4	6	3	Q6N093;A0A0G2JN06;A0A0G2JPD4	C11(Carbamidomethyl)	0	0	0.001902	3.90824	2	1423.71	0.071058	34.9439	0
	High	NQVSLTcLVK	11	36	7	A0A075B6N8;Q6GMX6;A0A087WYE1;A0A087X010;Q6N093;A0A0G2JN06;A0A0G2JPD4	C7(Carbamidomethyl)	0	0	0.01449	3.23908	2	1161.63	-0.507374	38.2322	0
	High	FDPWGQGTLVTVSSASTK	1	1	1	Q6N093		0	0	0.05107	3.01819	2	1880.94	-0.61648	59.7207	0
	High	TTPPmLDSDGSFFLYSK	18	3	2	Q6N093;A0A0G2JN06	M5(Oxidation)	0	0	0.04701	2.61831	2	1921.89	0.484839	62.1316	0
	High	EPQVYTLPPSR	6	34	6	A0A075B6N8;Q6GMX6;A0A087WYE1;A0A087X010;Q6N093;A0A0G2JN06		0	0.007	0.2073	1.83606	2	1286.67	-1.4025	31.2222	0
B4DWU6	cDNA FLJ51361, highly similar to Keratin, type II cytoskeletal 6A OS=Homo sapiens PE=2 SV=1 - [B4DWU6_HUMAN]	452.948	37.5	8	4	16	137	520	55.7652	6.48096
	A2	Sequence	# PSMs	# Proteins	# Protein Groups	Protein Group Accessions	Modifications	ΔCn	q-Value	PEP	XCorr	Charge	MH+ [Da]	ΔM [ppm]	RT [min]	# Missed Cleavages
	High	QNLEPLFEQYINNLR	7	9	4	B4DWU6;B4DKV4;B4E1T1;F8W0C6		0	0	0.0003796	5.70742	3	1890.97	-1.89426	88.1667	0
	High	AIGGGLSSVGGGSSTIK	8	6	1	B4DWU6		0	0	1.29e-05	5.30176	2	1447.77	-0.41275	28.8262	0
	High	ISIGGGScAISGGYGSR	7	7	2	B4DWU6;B4DKV4	C8(Carbamidomethyl)	0	0	0.0001003	5.08972	2	1598.76	-0.0778717	32.1726	0
	High	NLDLDSIIAEVK	14	12	3	B4DWU6;B4DKV4;B4E1T1		0	0	0.001374	4.72002	2	1329.73	0.0229502	80.3725	0
	High	ALYDAELSQmQTHISDTSVVLSmDNNR	3	7	2	B4DWU6;B4DKV4	M10(Oxidation); M23(Oxidation)	0	0	0.00209	4.25141	3	3070.41	-0.177405	52.3145	0
	High	NKLEGLEDALQK	7	7	2	B4DWU6;B4DKV4		0	0	0.01634	4.14075	3	1357.73	-1.07808	33.0479	1
	High	QcANLQAAIADAEQR	3	5	2	B4DWU6;B4DKV4	C2(Carbamidomethyl)	0	0	0.00477	3.98989	3	1658.79	-0.758351	41.6097	0
	High	YEELQVTAGR	11	7	2	B4DWU6;B4DKV4		0	0	0.003163	3.90573	2	1165.58	-0.0488205	26.2939	0
	High	ADTLTDEINFLR	8	5	1	B4DWU6		0	0	0.00678	3.80559	2	1407.71	-0.366695	65.7571	0
	High	WTLLQEQGTK	13	9	4	B4DWU6;B4DKV4;B4E1T1;F8W0C6		0	0	0.00355	3.79471	2	1203.64	-0.180305	35.8457	0
	High	LALDVEIATYR	3	11	4	B4DWU6;B4DKV4;B4E1T1;H0YID6		0	0	0.00162	3.77435	2	1263.69	-0.48122	56.453	0
	High	GMQDLVEDFK	4	4	1	B4DWU6		0	0	0.008568	3.74592	2	1181.55	-0.467862	52.3254	0
	High	TAAENEFVTLK	12	6	1	B4DWU6		0	0	0.002781	3.59166	2	1222.63	-0.345367	32.2452	0
	High	LEGLEDALQK	11	7	2	B4DWU6;B4DKV4		0	0	0.004173	3.39217	2	1115.59	-0.0496776	35.2086	0
	High	QLDSIVGER	10	9	4	B4DWU6;B4DKV4;B4E1T1;F8W0C6		0	0	0.05172	2.23644	2	1016.54	-0.234588	26.1918	0
	High	FASFIDK	16	21	7	B4DRW1;B4DWU6;B4DKV4;B4E1T1;F8W1S1;Q0IIN1;F8W0C6		0	0.001	0.09624	2.5966	2	827.429	-0.399239	31.7408	0
S6B2A1	IgG L chain OS=Homo sapiens PE=2 SV=1 - [S6B2A1_HUMAN]	448.835	23.37	10	1	3	129	184	20.3602	5.51611
	A2	Sequence	# PSMs	# Proteins	# Protein Groups	Protein Group Accessions	Modifications	ΔCn	q-Value	PEP	XCorr	Charge	MH+ [Da]	ΔM [ppm]	RT [min]	# Missed Cleavages
	High	SGTASVVcLLNNFYPR	57	26	6	Q6P5S8;Q6GMX0;A0A087WZW8;A0A087WWV8;A0A087WTX5;S6B2A1	C8(Carbamidomethyl)	0	0	3.502e-05	5.63394	3	1797.9	0.646418	83.9068	0
	High	TVAAPSVFIFPPSDEQLK	71	25	6	Q6P5S8;Q6GMX0;A0A087WZW8;A0A087WWV8;A0A087WTX5;S6B2A1		0	0	8.486e-05	4.88416	2	1946.03	0.927475	72.4264	0
	High	LLIYWASTR	1	3	1	S6B2A1		0	0	0.0364	2.44429	2	1122.63	-0.089555	54.1252	0
A0A0G2JN06	Uncharacterized protein OS=Homo sapiens PE=4 SV=1 - [A0A0G2JN06_HUMAN]	443.631	45.57	2	1	8	139	327	35.9488	7.59131
	A2	Sequence	# PSMs	# Proteins	# Protein Groups	Protein Group Accessions	Modifications	ΔCn	q-Value	PEP	XCorr	Charge	MH+ [Da]	ΔM [ppm]	RT [min]	# Missed Cleavages
	High	TPEVTcVVVDVSHEDPEVQFNWYVDGVEVHNAK	36	3	2	Q6N093;A0A0G2JN06	C6(Carbamidomethyl)	0	0	1.811e-06	8.58364	4	3797.77	-1.04069	122.123	0
	High	VVSVLTVVHQDWLNGK	49	5	2	Q6N093;A0A0G2JN06		0	0	0.0001438	4.81783	2	1793.99	1.34473	69.6139	0
	High	TTPPMLDSDGSFFLYSK	12	3	2	Q6N093;A0A0G2JN06		0	0	0.00116	4.42856	3	1905.89	-0.232697	71.4982	0
	High	ccVEcPPcPAPPVAGPSVFLFPPKPK	1	3	2	Q6N093;A0A0G2JN06	C1(Carbamidomethyl); C2(Carbamidomethyl); C5(Carbamidomethyl); C8(Carbamidomethyl)	0	0	0.0017	4.42284	3	2908.4	-0.569613	68.4591	0
	High	STSESTAALGcLVK	4	6	3	Q6N093;A0A0G2JN06;A0A0G2JPD4	C11(Carbamidomethyl)	0	0	0.001902	3.90824	2	1423.71	0.071058	34.9439	0
	High	NQVSLTcLVK	11	36	7	A0A075B6N8;Q6GMX6;A0A087WYE1;A0A087X010;Q6N093;A0A0G2JN06;A0A0G2JPD4	C7(Carbamidomethyl)	0	0	0.01449	3.23908	2	1161.63	-0.507374	38.2322	0
	High	TTPPmLDSDGSFFLYSK	18	3	2	Q6N093;A0A0G2JN06	M5(Oxidation)	0	0	0.04701	2.61831	2	1921.89	0.484839	62.1316	0
	High	GFYPSDISVEWESNGQPENNYK	2	1	1	A0A0G2JN06		0	0.005	0.1853	2.46133	2	2560.11	-5.66666	62.0635	0
	High	EPQVYTLPPSR	6	34	6	A0A075B6N8;Q6GMX6;A0A087WYE1;A0A087X010;Q6N093;A0A0G2JN06		0	0.007	0.2073	1.83606	2	1286.67	-1.4025	31.2222	0
D6RHJ6	Protein JCHAIN (Fragment) OS=Homo sapiens GN=JCHAIN PE=1 SV=1 - [D6RHJ6_HUMAN]	421.047	34.39	3	4	4	80	157	17.6679	6.31592
	A2	Sequence	# PSMs	# Proteins	# Protein Groups	Protein Group Accessions	Modifications	ΔCn	q-Value	PEP	XCorr	Charge	MH+ [Da]	ΔM [ppm]	RT [min]	# Missed Cleavages
	High	KcDPTEVELDNQIVTATQSNIcDEDSATETcYTYDR	37	2	1	D6RHJ6	C2(Carbamidomethyl); C22(Carbamidomethyl); C31(Carbamidomethyl)	0	0	4.212e-06	8.45769	3	4241.81	-0.0682629	63.7293	1
	High	cDPTEVELDNQIVTATQSNIcDEDSATETcYTYDR	30	2	1	D6RHJ6	C1(Carbamidomethyl); C21(Carbamidomethyl); C30(Carbamidomethyl)	0	0	2.326e-06	7.76679	3	4113.72	0.96803	70.5839	0
	High	FVYHLSDLcK	8	2	1	D6RHJ6	C9(Carbamidomethyl)	0	0	0.01838	2.66098	3	1281.63	-0.629239	35.2108	0
	Medium	IIVPLNNR	5	3	1	D6RHJ6		0	0.017	0.3012	1.72238	2	938.578	-0.181947	29.9552	0
A0A075B6N8	Ig gamma-3 chain C region (Fragment) OS=Homo sapiens GN=IGHG3 PE=1 SV=1 - [A0A075B6N8_HUMAN]	418.067	27.59	7	3	7	183	377	41.2993	7.89893
	A2	Sequence	# PSMs	# Proteins	# Protein Groups	Protein Group Accessions	Modifications	ΔCn	q-Value	PEP	XCorr	Charge	MH+ [Da]	ΔM [ppm]	RT [min]	# Missed Cleavages
	High	TPEVTcVVVDVSHEDPEVQFK	20	7	1	A0A075B6N8	C6(Carbamidomethyl)	0	0	4.544e-06	6.81987	3	2414.15	0.17235	63.0595	0
	High	VVSVLTVLHQDWLNGK	127	30	5	A0A075B6N8;Q6GMX6;A0A087WYE1;A0A087X010;A0A0G2JPD4		0	0	0.0128	4.29048	2	1808.01	0.847861	80.8921	0
	High	cPAPELLGGPSVFLFPPKPK	6	7	1	A0A075B6N8	C1(Carbamidomethyl)	0	0	0.004454	4.15363	3	2151.17	-0.0310947	76.6533	0
	High	STSGGTAALGcLVK	10	48	6	A0A075B6N8;Q6GMX6;A0A087WYE1;A0A087X010;S6AWG0;S6BGD4	C11(Carbamidomethyl)	0	0	0.001249	3.38263	2	1321.68	-0.237067	32.7361	0
	High	NQVSLTcLVK	11	36	7	A0A075B6N8;Q6GMX6;A0A087WYE1;A0A087X010;Q6N093;A0A0G2JN06;A0A0G2JPD4	C7(Carbamidomethyl)	0	0	0.01449	3.23908	2	1161.63	-0.507374	38.2322	0
	High	WYVDGVEVHNAK	3	7	1	A0A075B6N8		0	0	0.03767	2.87894	3	1416.69	-0.936051	30.5631	0
	High	EPQVYTLPPSR	6	34	6	A0A075B6N8;Q6GMX6;A0A087WYE1;A0A087X010;Q6N093;A0A0G2JN06		0	0.007	0.2073	1.83606	2	1286.67	-1.4025	31.2222	0
B4DKV4	cDNA FLJ60647, highly similar to Keratin, type II cytoskeletal 6B OS=Homo sapiens PE=2 SV=1 - [B4DKV4_HUMAN]	382.425	34.6	5	2	15	118	526	55.6981	8.42627
	A2	Sequence	# PSMs	# Proteins	# Protein Groups	Protein Group Accessions	Modifications	ΔCn	q-Value	PEP	XCorr	Charge	MH+ [Da]	ΔM [ppm]	RT [min]	# Missed Cleavages
	High	QNLEPLFEQYINNLR	7	9	4	B4DWU6;B4DKV4;B4E1T1;F8W0C6		0	0	0.0003796	5.70742	3	1890.97	-1.89426	88.1667	0
	High	ISIGGGScAISGGYGSR	7	7	2	B4DWU6;B4DKV4	C8(Carbamidomethyl)	0	0	0.0001003	5.08972	2	1598.76	-0.0778717	32.1726	0
	High	NLDLDSIIAEVK	14	12	3	B4DWU6;B4DKV4;B4E1T1		0	0	0.001374	4.72002	2	1329.73	0.0229502	80.3725	0
	High	ALYDAELSQmQTHISDTSVVLSmDNNR	3	7	2	B4DWU6;B4DKV4	M10(Oxidation); M23(Oxidation)	0	0	0.00209	4.25141	3	3070.41	-0.177405	52.3145	0
	High	ATGGGLSSVGGGSSTIK	3	1	1	B4DKV4		0	0	0.000958	4.21169	2	1435.74	-0.3221	23.9102	0
	High	NKLEGLEDALQK	7	7	2	B4DWU6;B4DKV4		0	0	0.01634	4.14075	3	1357.73	-1.07808	33.0479	1
	High	QcANLQAAIADAEQR	3	5	2	B4DWU6;B4DKV4	C2(Carbamidomethyl)	0	0	0.00477	3.98989	3	1658.79	-0.758351	41.6097	0
	High	YEELQVTAGR	11	7	2	B4DWU6;B4DKV4		0	0	0.003163	3.90573	2	1165.58	-0.0488205	26.2939	0
	High	WTLLQEQGTK	13	9	4	B4DWU6;B4DKV4;B4E1T1;F8W0C6		0	0	0.00355	3.79471	2	1203.64	-0.180305	35.8457	0
	High	LALDVEIATYR	3	11	4	B4DWU6;B4DKV4;B4E1T1;H0YID6		0	0	0.00162	3.77435	2	1263.69	-0.48122	56.453	0
	High	SGFSSISVSR	7	3	1	B4DKV4		0	0	0.005415	3.47271	2	1026.52	-0.55496	27.6	0
	High	LEGLEDALQK	11	7	2	B4DWU6;B4DKV4		0	0	0.004173	3.39217	2	1115.59	-0.0496776	35.2086	0
	High	QLDSIVGER	10	9	4	B4DWU6;B4DKV4;B4E1T1;F8W0C6		0	0	0.05172	2.23644	2	1016.54	-0.234588	26.1918	0
	High	NMQDLVEDLK	3	4	2	B4DKV4;B4E1T1		0	0.001	0.0826	2.78781	2	1204.59	-0.256758	50.8187	0
	High	FASFIDK	16	21	7	B4DRW1;B4DWU6;B4DKV4;B4E1T1;F8W1S1;Q0IIN1;F8W0C6		0	0.001	0.09624	2.5966	2	827.429	-0.399239	31.7408	0
A0A024R1X6	Keratin 14 (Epidermolysis bullosa simplex, Dowling-Meara, Koebner), isoform CRA_a OS=Homo sapiens GN=KRT14 PE=3 SV=1 - [A0A024R1X6_HUMAN]	375.994	56.32	2	6	13	110	261	29.9609	4.89404
	A2	Sequence	# PSMs	# Proteins	# Protein Groups	Protein Group Accessions	Modifications	ΔCn	q-Value	PEP	XCorr	Charge	MH+ [Da]	ΔM [ppm]	RT [min]	# Missed Cleavages
	High	LLEGEDAHLSSSQFSSGSQSSR	13	2	1	A0A024R1X6		0	0	6.917e-07	7.62188	3	2309.06	-0.312965	29.4072	0
	High	GQVGGDVNVEmDAAPGVDLSR	9	1	1	A0A024R1X6	M11(Oxidation)	0	0	8.866e-07	5.84499	2	2101.98	-0.0119447	39.659	0
	High	GQVGGDVNVEMDAAPGVDLSR	8	1	1	A0A024R1X6		0	0	8.437e-06	5.78246	2	2085.98	-1.86454	49.7603	0
	High	TmQNLEIELQSQLSmK	4	1	1	A0A024R1X6	M2(Oxidation); M15(Oxidation)	0	0	0.0002762	4.35661	3	1924.93	-1.02052	54.0673	0
	High	ASLENSLEETK	10	4	2	A0A024R1X6;K7ENW6		0	0	0.003273	4.32468	2	1220.6	-0.324467	25.8613	0
	High	LEQEIATYR	9	11	4	A0A024R1X6;A1A4E9;F5GWP8;A8K2H9		0	0	0.004773	4.1799	2	1122.58	-0.303248	24.874	0
	High	VLDELTLAR	5	12	4	A0A024R1X6;B4DWU0;F5GWP8;K7EPJ9		0	0	0.005159	3.96834	2	1029.59	0.0975524	39.251	0
	High	MSVEADINGLR	7	4	1	A0A024R1X6		0	0	0.000791	3.93576	2	1204.6	0.14068	38.3225	0
	High	ADLEMQIESLK	2	1	1	A0A024R1X6		0	0	0.002222	3.79297	2	1276.64	-1.0267	49.7569	0
	High	DAEEWFFTK	11	1	1	A0A024R1X6		0	0	0.01697	3.64021	2	1172.53	-0.203779	57.4569	0
	High	mSVEADINGLR	5	4	1	A0A024R1X6	M1(Oxidation)	0	0	0.001096	3.6059	2	1220.59	-0.595598	31.4404	0
	High	ADLEmQIESLK	5	1	1	A0A024R1X6	M5(Oxidation)	0	0	0.009975	3.51624	2	1292.64	-0.196538	46.6795	0
	High	TMQNLEIELQSQLSmK	2	1	1	A0A024R1X6	M15(Oxidation)	0	0	0.01315	2.59691	3	1908.94	-0.8792	65.8538	0
	High	LLEGEDAHLSSSQFSSGSQSsR	3	2	1	A0A024R1X6	S21(Phospho)	0	0.001	0.09713	2.62436	3	2389.03	-2.04914	32.6734	0
	High	ILLDVK	12	4	2	A0A024R1X6;F5GWP8		0	0.001	0.1271	1.69795	2	700.46	-0.720718	30.3505	0
	High	EELAYLK	3	9	3	A0A024R1X6;F5GWP8;K7EPJ9		0	0.002	0.1394	2.22635	2	865.466	-0.271654	28.7181	0
	High	ASLENSLEETKGR	1	4	2	A0A024R1X6;K7ENW6		0	0.006	0.1959	2.67402	3	1433.72	-0.137235	23.6636	1
	Medium	EVATNSELVQSGK	1	4	2	A0A024R1X6;F5GWP8		0	0.015	0.2815	1.51731	2	1361.69	1.31541	26.4328	0
Q9UP60	SNC73 protein OS=Homo sapiens GN=SNC73 PE=2 SV=1 - [Q9UP60_HUMAN]	357.669	53.39	16	5	9	100	384	40.9211	6.15088
	A2	Sequence	# PSMs	# Proteins	# Protein Groups	Protein Group Accessions	Modifications	ΔCn	q-Value	PEP	XCorr	Charge	MH+ [Da]	ΔM [ppm]	RT [min]	# Missed Cleavages
	High	SGNTFRPEVHLLPPPSEELALNELVTLTcLAR	24	20	3	Q9UP60;A0A075B6N7;Q7Z374	C29(Carbamidomethyl)	0	0	0.006119	5.7645	4	3573.87	-0.714328	110.433	0
	High	NFPPSQDASGDLYTTSSQLTLPATQcLAGK	18	9	1	Q9UP60	C26(Carbamidomethyl)	0	0	0.0004847	5.48078	3	3168.52	1.41623	70.6306	0
	High	DASGVTFTWTPSSGK	9	9	1	Q9UP60		0	0	0.0001822	5.0796	2	1540.73	0.28414	46.1784	0
	High	QEPSQGTTTFAVTSILR	17	17	2	Q9UP60;Q7Z374		0	0	0.0009415	4.58385	3	1835.95	0.17818	60.0055	0
	High	DLcGcYSVSSVLPGcAEPWNHGK	13	8	1	Q9UP60	C3(Carbamidomethyl); C5(Carbamidomethyl); C15(Carbamidomethyl)	0	0	0.00387	4.31107	3	2593.13	0.44063	61.0898	0
	High	TFTcTAAYPESK	7	9	1	Q9UP60	C4(Carbamidomethyl)	0	0	0.01207	3.69748	2	1375.62	-0.151783	24.2795	0
	High	LAGKPTHVNVSVVMAEVDGTcY	6	17	2	Q9UP60;Q7Z374	C21(Carbamidomethyl)	0	0	0.02204	3.45349	3	2347.14	-1.56036	60.4393	0
	High	WLQGSQELPR	5	20	3	Q9UP60;A0A075B6N7;Q7Z374		0	0	0.002865	3.42448	2	1213.63	-0.970736	31.109	0
	High	VFPLSLcSTQPDGNVVIAcLVQGFFPQEPLSVTWSESGQGVTAR	1	9	1	Q9UP60	C7(Carbamidomethyl); C19(Carbamidomethyl)	0	0.001	0.06584	5.82607	4	4778.36	0.921447	121.923	0
B4E1T1	cDNA FLJ54081, highly similar to Keratin, type II cytoskeletal 5 OS=Homo sapiens PE=2 SV=1 - [B4E1T1_HUMAN]	355.252	32.43	9	5	14	109	555	58.8143	5.97314
	A2	Sequence	# PSMs	# Proteins	# Protein Groups	Protein Group Accessions	Modifications	ΔCn	q-Value	PEP	XCorr	Charge	MH+ [Da]	ΔM [ppm]	RT [min]	# Missed Cleavages
	High	QNLEPLFEQYINNLR	7	9	4	B4DWU6;B4DKV4;B4E1T1;F8W0C6		0	0	0.0003796	5.70742	3	1890.97	-1.89426	88.1667	0
	High	SFSTASAITPSVSR	8	3	2	B4E1T1;F8VV57		0	0	0.0001668	4.73876	2	1410.72	-0.2111	31.0315	0
	High	NLDLDSIIAEVK	14	12	3	B4DWU6;B4DKV4;B4E1T1		0	0	0.001374	4.72002	2	1329.73	0.0229502	80.3725	0
	High	VDALMDEINFMK	3	3	1	B4E1T1		0	0	0.0006362	4.65628	2	1425.67	-1.11361	70.091	0
	High	QcANLQNAIADAEQR	7	3	1	B4E1T1	C2(Carbamidomethyl)	0	0	0.0002524	4.62298	2	1701.8	-0.20016	37.6383	0
	High	mFFDAELSQmQTHVSDTSVVLSmDNNR	2	4	1	B4E1T1	M1(Oxidation); M10(Oxidation); M23(Oxidation)	0	0	0.004483	4.43223	3	3150.38	0.160242	55.6876	0
	High	GLGVGFGSGGGSSSSVK	2	1	1	B4E1T1		0	0	0.0002694	4.38243	2	1439.71	-0.430391	28.6077	0
	High	WTLLQEQGTK	13	9	4	B4DWU6;B4DKV4;B4E1T1;F8W0C6		0	0	0.00355	3.79471	2	1203.64	-0.180305	35.8457	0
	High	LALDVEIATYR	3	11	4	B4DWU6;B4DKV4;B4E1T1;H0YID6		0	0	0.00162	3.77435	2	1263.69	-0.48122	56.453	0
	High	VDALmDEINFMK	3	3	1	B4E1T1	M5(Oxidation)	0	0	0.001951	3.72875	2	1441.67	0.393756	57.0868	0
	High	TTAENEFVmLK	5	4	2	B4E1T1;F8W0C6	M9(Oxidation)	0	0	0.0114	3.61948	2	1298.63	-0.328223	32.9151	0
	High	TTAENEFVMLK	11	4	2	B4E1T1;F8W0C6		0	0	0.003016	3.58191	2	1282.63	-0.109265	39.9859	0
	High	TEAESWYQTK	2	4	1	B4E1T1		0	0	0.02323	3.3182	2	1242.56	-0.272991	25.3345	0
	High	QLDSIVGER	10	9	4	B4DWU6;B4DKV4;B4E1T1;F8W0C6		0	0	0.05172	2.23644	2	1016.54	-0.234588	26.1918	0
	High	NMQDLVEDLK	3	4	2	B4DKV4;B4E1T1		0	0.001	0.0826	2.78781	2	1204.59	-0.256758	50.8187	0
	High	FASFIDK	16	21	7	B4DRW1;B4DWU6;B4DKV4;B4E1T1;F8W1S1;Q0IIN1;F8W0C6		0	0.001	0.09624	2.5966	2	827.429	-0.399239	31.7408	0
A2NUT2	Lambda-chain (AA -20 to 215) OS=Homo sapiens PE=1 SV=1 - [A2NUT2_HUMAN]	338.214	41.7	30	1	5	92	235	24.6391	7.62061
	A2	Sequence	# PSMs	# Proteins	# Protein Groups	Protein Group Accessions	Modifications	ΔCn	q-Value	PEP	XCorr	Charge	MH+ [Da]	ΔM [ppm]	RT [min]	# Missed Cleavages
	High	ATLVcLISDFYPGAVTVAWK	32	54	4	A2NUT2;Q6GMX4;S6BGD6;A0M8Q9	C5(Carbamidomethyl)	0	0	6.322e-06	5.63268	2	2211.15	0.868729	110.81	0
	High	YAASSYLSLTPEQWK	28	53	4	A2NUT2;Q6GMX4;S6BGD6;A0M8Q9		0	0	0.000105	5.53153	2	1743.86	0.246137	61.4728	0
	High	VTIScSGSSSNIGNNYVSWYQQLPGTAPK	3	3	1	A2NUT2	C5(Carbamidomethyl)	0	0	0.005036	4.98385	3	3115.48	-0.919889	68.1316	0
	High	AAPSVTLFPPSSEELQANK	24	33	3	A2NUT2;Q6GMX4;S6BGD6		0	0	0.0006065	4.39353	3	1986.02	0.448979	54.2677	0
	High	SYScQVTHEGSTVEK	5	44	4	A2NUT2;Q6GMX4;S6BGD6;A0M8Q9	C4(Carbamidomethyl)	0	0.001	0.07241	2.20124	3	1711.76	-0.312051	21.5313	0
A0A0G2JPD4	Uncharacterized protein OS=Homo sapiens PE=4 SV=1 - [A0A0G2JPD4_HUMAN]	337.869	24.09	2	1	5	157	328	35.9889	7.35693
	A2	Sequence	# PSMs	# Proteins	# Protein Groups	Protein Group Accessions	Modifications	ΔCn	q-Value	PEP	XCorr	Charge	MH+ [Da]	ΔM [ppm]	RT [min]	# Missed Cleavages
	High	GFYPSDIAVEWESNGQPENNYK	11	26	5	Q6GMX6;A0A087WYE1;A0A087X010;Q6N093;A0A0G2JPD4		0	0	0.0004105	5.57925	3	2544.13	-0.726972	66.6482	0
	High	VVSVLTVLHQDWLNGK	127	30	5	A0A075B6N8;Q6GMX6;A0A087WYE1;A0A087X010;A0A0G2JPD4		0	0	0.0128	4.29048	2	1808.01	0.847861	80.8921	0
	High	TTPPVLDSDGSFFLYSR	4	2	1	A0A0G2JPD4		0	0	0.001336	4.1394	2	1901.93	0.312928	71.1021	0
	High	STSESTAALGcLVK	4	6	3	Q6N093;A0A0G2JN06;A0A0G2JPD4	C11(Carbamidomethyl)	0	0	0.001902	3.90824	2	1423.71	0.071058	34.9439	0
	High	NQVSLTcLVK	11	36	7	A0A075B6N8;Q6GMX6;A0A087WYE1;A0A087X010;Q6N093;A0A0G2JN06;A0A0G2JPD4	C7(Carbamidomethyl)	0	0	0.01449	3.23908	2	1161.63	-0.507374	38.2322	0
F8WCZ6	Complement C1s subcomponent OS=Homo sapiens GN=C1S PE=1 SV=1 - [F8WCZ6_HUMAN]	336.293	14.2	6	5	5	74	521	57.482	5.45264
	A2	Sequence	# PSMs	# Proteins	# Protein Groups	Protein Group Accessions	Modifications	ΔCn	q-Value	PEP	XCorr	Charge	MH+ [Da]	ΔM [ppm]	RT [min]	# Missed Cleavages
	High	REDFDVEAADSAGNcLDSLVFVAGDR	17	5	1	F8WCZ6	C15(Carbamidomethyl)	0	0	4.597e-07	6.87407	3	2828.28	-0.670501	79.5259	1
	High	SNALDIIFQTDLTGQK	17	6	1	F8WCZ6		0	0	6.231e-06	6.33412	3	1763.92	0.364911	80.3947	0
	High	DVVQITcLDGFEVVEGR	28	4	1	F8WCZ6	C7(Carbamidomethyl)	0	0	1.805e-05	6.12688	3	1935.95	1.76499	76.9594	0
	High	EDFDVEAADSAGNcLDSLVFVAGDR	11	5	1	F8WCZ6	C14(Carbamidomethyl)	0	0	5.429e-05	5.78639	3	2672.17	-1.72038	88.7998	0
	Medium	EPtmYVGSTsVQTsR	1	4	1	F8WCZ6	T3(Phospho); M4(Oxidation); S10(Phospho); S14(Phospho)	0	0.032	0.4015	1.12235	6	1898.67	-1.31519	11.3482	0
S6BGD6	IgG L chain OS=Homo sapiens PE=1 SV=1 - [S6BGD6_HUMAN]	327.749	34.89	34	1	5	90	235	24.8081	7.23975
	A2	Sequence	# PSMs	# Proteins	# Protein Groups	Protein Group Accessions	Modifications	ΔCn	q-Value	PEP	XCorr	Charge	MH+ [Da]	ΔM [ppm]	RT [min]	# Missed Cleavages
	High	ATLVcLISDFYPGAVTVAWK	32	54	4	A2NUT2;Q6GMX4;S6BGD6;A0M8Q9	C5(Carbamidomethyl)	0	0	6.322e-06	5.63268	2	2211.15	0.868729	110.81	0
	High	YAASSYLSLTPEQWK	28	53	4	A2NUT2;Q6GMX4;S6BGD6;A0M8Q9		0	0	0.000105	5.53153	2	1743.86	0.246137	61.4728	0
	High	AAPSVTLFPPSSEELQANK	24	33	3	A2NUT2;Q6GMX4;S6BGD6		0	0	0.0006065	4.39353	3	1986.02	0.448979	54.2677	0
	High	SYScQVTHEGSTVEK	5	44	4	A2NUT2;Q6GMX4;S6BGD6;A0M8Q9	C4(Carbamidomethyl)	0	0.001	0.07241	2.20124	3	1711.76	-0.312051	21.5313	0
	High	SGTSASLAISGLR	1	7	1	S6BGD6		0	0.006	0.1959	2.08326	2	1219.66	0.56673	34.8466	0
Q6GMX4	IGL@ protein OS=Homo sapiens GN=IGL@ PE=1 SV=1 - [Q6GMX4_HUMAN]	325.665	41.95	28	1	5	90	236	24.7941	6.88818
	A2	Sequence	# PSMs	# Proteins	# Protein Groups	Protein Group Accessions	Modifications	ΔCn	q-Value	PEP	XCorr	Charge	MH+ [Da]	ΔM [ppm]	RT [min]	# Missed Cleavages
	High	ATLVcLISDFYPGAVTVAWK	32	54	4	A2NUT2;Q6GMX4;S6BGD6;A0M8Q9	C5(Carbamidomethyl)	0	0	6.322e-06	5.63268	2	2211.15	0.868729	110.81	0
	High	YAASSYLSLTPEQWK	28	53	4	A2NUT2;Q6GMX4;S6BGD6;A0M8Q9		0	0	0.000105	5.53153	2	1743.86	0.246137	61.4728	0
	High	AAPSVTLFPPSSEELQANK	24	33	3	A2NUT2;Q6GMX4;S6BGD6		0	0	0.0006065	4.39353	3	1986.02	0.448979	54.2677	0
	High	SYScQVTHEGSTVEK	5	44	4	A2NUT2;Q6GMX4;S6BGD6;A0M8Q9	C4(Carbamidomethyl)	0	0.001	0.07241	2.20124	3	1711.76	-0.312051	21.5313	0
	Medium	VTIScTGSSSNIGAGYDVHWYQQLPGTAPR	1	1	1	Q6GMX4	C5(Carbamidomethyl)	0	0.022	0.3506	1.93385	3	3222.53	2.02119	60.6734	0
Q0IIN1	Keratin 77 OS=Homo sapiens GN=KRT77 PE=1 SV=1 - [Q0IIN1_HUMAN]	286.624	16.09	7	7	9	81	578	61.7644	5.84619
	A2	Sequence	# PSMs	# Proteins	# Protein Groups	Protein Group Accessions	Modifications	ΔCn	q-Value	PEP	XCorr	Charge	MH+ [Da]	ΔM [ppm]	RT [min]	# Missed Cleavages
	High	FLEQQNQVLQTK	49	7	2	H6VRF8;Q0IIN1		0	0	0.0004051	5.19201	2	1475.79	-0.162301	30.2257	0
	High	LQDLEEALQQSK	4	2	1	Q0IIN1		0	0	9.596e-05	4.9068	2	1401.72	0.0229697	38.3246	0
	High	VDTLTGEVNFLK	2	2	1	Q0IIN1		0	0	0.0008452	4.07357	2	1335.72	-0.288842	54.9826	0
	High	GEQALQDAWQK	3	2	1	Q0IIN1		0	0	0.01386	3.36485	2	1273.62	-0.452689	27.8635	0
	High	YQELQITAGR	1	2	1	Q0IIN1		0	0	0.05008	3.00966	2	1178.61	-5.23855	27.8976	0
	High	FASFIDK	16	21	7	B4DRW1;B4DWU6;B4DKV4;B4E1T1;F8W1S1;Q0IIN1;F8W0C6		0	0.001	0.09624	2.5966	2	827.429	-0.399239	31.7408	0
	Medium	TGSENDFVVLK	3	2	1	Q0IIN1		0	0.01	0.2426	2.09616	2	1208.62	-0.328687	35.7138	0
	Medium	DYQAMLGVK	2	2	1	Q0IIN1		0	0.012	0.2634	1.95446	2	1024.51	0.585882	36.6476	0
	Medium	EQIMVLNNK	1	2	1	Q0IIN1		0	0.017	0.3076	1.96269	2	1088.58	-1.4205	28.3642	0
A0M8Q9	C1 segment protein (Fragment) OS=Homo sapiens GN=C1 segment PE=4 SV=1 - [A0M8Q9_HUMAN]	272.75	65.71	22	1	4	74	105	11.2836	7.86963
	A2	Sequence	# PSMs	# Proteins	# Protein Groups	Protein Group Accessions	Modifications	ΔCn	q-Value	PEP	XCorr	Charge	MH+ [Da]	ΔM [ppm]	RT [min]	# Missed Cleavages
	High	ATLVcLISDFYPGAVTVAWK	32	54	4	A2NUT2;Q6GMX4;S6BGD6;A0M8Q9	C5(Carbamidomethyl)	0	0	6.322e-06	5.63268	2	2211.15	0.868729	110.81	0
	High	YAASSYLSLTPEQWK	28	53	4	A2NUT2;Q6GMX4;S6BGD6;A0M8Q9		0	0	0.000105	5.53153	2	1743.86	0.246137	61.4728	0
	High	ANPTVTLFPPSSEELQANK	9	22	1	A0M8Q9		0	0	0.004859	3.84767	2	2043.04	1.05245	53.8281	0
	High	SYScQVTHEGSTVEK	5	44	4	A2NUT2;Q6GMX4;S6BGD6;A0M8Q9	C4(Carbamidomethyl)	0	0.001	0.07241	2.20124	3	1711.76	-0.312051	21.5313	0
A1A4E9	Keratin 13 OS=Homo sapiens GN=KRT13 PE=1 SV=1 - [A1A4E9_HUMAN]	255.441	30.35	4	1	14	82	458	49.5554	4.95752
	A2	Sequence	# PSMs	# Proteins	# Protein Groups	Protein Group Accessions	Modifications	ΔCn	q-Value	PEP	XCorr	Charge	MH+ [Da]	ΔM [ppm]	RT [min]	# Missed Cleavages
	High	ALEEANADLEVK	9	9	3	A1A4E9;B4DWU0;A8K2H9		0	0	0.001209	4.88394	2	1301.66	-0.123363	27.4642	0
	High	LEQEIATYR	9	11	4	A0A024R1X6;A1A4E9;F5GWP8;A8K2H9		0	0	0.004773	4.1799	2	1122.58	-0.303248	24.874	0
	High	QSVEADINGLR	24	4	2	A1A4E9;A8K2H9		0	0	0.005835	3.59022	2	1201.62	0.0281277	34.0829	0
	High	EVSTNTAMIQTSK	2	5	2	A1A4E9;A8K2H9		0	0	0.006412	3.50015	2	1409.69	0.00574282	23.9661	0
	High	ILTATIENNR	4	5	2	A1A4E9;A8K2H9		0	0	0.002364	3.40839	2	1144.63	-0.30563	25.1151	0
	High	VILEIDNAR	8	7	2	A1A4E9;A8K2H9		0	0	0.005731	3.40244	2	1042.59	-0.382302	32.2628	0
	High	VLDELTLSK	7	5	2	A1A4E9;A8K2H9		0	0	0.01545	3.16656	2	1017.58	-0.0718712	34.5776	0
	High	YENELALR	5	7	1	A1A4E9		0	0	0.02595	3.01248	2	1007.52	-0.54393	27.6318	0
	High	DAEEWFHAK	4	4	2	A1A4E9;A8K2H9		0	0	0.02333	2.9032	2	1132.51	-0.058628	30.9145	0
	High	AGLENTVAETEcR	2	4	2	A1A4E9;A8K2H9	C12(Carbamidomethyl)	0	0	0.008039	2.81386	2	1449.66	-1.62705	25.1452	0
	High	ITMQNLNDR	1	7	2	A1A4E9;A8K2H9		0	0	0.04215	2.49377	2	1104.55	-0.546101	24.959	0
	High	LAVDDFR	3	3	2	A1A4E9;A8K2H9		0	0.001	0.1145	2.31865	2	835.43	-0.726434	29.8098	0
	High	MIGFPSSAGSVSPR	1	2	2	A1A4E9;A8K2H9		0	0.002	0.1367	3.21297	2	1392.69	-0.228417	39.3096	0
	Medium	MLLDIK	2	6	2	A1A4E9;A8K2H9		0	0.014	0.2742	2.14753	2	732.432	-0.402488	37.7251	0
	Medium	MIGFPSSAGSVsPR	1	2	2	A1A4E9;A8K2H9	S12(Phospho)	0	0.016	0.2941	2.94216	2	1472.66	-1.4746	45.9835	0
A8K2H9	cDNA FLJ78503, highly similar to Homo sapiens keratin 13 (KRT13), transcript variant 1, mRNA OS=Homo sapiens PE=2 SV=1 - [A8K2H9_HUMAN]	254.212	30.79	3	1	14	82	458	49.4863	4.91943
	A2	Sequence	# PSMs	# Proteins	# Protein Groups	Protein Group Accessions	Modifications	ΔCn	q-Value	PEP	XCorr	Charge	MH+ [Da]	ΔM [ppm]	RT [min]	# Missed Cleavages
	High	ALEEANADLEVK	9	9	3	A1A4E9;B4DWU0;A8K2H9		0	0	0.001209	4.88394	2	1301.66	-0.123363	27.4642	0
	High	LEQEIATYR	9	11	4	A0A024R1X6;A1A4E9;F5GWP8;A8K2H9		0	0	0.004773	4.1799	2	1122.58	-0.303248	24.874	0
	High	QSVEADINGLR	24	4	2	A1A4E9;A8K2H9		0	0	0.005835	3.59022	2	1201.62	0.0281277	34.0829	0
	High	EVSTNTAMIQTSK	2	5	2	A1A4E9;A8K2H9		0	0	0.006412	3.50015	2	1409.69	0.00574282	23.9661	0
	High	ILTATIENNR	4	5	2	A1A4E9;A8K2H9		0	0	0.002364	3.40839	2	1144.63	-0.30563	25.1151	0
	High	VILEIDNAR	8	7	2	A1A4E9;A8K2H9		0	0	0.005731	3.40244	2	1042.59	-0.382302	32.2628	0
	High	VLDELTLSK	7	5	2	A1A4E9;A8K2H9		0	0	0.01545	3.16656	2	1017.58	-0.0718712	34.5776	0
	High	DAEEWFHAK	4	4	2	A1A4E9;A8K2H9		0	0	0.02333	2.9032	2	1132.51	-0.058628	30.9145	0
	High	AGLENTVAETEcR	2	4	2	A1A4E9;A8K2H9	C12(Carbamidomethyl)	0	0	0.008039	2.81386	2	1449.66	-1.62705	25.1452	0
	High	ITMQNLNDR	1	7	2	A1A4E9;A8K2H9		0	0	0.04215	2.49377	2	1104.55	-0.546101	24.959	0
	High	LAVDDFR	3	3	2	A1A4E9;A8K2H9		0	0.001	0.1145	2.31865	2	835.43	-0.726434	29.8098	0
	High	MIGFPSSAGSVSPR	1	2	2	A1A4E9;A8K2H9		0	0.002	0.1367	3.21297	2	1392.69	-0.228417	39.3096	0
	High	LKYDNELALR	5	1	1	A8K2H9		0	0.006	0.1999	2.17273	2	1234.68	0.0513876	26.2404	1
	Medium	MLLDIK	2	6	2	A1A4E9;A8K2H9		0	0.014	0.2742	2.14753	2	732.432	-0.402488	37.7251	0
	Medium	MIGFPSSAGSVsPR	1	2	2	A1A4E9;A8K2H9	S12(Phospho)	0	0.016	0.2941	2.94216	2	1472.66	-1.4746	45.9835	0
A0A0G2JRN3	Alpha-1-antitrypsin OS=Homo sapiens GN=SERPINA1 PE=4 SV=1 - [A0A0G2JRN3_HUMAN]	248.617	31.48	10	1	9	64	359	40.2096	5.46533
	A2	Sequence	# PSMs	# Proteins	# Protein Groups	Protein Group Accessions	Modifications	ΔCn	q-Value	PEP	XCorr	Charge	MH+ [Da]	ΔM [ppm]	RT [min]	# Missed Cleavages
	High	TLNQPDSQLQLTTGNGLFLSEGLK	21	5	2	E9KL23;A0A0G2JRN3		0	0	8.041e-06	7.59677	3	2574.34	0.0778494	76.4933	0
	High	DTEEEDFHVDQATTVK	11	2	1	A0A0G2JRN3		0	0	0.001397	4.48706	2	1863.82	-1.82467	27.7016	0
	High	LYHSEAFTVNFGDTEEAKK	17	5	2	E9KL23;A0A0G2JRN3		0	0	0.01649	4.09053	4	2186.04	1.03283	39.9707	1
	High	VFSNGADLSGVTEEAPLK	3	5	2	E9KL23;A0A0G2JRN3		0	0	0.000167	4.03707	2	1833.92	-0.444163	47.8215	0
	High	LYHSEAFTVNFGDTEEAK	4	5	2	E9KL23;A0A0G2JRN3		0	0	0.04465	3.71969	3	2057.94	-0.32029	43.8905	0
	High	SVLGQLGITK	4	9	2	E9KL23;A0A0G2JRN3		0	0	0.01404	3.01391	2	1015.61	0.300801	43.7379	0
	High	LQHLENELTHDIITK	2	5	2	E9KL23;A0A0G2JRN3		0	0.001	0.1102	2.97274	4	1803.96	-0.416904	38.3106	0
	High	LSITGTYDLK	1	9	2	E9KL23;A0A0G2JRN3		0	0.001	0.06257	2.46522	2	1110.6	-0.529511	38.1584	0
	Medium	KLYHSEAFTVNFGDTEEAK	1	5	2	E9KL23;A0A0G2JRN3		0	0.017	0.3076	3.12015	3	2186.04	-0.0778373	39.5442	1
D3DUT5	Complement component 1, r subcomponent, isoform CRA_a OS=Homo sapiens GN=C1R PE=4 SV=1 - [D3DUT5_HUMAN]	231.411	23.14	11	4	4	50	376	42.9287	6.18896
	A2	Sequence	# PSMs	# Proteins	# Protein Groups	Protein Group Accessions	Modifications	ΔCn	q-Value	PEP	XCorr	Charge	MH+ [Da]	ΔM [ppm]	RT [min]	# Missed Cleavages
	High	QRPPDLDTSSNAVDLLFFTDESGDSR	12	7	1	D3DUT5		0	0	6.108e-05	6.49916	3	2882.35	0.849447	77.7868	0
	High	HScQAEcSSELYTEASGYISSLEYPR	24	7	1	D3DUT5	C3(Carbamidomethyl); C7(Carbamidomethyl)	0	0	9.344e-06	6.30229	3	3024.3	-0.0774622	75.4316	0
	High	GFLAYYQAVDLDEcASR	13	11	1	D3DUT5	C14(Carbamidomethyl)	0	0	2.25e-05	6.21932	2	1977.9	1.72572	66.4674	0
	High	TLDEFTIIQNLQPQYQFR	1	7	1	D3DUT5		0	0	0.01945	3.12307	2	2254.15	0.0474342	87.5038	0
F8W0C6	Keratin, type II cytoskeletal 5 (Fragment) OS=Homo sapiens GN=KRT5 PE=1 SV=5 - [F8W0C6_HUMAN]	228.534	34.64	5	1	6	76	179	20.6436	6.82959
	A2	Sequence	# PSMs	# Proteins	# Protein Groups	Protein Group Accessions	Modifications	ΔCn	q-Value	PEP	XCorr	Charge	MH+ [Da]	ΔM [ppm]	RT [min]	# Missed Cleavages
	High	QNLEPLFEQYINNLR	7	9	4	B4DWU6;B4DKV4;B4E1T1;F8W0C6		0	0	0.0003796	5.70742	3	1890.97	-1.89426	88.1667	0
	High	NMQDLVEDFK	9	1	1	F8W0C6		0	0	0.004275	4.07424	2	1238.57	-0.426643	52.7162	0
	High	WTLLQEQGTK	13	9	4	B4DWU6;B4DKV4;B4E1T1;F8W0C6		0	0	0.00355	3.79471	2	1203.64	-0.180305	35.8457	0
	High	NmQDLVEDFK	5	1	1	F8W0C6	M2(Oxidation)	0	0	0.01543	3.64611	2	1254.57	-0.649246	34.0012	0
	High	TTAENEFVmLK	5	4	2	B4E1T1;F8W0C6	M9(Oxidation)	0	0	0.0114	3.61948	2	1298.63	-0.328223	32.9151	0
	High	TTAENEFVMLK	11	4	2	B4E1T1;F8W0C6		0	0	0.003016	3.58191	2	1282.63	-0.109265	39.9859	0
	High	QLDSIVGER	10	9	4	B4DWU6;B4DKV4;B4E1T1;F8W0C6		0	0	0.05172	2.23644	2	1016.54	-0.234588	26.1918	0
	High	FASFIDK	16	21	7	B4DRW1;B4DWU6;B4DKV4;B4E1T1;F8W1S1;Q0IIN1;F8W0C6		0	0.001	0.09624	2.5966	2	827.429	-0.399239	31.7408	0
A2KBB9	Anti-(ED-B) scFV (Fragment) OS=Homo sapiens PE=2 SV=1 - [A2KBB9_HUMAN]	219.666	27.73	29	2	4	58	238	25.1293	8.11865
	A2	Sequence	# PSMs	# Proteins	# Protein Groups	Protein Group Accessions	Modifications	ΔCn	q-Value	PEP	XCorr	Charge	MH+ [Da]	ΔM [ppm]	RT [min]	# Missed Cleavages
	High	GLEWVSAISGSGGSTYYADSVK	10	21	1	A2KBB9		0	0	2.116e-06	6.33925	2	2234.06	1.23593	68.4253	0
	High	EVQLLESGGGLVQPGGSLR	29	11	1	A2KBB9		0	0	1.234e-06	5.90711	2	1896.02	-0.331941	57.6781	0
	High	FSGSGSGTDFTLTISR	13	20	2	A2KBB9;Q9UL78		0	0	5.44e-06	5.37194	2	1632.79	-0.0225064	47.1762	0
	High	LLIYGASSR	6	18	3	Q6P5S8;A2KBB9;Q9UL78		0	0	0.03224	2.54811	2	979.557	-0.400223	29.7693	0
E9KL23	Epididymis secretory sperm binding protein Li 44a OS=Homo sapiens PE=2 SV=1 - [E9KL23_HUMAN]	218.21	27.03	12	1	9	55	418	46.707	5.59229
	A2	Sequence	# PSMs	# Proteins	# Protein Groups	Protein Group Accessions	Modifications	ΔCn	q-Value	PEP	XCorr	Charge	MH+ [Da]	ΔM [ppm]	RT [min]	# Missed Cleavages
	High	TLNQPDSQLQLTTGNGLFLSEGLK	21	5	2	E9KL23;A0A0G2JRN3		0	0	8.041e-06	7.59677	3	2574.34	0.0778494	76.4933	0
	High	LYHSEAFTVNFGDTEEAKK	17	5	2	E9KL23;A0A0G2JRN3		0	0	0.01649	4.09053	4	2186.04	1.03283	39.9707	1
	High	VFSNGADLSGVTEEAPLK	3	5	2	E9KL23;A0A0G2JRN3		0	0	0.000167	4.03707	2	1833.92	-0.444163	47.8215	0
	High	LYHSEAFTVNFGDTEEAK	4	5	2	E9KL23;A0A0G2JRN3		0	0	0.04465	3.71969	3	2057.94	-0.32029	43.8905	0
	High	DTEEEDFHVDQVTTVK	2	4	1	E9KL23		0	0	0.001054	3.39416	2	1891.85	-2.92097	33.2146	0
	High	SVLGQLGITK	4	9	2	E9KL23;A0A0G2JRN3		0	0	0.01404	3.01391	2	1015.61	0.300801	43.7379	0
	High	LQHLENELTHDIITK	2	5	2	E9KL23;A0A0G2JRN3		0	0.001	0.1102	2.97274	4	1803.96	-0.416904	38.3106	0
	High	LSITGTYDLK	1	9	2	E9KL23;A0A0G2JRN3		0	0.001	0.06257	2.46522	2	1110.6	-0.529511	38.1584	0
	Medium	KLYHSEAFTVNFGDTEEAK	1	5	2	E9KL23;A0A0G2JRN3		0	0.017	0.3076	3.12015	3	2186.04	-0.0778373	39.5442	1
Q06AH7	Transferrin OS=Homo sapiens GN=TF PE=2 SV=1 - [Q06AH7_HUMAN]	204.894	33.67	7	2	12	51	698	76.9096	7.21045
	A2	Sequence	# PSMs	# Proteins	# Protein Groups	Protein Group Accessions	Modifications	ΔCn	q-Value	PEP	XCorr	Charge	MH+ [Da]	ΔM [ppm]	RT [min]	# Missed Cleavages
	High	AVANFFSGScAPcADGTDFPQLcQLcPGcGcSTLNQYFGYSGAFK	4	6	1	Q06AH7	C10(Carbamidomethyl); C13(Carbamidomethyl); C23(Carbamidomethyl); C26(Carbamidomethyl); C29(Carbamidomethyl); C31(Carbamidomethyl)	0	0	0.00441	6.48449	4	4988.11	1.66085	101.735	0
	High	AIAANEADAVTLDAGLVYDAYLAPNNLKPVVAEFYGSK	20	5	2	Q06AH7;B4E1B2		0	0	0.001507	6.0763	4	3954.02	-0.449585	110.422	0
	High	IMNGEADAMSLDGGFVYIAGK	10	5	2	B4E1B2;Q06AH7		0	0	0.00022	5.28997	2	2159.01	-1.44277	73.4982	0
	High	SAGWNIPIGLLYcDLPEPR	2	6	1	Q06AH7	C13(Carbamidomethyl)	0	0	0.0215	4.26262	3	2171.09	-1.20523	98.5199	0
	High	MYLGYEYVTAIR	4	5	2	B4E1B2;Q06AH7		0	0	0.0007319	4.24738	2	1478.73	-0.455012	60.6794	0
	High	IEcVSAETTEDcIAK	3	5	2	B4E1B2;Q06AH7	C3(Carbamidomethyl); C12(Carbamidomethyl)	0	0	0.0003911	4.22793	2	1725.76	-2.50115	26.9131	0
	High	FDEFFSEGcAPGSK	2	6	2	B4E1B2;Q06AH7	C9(Carbamidomethyl)	0	0	0.0006048	3.76305	2	1577.66	-0.00181123	41.3846	0
	High	ImNGEADAMSLDGGFVYIAGK	1	5	2	B4E1B2;Q06AH7	M2(Oxidation)	0	0	0.0372	3.08717	2	2175.01	1.35476	69.6446	0
	High	DYELLcLDGTR	1	5	2	B4E1B2;Q06AH7	C6(Carbamidomethyl)	0	0	0.003783	2.98212	2	1354.63	0.713231	54.656	0
	High	DQYELLcLDNTR	1	6	2	Q06AH7;B4E1B2	C7(Carbamidomethyl)	0	0	0.009328	2.96183	2	1539.71	-0.933368	52.1997	0
	High	LcMGSGLNLcEPNNK	1	6	2	B4E1B2;Q06AH7	C2(Carbamidomethyl); C10(Carbamidomethyl)	0	0	0.01447	2.89985	2	1706.77	0.547235	39.5812	0
	High	EDLIWELLNQAQEHFGK	1	6	2	B4E1B2;Q06AH7		0	0	0.02296	2.84863	3	2070.03	-0.0407788	108.506	0
	Medium	EGTcPEAPTDEcKPVK	1	5	2	B4E1B2;Q06AH7	C4(Carbamidomethyl); C12(Carbamidomethyl)	0	0.037	0.4283	1.44402	3	1817.8	0.0441643	20.4385	0
B4E1B2	cDNA FLJ53691, highly similar to Serotransferrin OS=Homo sapiens PE=2 SV=1 - [B4E1B2_HUMAN]	197.555	28.02	5	1	11	51	678	74.7834	7.12256
	A2	Sequence	# PSMs	# Proteins	# Protein Groups	Protein Group Accessions	Modifications	ΔCn	q-Value	PEP	XCorr	Charge	MH+ [Da]	ΔM [ppm]	RT [min]	# Missed Cleavages
	High	AIAANEADAVTLDAGLVYDAYLAPNNLKPVVAEFYGSK	20	5	2	Q06AH7;B4E1B2		0	0	0.001507	6.0763	4	3954.02	-0.449585	110.422	0
	High	IMNGEADAMSLDGGFVYIAGK	10	5	2	B4E1B2;Q06AH7		0	0	0.00022	5.28997	2	2159.01	-1.44277	73.4982	0
	High	SDNcEDTPEAGYFAVAVVK	6	4	1	B4E1B2	C4(Carbamidomethyl)	0	0	0.0002535	5.1901	2	2071.92	-1.77875	56.5787	0
	High	MYLGYEYVTAIR	4	5	2	B4E1B2;Q06AH7		0	0	0.0007319	4.24738	2	1478.73	-0.455012	60.6794	0
	High	IEcVSAETTEDcIAK	3	5	2	B4E1B2;Q06AH7	C3(Carbamidomethyl); C12(Carbamidomethyl)	0	0	0.0003911	4.22793	2	1725.76	-2.50115	26.9131	0
	High	FDEFFSEGcAPGSK	2	6	2	B4E1B2;Q06AH7	C9(Carbamidomethyl)	0	0	0.0006048	3.76305	2	1577.66	-0.00181123	41.3846	0
	High	ImNGEADAMSLDGGFVYIAGK	1	5	2	B4E1B2;Q06AH7	M2(Oxidation)	0	0	0.0372	3.08717	2	2175.01	1.35476	69.6446	0
	High	DYELLcLDGTR	1	5	2	B4E1B2;Q06AH7	C6(Carbamidomethyl)	0	0	0.003783	2.98212	2	1354.63	0.713231	54.656	0
	High	DQYELLcLDNTR	1	6	2	Q06AH7;B4E1B2	C7(Carbamidomethyl)	0	0	0.009328	2.96183	2	1539.71	-0.933368	52.1997	0
	High	LcMGSGLNLcEPNNK	1	6	2	B4E1B2;Q06AH7	C2(Carbamidomethyl); C10(Carbamidomethyl)	0	0	0.01447	2.89985	2	1706.77	0.547235	39.5812	0
	High	EDLIWELLNQAQEHFGK	1	6	2	B4E1B2;Q06AH7		0	0	0.02296	2.84863	3	2070.03	-0.0407788	108.506	0
	Medium	EGTcPEAPTDEcKPVK	1	5	2	B4E1B2;Q06AH7	C4(Carbamidomethyl); C12(Carbamidomethyl)	0	0.037	0.4283	1.44402	3	1817.8	0.0441643	20.4385	0
S4R460	Protein IGHV3OR16-9 OS=Homo sapiens GN=IGHV3OR16-9 PE=1 SV=2 - [S4R460_HUMAN]	185.255	19.79	7	1	1	41	96	10.423	7.97217
	A2	Sequence	# PSMs	# Proteins	# Protein Groups	Protein Group Accessions	Modifications	ΔCn	q-Value	PEP	XCorr	Charge	MH+ [Da]	ΔM [ppm]	RT [min]	# Missed Cleavages
	High	EVQLVESGGGLVQPGGSLR	41	7	1	S4R460		0	0	9.39e-07	6.37	2	1882	-0.515715	48.8165	0
Q68DS2	Putative uncharacterized protein DKFZp779M0222 (Fragment) OS=Homo sapiens GN=DKFZp779M0222 PE=2 SV=1 - [Q68DS2_HUMAN]	184.99	42.86	3	4	4	41	210	22.9917	7.29834
	A2	Sequence	# PSMs	# Proteins	# Protein Groups	Protein Group Accessions	Modifications	ΔCn	q-Value	PEP	XCorr	Charge	MH+ [Da]	ΔM [ppm]	RT [min]	# Missed Cleavages
	High	TEcFITGWGETQGTFGAGLLK	30	3	1	Q68DS2	C3(Carbamidomethyl)	0	0	1.17e-06	7.10665	3	2273.09	0.343843	82.8733	0
	High	VQSTELcAGHLAGGTDScQGDSGGPLVcFEK	6	3	1	Q68DS2	C7(Carbamidomethyl); C18(Carbamidomethyl); C28(Carbamidomethyl)	0	0	0.001875	5.51506	3	3237.42	-0.539488	50.8243	0
	High	VILGAHQEVNLEPHVQEIEVSR	3	3	1	Q68DS2		0	0.001	0.07407	3.12599	3	2496.32	-1.03912	48.4979	0
	High	VIPAcLPSPNYVVADR	2	3	1	Q68DS2	C5(Carbamidomethyl)	0	0.001	0.07035	1.61405	2	1770.92	-0.328465	52.7836	0
Q7Z374	Putative uncharacterized protein DKFZp686C02218 (Fragment) OS=Homo sapiens GN=DKFZp686C02218 PE=2 SV=1 - [Q7Z374_HUMAN]	184.382	19.72	8	1	5	55	492	53.7418	7.04932
	A2	Sequence	# PSMs	# Proteins	# Protein Groups	Protein Group Accessions	Modifications	ΔCn	q-Value	PEP	XCorr	Charge	MH+ [Da]	ΔM [ppm]	RT [min]	# Missed Cleavages
	High	SGNTFRPEVHLLPPPSEELALNELVTLTcLAR	24	20	3	Q9UP60;A0A075B6N7;Q7Z374	C29(Carbamidomethyl)	0	0	0.006119	5.7645	4	3573.87	-0.714328	110.433	0
	High	QEPSQGTTTFAVTSILR	17	17	2	Q9UP60;Q7Z374		0	0	0.0009415	4.58385	3	1835.95	0.17818	60.0055	0
	High	LAGKPTHVNVSVVMAEVDGTcY	6	17	2	Q9UP60;Q7Z374	C21(Carbamidomethyl)	0	0	0.02204	3.45349	3	2347.14	-1.56036	60.4393	0
	High	WLQGSQELPR	5	20	3	Q9UP60;A0A075B6N7;Q7Z374		0	0	0.002865	3.42448	2	1213.63	-0.970736	31.109	0
	High	LTSVTAADTAVYYcVR	3	1	1	Q7Z374	C14(Carbamidomethyl)	0	0	0.00493	3.27415	2	1789.88	-0.347399	45.8244	0
A0A0A0MRD9	Haptoglobin-related protein OS=Homo sapiens GN=HPR PE=1 SV=1 - [A0A0A0MRD9_HUMAN]	159.53	33.81	4	3	5	41	281	31.4789	7.97217
	A2	Sequence	# PSMs	# Proteins	# Protein Groups	Protein Group Accessions	Modifications	ΔCn	q-Value	PEP	XCorr	Charge	MH+ [Da]	ΔM [ppm]	RT [min]	# Missed Cleavages
	High	YQEDTcYGDAGSAFAVHDLEEDTWYAAGILSFDK	7	2	1	A0A0A0MRD9	C6(Carbamidomethyl)	0	0	5.708e-06	7.6922	3	3844.65	-2.2023	106.445	0
	High	ScAVAEYGVYVK	24	10	2	Q6PEJ8;A0A0A0MRD9	C2(Carbamidomethyl)	0	0	0.0005709	4.82103	2	1345.65	-0.383533	32.5471	0
	High	VGYVSGWGQSDNFK	5	1	1	A0A0A0MRD9		0	0	0.0007871	4.28318	2	1543.72	0.511808	39.5622	0
	High	DIAPTLTLYVGK	3	10	2	Q6PEJ8;A0A0A0MRD9		0	0	0.001844	3.26163	2	1290.73	-0.406981	59.4041	0
	High	YVmLPVADQYDcITHYEGSTcPK	1	1	1	A0A0A0MRD9	M3(Oxidation); C12(Carbamidomethyl); C21(Carbamidomethyl)	0	0.006	0.1969	2.73403	3	2763.21	-1.58647	55.592	0
	High	YVMLPVADQYDcITHYEGSTcPK	1	1	1	A0A0A0MRD9	C12(Carbamidomethyl); C21(Carbamidomethyl)	0	0.009	0.238	2.81711	3	2747.22	0.441323	61.9412	0
Q68DH2	Putative uncharacterized protein DKFZp686G21125 (Fragment) OS=Homo sapiens GN=DKFZp686G21125 PE=2 SV=1 - [Q68DH2_HUMAN]	158.124	30.61	8	11	11	46	637	70.8084	6.20166
	A2	Sequence	# PSMs	# Proteins	# Protein Groups	Protein Group Accessions	Modifications	ΔCn	q-Value	PEP	XCorr	Charge	MH+ [Da]	ΔM [ppm]	RT [min]	# Missed Cleavages
	High	SPEQQETVLDGNLIIR	14	8	1	Q68DH2		0	0	3.809e-05	5.75818	2	1811.95	-0.120721	54.1028	0
	High	AISGGSIQIENGYFVHYFAPEGLTTMPK	10	8	1	Q68DH2		0	0	3.184e-05	5.16249	3	3027.49	-0.0101347	84.1842	0
	High	LWAYLTIQQLLEQTVSASDADQQALR	1	8	1	Q68DH2		0	0	0.005286	4.82366	3	2961.53	-0.504721	121.814	0
	High	DQFNLIVFSTEATQWRPSLVPASAENVNK	3	8	1	Q68DH2		0	0	0.001116	4.79437	3	3261.66	0.902682	97.7422	0
	High	NMEQFQVSVSVAPNAK	6	7	1	Q68DH2		0	0	0.01008	4.18043	2	1748.87	1.19446	45.6033	0
	High	NGIDIYSLTVDSR	1	5	1	Q68DH2		0	0	0.008442	3.04418	2	1452.73	0.592639	57.2931	0
	High	ANTVQEATFQMELPK	2	6	1	Q68DH2		0	0	0.01539	2.87969	2	1706.85	2.19548	50.9472	0
	High	LGVYELLLK	2	8	1	Q68DH2		0	0	0.01601	2.79728	2	1047.65	0.507844	67.1934	0
	High	LALDNGGLAR	4	8	1	Q68DH2		0	0	0.04761	2.70578	2	999.557	-1.29951	28.4617	0
	High	ILDDLSPR	2	8	1	Q68DH2		0	0.001	0.1036	2.41198	2	928.509	-1.1143	29.2924	0
	Medium	LPEGSVSLIILLTDGDPTVGETNPR	1	8	1	Q68DH2		0	0.03	0.3944	2.53468	3	2593.37	1.0954	98.7435	0
B4DWU0	cDNA FLJ56791, highly similar to Keratin, type I cytoskeletal 16 OS=Homo sapiens PE=2 SV=1 - [B4DWU0_HUMAN]	153.778	48.15	10	2	6	40	135	15.7141	5.23682
	A2	Sequence	# PSMs	# Proteins	# Protein Groups	Protein Group Accessions	Modifications	ΔCn	q-Value	PEP	XCorr	Charge	MH+ [Da]	ΔM [ppm]	RT [min]	# Missed Cleavages
	High	IIAATIENAQPILQIDNAR	14	2	1	B4DWU0		0	0	5.214e-07	6.87437	3	2064.14	-0.123471	65.1835	0
	High	ALEEANADLEVK	9	9	3	A1A4E9;B4DWU0;A8K2H9		0	0	0.001209	4.88394	2	1301.66	-0.123363	27.4642	0
	High	TDLEmQIEGLK	5	5	1	B4DWU0	M5(Oxidation)	0	0	0.00116	3.97003	2	1292.64	0.275636	44.4494	0
	High	VLDELTLAR	5	12	4	A0A024R1X6;B4DWU0;F5GWP8;K7EPJ9		0	0	0.005159	3.96834	2	1029.59	0.0975524	39.251	0
	High	LAADDFR	3	19	3	B4DWU0;F5GWP8;K7EPJ9		0	0.001	0.07914	2.18928	2	807.4	0.141816	23.908	0
	Medium	EELAYLR	4	4	2	B4DWU0;K7ENW6		0	0.012	0.259	1.71409	2	893.473	-0.246853	29.6481	0
F5GWP8	Keratin, type I cytoskeletal 17 OS=Homo sapiens GN=KRT17 PE=1 SV=2 - [F5GWP8_HUMAN]	153.631	39.26	12	5	13	56	349	40.2624	4.94482
	A2	Sequence	# PSMs	# Proteins	# Protein Groups	Protein Group Accessions	Modifications	ΔCn	q-Value	PEP	XCorr	Charge	MH+ [Da]	ΔM [ppm]	RT [min]	# Missed Cleavages
	High	ASLEGNLAETENR	4	2	1	F5GWP8		0	0	0.0002401	4.42857	2	1403.68	0.0967673	25.3599	0
	High	LEQEIATYR	9	11	4	A0A024R1X6;A1A4E9;F5GWP8;A8K2H9		0	0	0.004773	4.1799	2	1122.58	-0.303248	24.874	0
	High	LSVEADINGLR	3	2	1	F5GWP8		0	0	0.0007332	4.10046	2	1186.64	-0.158132	41.9737	0
	High	VLDELTLAR	5	12	4	A0A024R1X6;B4DWU0;F5GWP8;K7EPJ9		0	0	0.005159	3.96834	2	1029.59	0.0975524	39.251	0
	High	GQVGGEINVEmDAAPGVDLSR	5	5	2	F5GWP8;K7EPJ9	M11(Oxidation)	0	0	0.01235	3.93785	3	2130.01	-0.0702292	45.5525	0
	High	ADLEMQIENLK	2	3	2	F5GWP8;K7EPJ9		0	0	0.002113	3.84982	2	1303.65	-1.22012	47.9777	0
	High	ADLEmQIENLK	5	3	2	F5GWP8;K7EPJ9	M5(Oxidation)	0	0	0.003982	3.64475	2	1319.65	-0.404604	44.4656	0
	High	DAEDWFFSK	2	3	1	F5GWP8		0	0	0.02497	3.45495	2	1144.49	-1.65831	59.2907	0
	High	LAADDFR	3	19	3	B4DWU0;F5GWP8;K7EPJ9		0	0.001	0.07914	2.18928	2	807.4	0.141816	23.908	0
	High	ILLDVK	12	4	2	A0A024R1X6;F5GWP8		0	0.001	0.1271	1.69795	2	700.46	-0.720718	30.3505	0
	High	EELAYLK	3	9	3	A0A024R1X6;F5GWP8;K7EPJ9		0	0.002	0.1394	2.22635	2	865.466	-0.271654	28.7181	0
	High	LLEGEDAHLTQYK	1	2	1	F5GWP8		0	0.004	0.1599	2.27415	3	1516.76	0.0227862	27.0991	0
	Medium	EVATNSELVQSGK	1	4	2	A0A024R1X6;F5GWP8		0	0.015	0.2815	1.51731	2	1361.69	1.31541	26.4328	0
	Medium	FETEQALR	1	3	1	F5GWP8		0	0.043	0.448	1.49043	2	993.5	0.0164054	23.8615	0
A0A024RAG6	Complement component 1, q subcomponent, A chain, isoform CRA_a OS=Homo sapiens GN=C1QA PE=4 SV=1 - [A0A024RAG6_HUMAN]	142.963	20.41	2	4	4	43	245	26.0002	9.11475
	A2	Sequence	# PSMs	# Proteins	# Protein Groups	Protein Group Accessions	Modifications	ΔCn	q-Value	PEP	XCorr	Charge	MH+ [Da]	ΔM [ppm]	RT [min]	# Missed Cleavages
	High	GHIYQGSEADSVFSGFLIFPSA	25	1	1	A0A024RAG6		0	0	0.007332	4.83309	3	2329.11	-1.57692	99.3776	0
	High	GLFQVVSGGMVLQLQQGDQVWVEKDPK	3	1	1	A0A024RAG6		0	0	0.0006621	4.60821	3	2985.55	-0.437066	91.2967	1
	High	KGHIYQGSEADSVFSGFLIFPSA	14	1	1	A0A024RAG6		0	0	0.006993	4.48079	3	2457.21	0.0456012	90.0862	1
	High	GLFQVVSGGMVLQLQQGDQVWVEK	1	2	1	A0A024RAG6		0	0	0.04502	2.79422	3	2645.38	2.09363	99.1013	0
A0A068LKQ2	Ig heavy chain variable region (Fragment) OS=Homo sapiens PE=2 SV=1 - [A0A068LKQ2_HUMAN]	139.84	13.33	1	1	1	34	120	13.1496	9.0708
	A2	Sequence	# PSMs	# Proteins	# Protein Groups	Protein Group Accessions	Modifications	ΔCn	q-Value	PEP	XCorr	Charge	MH+ [Da]	ΔM [ppm]	RT [min]	# Missed Cleavages
	High	LTSVTAADTAVYYcAR	34	1	1	A0A068LKQ2	C14(Carbamidomethyl)	0	0	7.911e-05	5.34664	2	1761.85	-0.0474057	39.3436	0
A0A075B6Z2	Protein TRAJ56 (Fragment) OS=Homo sapiens GN=TRAJ56 PE=4 SV=1 - [A0A075B6Z2_HUMAN]	138.201	38.1	2	1	1	101	21	2.21916	10.2866
	A2	Sequence	# PSMs	# Proteins	# Protein Groups	Protein Group Accessions	Modifications	ΔCn	q-Value	PEP	XCorr	Charge	MH+ [Da]	ΔM [ppm]	RT [min]	# Missed Cleavages
	High	GITLSVRP	101	2	1	A0A075B6Z2		0	0.001	0.1209	1.7458	2	842.51	1.05784	131.294	0
Q6PEJ8	HP protein OS=Homo sapiens GN=HP PE=2 SV=1 - [Q6PEJ8_HUMAN]	137.259	25.44	9	1	3	34	228	25.4418	6.52197
	A2	Sequence	# PSMs	# Proteins	# Protein Groups	Protein Group Accessions	Modifications	ΔCn	q-Value	PEP	XCorr	Charge	MH+ [Da]	ΔM [ppm]	RT [min]	# Missed Cleavages
	High	YQEDTcYGDAGSAFAVHDLEEDTWYATGILSFDK	7	7	1	Q6PEJ8	C6(Carbamidomethyl)	0	0	7.17e-05	6.01495	3	3874.67	0.949244	103.143	0
	High	ScAVAEYGVYVK	24	10	2	Q6PEJ8;A0A0A0MRD9	C2(Carbamidomethyl)	0	0	0.0005709	4.82103	2	1345.65	-0.383533	32.5471	0
	High	DIAPTLTLYVGK	3	10	2	Q6PEJ8;A0A0A0MRD9		0	0	0.001844	3.26163	2	1290.73	-0.406981	59.4041	0
G5E9F8	Protein S (Alpha), isoform CRA_b OS=Homo sapiens GN=PROS1 PE=1 SV=1 - [G5E9F8_HUMAN]	130.306	16.7	6	4	4	39	545	60.3176	5.87158
	A2	Sequence	# PSMs	# Proteins	# Protein Groups	Protein Group Accessions	Modifications	ΔCn	q-Value	PEP	XCorr	Charge	MH+ [Da]	ΔM [ppm]	RT [min]	# Missed Cleavages
	High	SQDILLSVENTVIYR	16	4	1	G5E9F8		0	0	7.451e-05	5.30245	2	1749.94	1.16109	78.6793	0
	High	IQALSLcSDQQSHLEFR	18	6	1	G5E9F8	C7(Carbamidomethyl)	0	0	0.0001808	3.78235	2	2032	2.5337	46.5386	0
	High	ITTGGDVINNGLWNMVSVEELEHSISIK	3	4	1	G5E9F8		0	0	0.02712	3.2129	3	3055.54	0.240106	101.964	0
	High	ScEDIDEcSENmcAQLcVNYPGGYTcYcDGK	2	1	1	G5E9F8	C2(Carbamidomethyl); C8(Carbamidomethyl); M12(Oxidation); C13(Carbamidomethyl); C17(Carbamidomethyl); C26(Carbamidomethyl); C28(Carbamidomethyl)	0	0.001	0.06927	3.13069	3	3771.38	-0.264129	61.7102	0
Q4LE79	DSP variant protein (Fragment) OS=Homo sapiens GN=DSP variant protein PE=2 SV=1 - [Q4LE79_HUMAN]	129.63	9.14	6	17	17	51	2319	265.029	7.34229
	A2	Sequence	# PSMs	# Proteins	# Protein Groups	Protein Group Accessions	Modifications	ΔCn	q-Value	PEP	XCorr	Charge	MH+ [Da]	ΔM [ppm]	RT [min]	# Missed Cleavages
	High	AQQIHSQTSQQYPLYDLDLGK	3	3	1	Q4LE79		0	0	0.001549	4.81847	3	2433.21	0.736345	48.8919	0
	High	LLEAQIATGGIIDPK	4	1	1	Q4LE79		0	0	0.0005433	4.3229	2	1538.88	-0.534119	55.0747	0
	High	ALLQAILQTEDmLK	1	4	1	Q4LE79	M12(Oxidation)	0	0	0.001925	4.21112	2	1602.88	1.39488	82.1965	0
	High	AELIVQPELK	1	4	1	Q4LE79		0	0	0.01918	3.29686	2	1139.67	-0.16986	38.3955	0
	High	GYFNEELSEILSDPSDDTK	2	1	1	Q4LE79		0	0	0.006511	3.25387	2	2158.96	-1.12856	79.9669	0
	High	QLQNIIQATSR	3	4	1	Q4LE79		0	0	0.007604	3.18478	2	1271.71	-0.255462	31.1502	0
	High	GGGGYTcQSGSGWDEFTK	1	2	1	Q4LE79	C7(Carbamidomethyl)	0	0	0.01736	3.16815	2	1893.77	-1.27528	36.6189	0
	High	IEVLEEELR	6	3	1	Q4LE79		0	0	0.006623	3.03598	2	1129.61	0.469128	40.7599	0
	High	LLQLQEQMR	2	2	1	Q4LE79		0	0	0.02242	2.94365	2	1158.63	0.878402	32.7636	0
	High	YGDGIQLTR	1	4	1	Q4LE79		0	0	0.01296	2.76096	2	1022.53	-1.28719	26.6784	0
	High	GVITDQNSDGYcQTGTmSR	2	3	1	Q4LE79	C12(Carbamidomethyl); M17(Oxidation)	0	0	0.05263	2.3676	2	2105.89	0.55011	23.3358	0
	High	YIELLTR	7	3	1	Q4LE79		0	0	0.02887	2.35023	2	907.525	-0.00491774	37.5458	0
	High	GLVGIEFK	8	1	1	Q4LE79		0	0	0.03315	2.15428	2	862.503	-0.339684	43.6811	0
	High	LLQLQEQmR	3	2	1	Q4LE79	M8(Oxidation)	0	0.001	0.05885	2.19543	2	1174.62	-0.728117	26.1365	0
	High	LPVDIAYK	4	1	1	Q4LE79		0	0.001	0.1227	1.96478	2	918.529	-0.269846	34.0386	0
	Medium	FLSEMLK	1	3	1	Q4LE79		0	0.012	0.2604	1.51868	2	867.464	-0.113241	37.2095	0
	Medium	FLDQNLQK	1	3	1	Q4LE79		0	0.031	0.3974	1.7883	2	1005.54	0.134577	25.3622	0
	Medium	TMIQSPSGVILQEAADVHAR	1	3	1	Q4LE79		0	0.043	0.4486	2.29286	3	2123.09	-1.92919	57.2722	0
K7ENW6	Keratin, type I cytoskeletal 16 (Fragment) OS=Homo sapiens GN=KRT16 PE=1 SV=1 - [K7ENW6_HUMAN]	122.37	54.94	1	4	7	41	162	18.6211	4.56396
	A2	Sequence	# PSMs	# Proteins	# Protein Groups	Protein Group Accessions	Modifications	ΔCn	q-Value	PEP	XCorr	Charge	MH+ [Da]	ΔM [ppm]	RT [min]	# Missed Cleavages
	High	GQTGGDVNVEmDAAPGVDLSR	10	2	1	K7ENW6	M11(Oxidation)	0	0	6.154e-05	4.89953	2	2103.96	-0.249692	35.1138	0
	High	GQTGGDVNVEMDAAPGVDLSR	4	2	1	K7ENW6		0	0	0.000552	4.56303	2	2087.97	-0.465367	44.9459	0
	High	ASLENSLEETK	10	4	2	A0A024R1X6;K7ENW6		0	0	0.003273	4.32468	2	1220.6	-0.324467	25.8613	0
	High	VLQGLEIELQSQLSmK	1	1	1	K7ENW6	M15(Oxidation)	0	0	0.003325	3.82286	3	1831.98	-0.651414	68.627	0
	High	DAETWFLSK	10	2	1	K7ENW6		0	0	0.03419	3.34469	2	1096.53	-0.509054	51.432	0
	High	ASLENSLEETKGR	1	4	2	A0A024R1X6;K7ENW6		0	0.006	0.1959	2.67402	3	1433.72	-0.137235	23.6636	1
	Medium	EELAYLR	4	4	2	B4DWU0;K7ENW6		0	0.012	0.259	1.71409	2	893.473	-0.246853	29.6481	0
	Medium	YcMQLSQIQGLIGsVEEQLAQLR	1	2	1	K7ENW6	C2(Carbamidomethyl); S14(Phospho)	0	0.035	0.4125	2.61399	3	2744.31	-2.21416	92.8912	0
Q05CV2	C8A protein (Fragment) OS=Homo sapiens GN=C8A PE=2 SV=1 - [Q05CV2_HUMAN]	116.822	21.32	1	3	3	21	394	44.6354	5.97314
	A2	Sequence	# PSMs	# Proteins	# Protein Groups	Protein Group Accessions	Modifications	ΔCn	q-Value	PEP	XCorr	Charge	MH+ [Da]	ΔM [ppm]	RT [min]	# Missed Cleavages
	High	YHFEALADTGISSEFYDNANDLLSK	14	1	1	Q05CV2		0	0	2.238e-06	7.80852	3	2820.3	-0.876431	83.6704	0
	High	FGGTIcSGDIWDQAScSSSTTcVR	6	1	1	Q05CV2	C6(Carbamidomethyl); C16(Carbamidomethyl); C22(Carbamidomethyl)	0	0	3.276e-06	6.45269	3	2652.11	0.750622	54.0075	0
	High	AALGYNILTQEDAQSVYDASYYGGQcETVYNGEWR	1	1	1	Q05CV2	C26(Carbamidomethyl)	0	0.001	0.06094	2.98376	3	3991.76	-3.11012	83.5469	0
A0A024R6P0	Serpin peptidase inhibitor, clade A (Alpha-1 antiproteinase, antitrypsin), member 3, isoform CRA_c OS=Homo sapiens GN=SERPINA3 PE=3 SV=1 - [A0A024R6P0_HUMAN]	115.073	8.75	4	2	2	25	423	47.6205	5.51611
	A2	Sequence	# PSMs	# Proteins	# Protein Groups	Protein Group Accessions	Modifications	ΔCn	q-Value	PEP	XCorr	Charge	MH+ [Da]	ΔM [ppm]	RT [min]	# Missed Cleavages
	High	AVLDVFEEGTEASAATAVK	13	3	1	A0A024R6P0		0	0	8.138e-07	7.03116	2	1907.96	0.508217	61.5094	0
	High	LYGSEAFATDFQDSAAAK	12	3	1	A0A024R6P0		0	0	2.447e-05	6.37471	2	1891.87	-0.792304	51.0162	0
Q9UL78	Myosin-reactive immunoglobulin light chain variable region (Fragment) OS=Homo sapiens PE=2 SV=1 - [Q9UL78_HUMAN]	112.237	39.45	9	1	3	28	109	11.6388	8.29443
	A2	Sequence	# PSMs	# Proteins	# Protein Groups	Protein Group Accessions	Modifications	ΔCn	q-Value	PEP	XCorr	Charge	MH+ [Da]	ΔM [ppm]	RT [min]	# Missed Cleavages
	High	FSGSGSGTDFTLTISR	13	20	2	A2KBB9;Q9UL78		0	0	5.44e-06	5.37194	2	1632.79	-0.0225064	47.1762	0
	High	EIVLTQSPGTLSLSPGER	9	3	1	Q9UL78		0	0	0.0008071	4.94802	2	1884.01	-0.388483	53.7387	0
	High	LLIYGASSR	6	18	3	Q6P5S8;A2KBB9;Q9UL78		0	0	0.03224	2.54811	2	979.557	-0.400223	29.7693	0
A0A024R3E3	Apolipoprotein A-I, isoform CRA_a OS=Homo sapiens GN=APOA1 PE=4 SV=1 - [A0A024R3E3_HUMAN]	111.838	35.58	4	9	9	36	267	30.7589	5.75732
	A2	Sequence	# PSMs	# Proteins	# Protein Groups	Protein Group Accessions	Modifications	ΔCn	q-Value	PEP	XCorr	Charge	MH+ [Da]	ΔM [ppm]	RT [min]	# Missed Cleavages
	High	LREQLGPVTQEFWDNLEK	8	2	1	A0A024R3E3		0	0	0.0001765	5.86137	3	2202.12	-0.696817	70.2918	1
	High	DYVSQFEGSALGK	3	1	1	A0A024R3E3		0	0	0.0004757	4.66135	2	1400.67	-0.300184	50.6205	0
	High	LLDNWDSVTSTFSK	4	2	1	A0A024R3E3		0	0	5.612e-05	4.35642	2	1612.78	-0.494674	64.3562	0
	High	EQLGPVTQEFWDNLEK	2	2	1	A0A024R3E3		0	0	0.0003266	4.3229	2	1932.93	0.0704937	76.3474	0
	High	DLATVYVDVLK	6	1	1	A0A024R3E3		0	0	0.00288	3.50593	2	1235.69	0.632151	68.7765	0
	High	THLAPYSDELR	8	4	1	A0A024R3E3		0	0	0.03887	2.80874	3	1301.65	-0.124639	25.6337	0
	High	WQEEMELYR	2	2	1	A0A024R3E3		0	0.001	0.05937	1.94273	2	1283.57	-0.756092	38.878	0
	Medium	VQPYLDDFQK	2	2	1	A0A024R3E3		0	0.016	0.2956	1.25131	2	1252.62	-0.271673	34.6125	0
	Medium	LSPLGEEMR	1	3	1	A0A024R3E3		0	0.026	0.367	1.47811	2	1031.52	-0.573023	28.6416	0
A0A075B6N7	Ig alpha-2 chain C region (Fragment) OS=Homo sapiens GN=IGHA2 PE=1 SV=1 - [A0A075B6N7_HUMAN]	107.921	18.82	3	1	3	30	340	36.568	6.26514
	A2	Sequence	# PSMs	# Proteins	# Protein Groups	Protein Group Accessions	Modifications	ΔCn	q-Value	PEP	XCorr	Charge	MH+ [Da]	ΔM [ppm]	RT [min]	# Missed Cleavages
	High	SGNTFRPEVHLLPPPSEELALNELVTLTcLAR	24	20	3	Q9UP60;A0A075B6N7;Q7Z374	C29(Carbamidomethyl)	0	0	0.006119	5.7645	4	3573.87	-0.714328	110.433	0
	High	WLQGSQELPR	5	20	3	Q9UP60;A0A075B6N7;Q7Z374		0	0	0.002865	3.42448	2	1213.63	-0.970736	31.109	0
	High	MAGKPTHINVSVVMAEADGTcY	1	3	1	A0A075B6N7	C21(Carbamidomethyl)	0	0.006	0.1944	2.20765	3	2351.08	0.863342	53.8524	0
K7EPJ9	Keratin, type I cytoskeletal 17 (Fragment) OS=Homo sapiens GN=KRT17 PE=1 SV=1 - [K7EPJ9_HUMAN]	97.1862	29	11	1	6	31	231	24.8502	4.91943
	A2	Sequence	# PSMs	# Proteins	# Protein Groups	Protein Group Accessions	Modifications	ΔCn	q-Value	PEP	XCorr	Charge	MH+ [Da]	ΔM [ppm]	RT [min]	# Missed Cleavages
	High	ALEEANTELEVK	8	2	1	K7EPJ9		0	0	0.000559	4.67584	2	1345.68	-0.456081	28.2366	0
	High	VLDELTLAR	5	12	4	A0A024R1X6;B4DWU0;F5GWP8;K7EPJ9		0	0	0.005159	3.96834	2	1029.59	0.0975524	39.251	0
	High	GQVGGEINVEmDAAPGVDLSR	5	5	2	F5GWP8;K7EPJ9	M11(Oxidation)	0	0	0.01235	3.93785	3	2130.01	-0.0702292	45.5525	0
	High	ADLEMQIENLK	2	3	2	F5GWP8;K7EPJ9		0	0	0.002113	3.84982	2	1303.65	-1.22012	47.9777	0
	High	ADLEmQIENLK	5	3	2	F5GWP8;K7EPJ9	M5(Oxidation)	0	0	0.003982	3.64475	2	1319.65	-0.404604	44.4656	0
	High	LAADDFR	3	19	3	B4DWU0;F5GWP8;K7EPJ9		0	0.001	0.07914	2.18928	2	807.4	0.141816	23.908	0
	High	EELAYLK	3	9	3	A0A024R1X6;F5GWP8;K7EPJ9		0	0.002	0.1394	2.22635	2	865.466	-0.271654	28.7181	0
F8VV57	Keratin, type II cytoskeletal 5 (Fragment) OS=Homo sapiens GN=KRT5 PE=1 SV=1 - [F8VV57_HUMAN]	94.0203	30.3	2	2	3	28	132	12.1498	12.0005
	A2	Sequence	# PSMs	# Proteins	# Protein Groups	Protein Group Accessions	Modifications	ΔCn	q-Value	PEP	XCorr	Charge	MH+ [Da]	ΔM [ppm]	RT [min]	# Missed Cleavages
	High	VSLAGAcGVGGYGSR	7	1	1	F8VV57	C7(Carbamidomethyl)	0	0	5.454e-05	5.07799	2	1410.68	-0.34921	28.6781	0
	High	SFSTASAITPSVSR	8	3	2	B4E1T1;F8VV57		0	0	0.0001668	4.73876	2	1410.72	-0.2111	31.0315	0
	High	ISISTSGGSFR	13	1	1	F8VV57		0	0	0.001549	3.64601	2	1111.57	0.00454198	28.715	0
B4DRW1	cDNA FLJ55805, highly similar to Keratin, type II cytoskeletal 4 OS=Homo sapiens PE=2 SV=1 - [B4DRW1_HUMAN]	92.439	13.29	17	3	5	31	474	51.7272	6.81494
	A2	Sequence	# PSMs	# Proteins	# Protein Groups	Protein Group Accessions	Modifications	ΔCn	q-Value	PEP	XCorr	Charge	MH+ [Da]	ΔM [ppm]	RT [min]	# Missed Cleavages
	High	LALDIEIATYR	7	19	2	B4DRW1;H6VRF8		0	0	0.0008013	4.29113	2	1277.71	0.0777223	64.04	0
	High	WNLLQQQTTTTSSK	4	4	1	B4DRW1		0	0	0.0001373	4.19488	2	1635.83	0.115295	36.1667	0
	High	VQQLQISVDQHGDNLK	3	4	1	B4DRW1		0	0	0.003938	3.59914	3	1821.95	0.763028	30.1276	0
	High	QcQTLQVSVADAEQR	1	4	1	B4DRW1	C2(Carbamidomethyl)	0	0	0.005239	3.00893	2	1732.83	0.463901	29.9376	0
	High	FASFIDK	16	21	7	B4DRW1;B4DWU6;B4DKV4;B4E1T1;F8W1S1;Q0IIN1;F8W0C6		0	0.001	0.09624	2.5966	2	827.429	-0.399239	31.7408	0
Q1HP67	Lipoprotein, Lp(A) OS=Homo sapiens GN=LPA PE=1 SV=1 - [Q1HP67_HUMAN]	89.1143	12.06	5	10	10	31	2040	226.369	6.07471
	A2	Sequence	# PSMs	# Proteins	# Protein Groups	Protein Group Accessions	Modifications	ΔCn	q-Value	PEP	XCorr	Charge	MH+ [Da]	ΔM [ppm]	RT [min]	# Missed Cleavages
	High	TEcYITGWGETQGTFGTGLLK	4	1	1	Q1HP67	C3(Carbamidomethyl)	0	0	9.002e-06	5.40076	2	2319.1	0.725579	74.8132	0
	High	VILGAHQEVNLESHVQEIEVSR	12	1	1	Q1HP67		0	0	0.00369	5.10726	3	2486.3	-1.29361	48.6067	0
	High	NPDAVAAPYcYTR	3	2	1	Q1HP67	C10(Carbamidomethyl)	0	0	0.01421	3.49669	2	1497.68	1.46007	28.6046	0
	High	TPENYPNAGLTENYcR	3	2	1	Q1HP67	C15(Carbamidomethyl)	0	0	0.01526	3.27053	2	1898.83	-0.266347	29.8135	0
	High	TPAYYPNAGLIK	1	1	1	Q1HP67		0	0	0.05205	3.15317	2	1307.7	-0.794865	38.1105	0
	High	NPDADTGPWcFTTDPSIR	1	1	1	Q1HP67	C10(Carbamidomethyl)	0	0	0.05556	2.69516	2	2049.89	-1.98122	58.102	0
	High	LFLEPTQADIALLK	3	1	1	Q1HP67		0	0	0.02539	2.68403	2	1571.9	-1.51165	76.6252	0
	High	TTEYYPNGGLTR	1	3	1	Q1HP67		0	0.001	0.1064	2.56201	2	1371.65	-0.692303	26.3196	0
	High	TPENYPNAGLTR	1	1	1	Q1HP67		0	0.001	0.09794	2.18311	2	1332.65	0.123996	24.1094	0
	High	EAQLLVIENEVcNHYK	2	1	1	Q1HP67	C12(Carbamidomethyl)	0	0.001	0.1122	1.56636	3	1958.97	0.737118	57.1872	0
V9GYJ8	Apolipoprotein C-II OS=Homo sapiens GN=APOC2 PE=4 SV=1 - [V9GYJ8_HUMAN]	84.6008	24.14	3	1	1	19	87	9.57085	4.52588
	A2	Sequence	# PSMs	# Proteins	# Protein Groups	Protein Group Accessions	Modifications	ΔCn	q-Value	PEP	XCorr	Charge	MH+ [Da]	ΔM [ppm]	RT [min]	# Missed Cleavages
	High	STAAMSTYTGIFTDQVLSVLK	19	3	1	V9GYJ8		0	0	1.149e-05	6.2814	3	2233.14	0.507072	102.76	0
B4E1D3	cDNA FLJ53952, highly similar to Fibrinogen beta chain OS=Homo sapiens PE=2 SV=1 - [B4E1D3_HUMAN]	78.8197	24.47	4	7	7	21	474	54.2184	8.04541
	A2	Sequence	# PSMs	# Proteins	# Protein Groups	Protein Group Accessions	Modifications	ΔCn	q-Value	PEP	XCorr	Charge	MH+ [Da]	ΔM [ppm]	RT [min]	# Missed Cleavages
	High	NSVDELNNNVEAVSQTSSSSFQYMYLLK	3	2	1	B4E1D3		0	0	9.098e-05	6.28196	3	3167.48	-2.73355	85.2466	0
	High	HQLYIDETVNSNIPTNLR	7	3	1	B4E1D3		0	0	0.001946	4.9467	3	2127.08	0.147999	48.1241	0
	High	DNENVVNEYSSELEK	3	3	1	B4E1D3		0	0	0.0001568	4.67463	2	1768.79	-0.185702	43.3334	0
	High	TPcTVScNIPVVSGK	3	4	1	B4E1D3	C3(Carbamidomethyl); C7(Carbamidomethyl)	0	0	0.008257	3.68827	2	1618.79	-0.776996	31.9665	0
	High	AHYGGFTVQNEANK	2	4	1	B4E1D3		0	0	0.03211	3.53906	3	1535.72	-1.74368	23.4134	0
	High	DNDGWLTSDPR	2	4	1	B4E1D3		0	0	0.009484	3.06402	2	1275.56	2.1249	33.0975	0
	High	NYcGLPGEYWLGNDK	1	4	1	B4E1D3	C3(Carbamidomethyl)	0	0	0.05609	2.92189	2	1785.79	0.645128	57.9718	0
V9GYM3	Apolipoprotein A-II OS=Homo sapiens GN=APOA2 PE=1 SV=1 - [V9GYM3_HUMAN]	78.2789	32.33	5	3	3	19	133	14.9048	8.26514
	A2	Sequence	# PSMs	# Proteins	# Protein Groups	Protein Group Accessions	Modifications	ΔCn	q-Value	PEP	XCorr	Charge	MH+ [Da]	ΔM [ppm]	RT [min]	# Missed Cleavages
	High	EPcVESLVSQYFQTVTDYGK	17	4	1	V9GYM3	C3(Carbamidomethyl)	0	0	0.0001086	6.42641	3	2350.09	0.583781	102.415	0
	High	AGTELVNFLSYFVELGTQPATQ	1	2	1	V9GYM3		0	0	0.003867	5.26817	3	2385.2	-0.767879	122.081	0
	High	KAGTELVNFLSYFVELGTQPATQ	1	2	1	V9GYM3		0	0.001	0.1016	4.63778	3	2513.29	0.850058	121.807	1
H0Y7L5	Apolipoprotein E (Fragment) OS=Homo sapiens GN=APOE PE=1 SV=2 - [H0Y7L5_HUMAN]	77.2771	25.28	8	1	4	19	269	30.6188	7.94287
	A2	Sequence	# PSMs	# Proteins	# Protein Groups	Protein Group Accessions	Modifications	ΔCn	q-Value	PEP	XCorr	Charge	MH+ [Da]	ΔM [ppm]	RT [min]	# Missed Cleavages
	High	WVQTLSEQVQEELLSSQVTQELR	4	4	1	H0Y7L5		0	0	0.0004018	6.13539	3	2730.39	0.131964	89.7621	0
	High	SELEEQLTPVAEETR	8	5	2	H0Y7L5;J9ZVQ3		0	0	4.19e-05	5.19932	2	1730.84	0.15645	38.0354	0
	High	AATVGSLAGQPLQER	5	3	2	H0Y7L5;J9ZVQ3		0	0	0.009261	4.25474	2	1497.8	-1.14884	30.4977	0
	High	GEVQAmLGQSTEELR	2	8	2	H0Y7L5;J9ZVQ3	M6(Oxidation)	0	0	0.00237	3.9628	2	1663.8	0.534974	29.8625	0
H0YID6	Keratin, type II cytoskeletal 79 (Fragment) OS=Homo sapiens GN=KRT79 PE=3 SV=1 - [H0YID6_HUMAN]	76.5207	16.81	1	1	2	26	119	13.0414	4.62744
	A2	Sequence	# PSMs	# Proteins	# Protein Groups	Protein Group Accessions	Modifications	ΔCn	q-Value	PEP	XCorr	Charge	MH+ [Da]	ΔM [ppm]	RT [min]	# Missed Cleavages
	High	LALDVEIATYR	3	11	4	B4DWU6;B4DKV4;B4E1T1;H0YID6		0	0	0.00162	3.77435	2	1263.69	-0.48122	56.453	0
	High	DYQELMNVK	13	1	1	H0YID6		0	0	0.03951	3.54158	2	1139.54	-0.51154	36.3088	0
	High	DYQELmNVK	10	1	1	H0YID6	M6(Oxidation)	0	0	0.05011	2.64298	2	1155.53	-0.540765	26.282	0
A0A0A0MSV6	Complement C1q subcomponent subunit B (Fragment) OS=Homo sapiens GN=C1QB PE=1 SV=3 - [A0A0A0MSV6_HUMAN]	74.3345	21.83	3	3	3	18	229	24.1023	9.15869
	A2	Sequence	# PSMs	# Proteins	# Protein Groups	Protein Group Accessions	Modifications	ΔCn	q-Value	PEP	XCorr	Charge	MH+ [Da]	ΔM [ppm]	RT [min]	# Missed Cleavages
	High	VVTFcDYAYNTFQVTTGGMVLK	7	3	1	A0A0A0MSV6	C5(Carbamidomethyl)	0	0	3.65e-05	6.45946	3	2514.21	0.681955	89.4104	0
	High	LEQGENVFLQATDK	10	3	1	A0A0A0MSV6		0	0	0.0001362	5.09173	2	1591.8	0.467	39.8353	0
	High	VPGLYYFTYHASSR	1	3	1	A0A0A0MSV6		0	0	0.03034	1.59994	3	1660.81	0.0864252	48.8026	0
D9YZU5	Hemoglobin, beta OS=Homo sapiens GN=HBB PE=3 SV=1 - [D9YZU5_HUMAN]	73.4219	59.86	72	7	7	33	147	15.9883	7.28369
	A2	Sequence	# PSMs	# Proteins	# Protein Groups	Protein Group Accessions	Modifications	ΔCn	q-Value	PEP	XCorr	Charge	MH+ [Da]	ΔM [ppm]	RT [min]	# Missed Cleavages
	High	VNVDEVGGEALGR	5	33	1	D9YZU5		0	0	0.001996	4.64174	2	1314.66	-0.508975	31.3985	0
	High	LLVVYPWTQR	13	51	1	D9YZU5		0	0	0.05667	2.94574	2	1274.73	1.07083	59.5746	0
	High	SAVTALWGK	6	44	1	D9YZU5		0	0	0.01578	2.42537	2	932.519	-1.21589	37.265	0
	High	VLGAFSDGLAHLDNLK	2	32	1	D9YZU5		0	0	0.04294	2.32522	3	1669.89	0.0131703	62.0254	0
	High	FFESFGDLSTPDAVmGNPK	1	29	1	D9YZU5	M15(Oxidation)	0	0.001	0.07317	2.45051	2	2074.94	0.083083	62.0954	0
	High	VVAGVANALAHK	3	8	1	D9YZU5		0	0.001	0.1101	1.34958	3	1149.67	-0.590928	24.7062	0
	Medium	LHVDPENFR	3	30	1	D9YZU5		0	0.016	0.2948	2.04564	3	1126.56	-1.84365	27.4673	0
J9ZVQ3	Apolipoprotein E (Fragment) OS=Homo sapiens GN=APOE PE=4 SV=1 - [J9ZVQ3_HUMAN]	66.4222	31.09	5	2	5	18	238	26.835	8.11865
	A2	Sequence	# PSMs	# Proteins	# Protein Groups	Protein Group Accessions	Modifications	ΔCn	q-Value	PEP	XCorr	Charge	MH+ [Da]	ΔM [ppm]	RT [min]	# Missed Cleavages
	High	SELEEQLTPVAEETR	8	5	2	H0Y7L5;J9ZVQ3		0	0	4.19e-05	5.19932	2	1730.84	0.15645	38.0354	0
	High	VQAAVGTSAAPVPSDNH	1	1	1	J9ZVQ3		0	0	0.0001744	4.48494	2	1620.8	0.122076	24.1754	0
	High	AATVGSLAGQPLQER	5	3	2	H0Y7L5;J9ZVQ3		0	0	0.009261	4.25474	2	1497.8	-1.14884	30.4977	0
	High	GEVQAmLGQSTEELR	2	8	2	H0Y7L5;J9ZVQ3	M6(Oxidation)	0	0	0.00237	3.9628	2	1663.8	0.534974	29.8625	0
	High	SWFEPLVEDMQR	2	1	1	J9ZVQ3		0	0	0.05217	3.18166	2	1536.72	0.897389	73.7055	0
C9JEU5	Fibrinogen gamma chain OS=Homo sapiens GN=FGG PE=1 SV=1 - [C9JEU5_HUMAN]	65.4672	30.34	6	8	8	22	445	50.2904	6.0874
	A2	Sequence	# PSMs	# Proteins	# Protein Groups	Protein Group Accessions	Modifications	ΔCn	q-Value	PEP	XCorr	Charge	MH+ [Da]	ΔM [ppm]	RT [min]	# Missed Cleavages
	High	ANQQFLVYcEIDGSGNGWTVFQK	6	6	1	C9JEU5	C9(Carbamidomethyl)	0	0	0.0007228	5.66181	3	2661.24	0.509926	81.0739	0
	High	LTYAYFAGGDAGDAFDGFDFGDDPSDK	3	4	1	C9JEU5		0	0	0.002742	4.72197	2	2834.17	-1.30675	87.4248	0
	High	VAQLEAQcQEPcK	3	6	1	C9JEU5	C8(Carbamidomethyl); C12(Carbamidomethyl)	0	0	0.0002809	4.08074	2	1560.72	0.916683	21.9324	0
	High	EGFGHLSPTGTTEFWLGNEK	2	4	1	C9JEU5		0	0	0.006626	3.95855	3	2207.04	-0.733466	62.8421	0
	High	DNccILDER	3	2	1	C9JEU5	C3(Carbamidomethyl); C4(Carbamidomethyl)	0	0	0.01011	2.85146	2	1194.49	-0.305523	26.9155	0
	High	FGSYcPTTcGIADFLSTYQTK	1	2	1	C9JEU5	C5(Carbamidomethyl); C9(Carbamidomethyl)	0	0.001	0.07232	2.97518	3	2417.08	1.54542	80.2067	0
	High	YEASILTHDSSIR	3	6	1	C9JEU5		0	0.001	0.06817	1.93032	3	1491.74	-0.676589	28.4098	0
	High	VELEDWNGR	1	4	1	C9JEU5		0	0.004	0.165	1.952	2	1117.53	0.718076	30.9479	0
B4DVQ0	cDNA FLJ58286, highly similar to Actin, cytoplasmic 2 OS=Homo sapiens PE=2 SV=1 - [B4DVQ0_HUMAN]	65.0435	26.43	49	4	5	19	333	37.3246	5.70654
	A2	Sequence	# PSMs	# Proteins	# Protein Groups	Protein Group Accessions	Modifications	ΔCn	q-Value	PEP	XCorr	Charge	MH+ [Da]	ΔM [ppm]	RT [min]	# Missed Cleavages
	High	LcYVALDFEQEMATAASSSSLEK	6	18	1	B4DVQ0	C2(Carbamidomethyl)	0	0	0.0003424	5.13172	2	2550.18	3.22769	85.8778	0
	High	DLYANTVLSGGTTMYPGIADR	1	19	1	B4DVQ0		0	0	0.008965	4.03813	2	2215.08	4.43789	69.4628	0
	High	VAPEEHPVLLTEAPLNPK	6	34	1	B4DVQ0		0	0	0.05019	3.67273	3	1954.06	-0.631876	43.3497	0
	High	SYELPDGQVITIGNER	3	29	2	Q13707;B4DVQ0		0	0	0.008512	3.51096	2	1790.89	0.967705	58.5998	0
	High	GYSFTTTAER	3	15	1	B4DVQ0		0	0	0.05081	2.81764	2	1132.53	-0.26699	25.366	0
B7Z539	cDNA FLJ56954, highly similar to Inter-alpha-trypsin inhibitor heavy chain H1 OS=Homo sapiens PE=2 SV=1 - [B7Z539_HUMAN]	63.8768	12.4	6	4	4	16	645	72.074	7.6792
	A2	Sequence	# PSMs	# Proteins	# Protein Groups	Protein Group Accessions	Modifications	ΔCn	q-Value	PEP	XCorr	Charge	MH+ [Da]	ΔM [ppm]	RT [min]	# Missed Cleavages
	High	ADVQAHGEGQEFSITcLVDEEEMK	9	5	1	B7Z539	C16(Carbamidomethyl)	0	0	1.69e-05	5.98586	3	2722.19	-1.78877	64.4413	0
	High	GSLVQASEANLQAAQDFVR	1	3	1	B7Z539		0	0	0.000125	5.5693	2	2004.01	-0.861431	67.1768	0
	High	TAFISDFAVTADGNAFIGDIK	5	3	1	B7Z539		0	0	0.001807	4.66888	3	2173.08	-0.879602	88.6299	0
	Medium	TMEQFTIHLtVNPQSK	1	3	1	B7Z539	T10(Phospho)	0	0.042	0.4429	1.52658	2	1953.92	1.02406	68.7349	0
B4DQ49	cDNA FLJ54374, highly similar to Homo sapiens keratin 78 (KRT78), mRNA OS=Homo sapiens PE=2 SV=1 - [B4DQ49_HUMAN]	59.8367	29.9	2	6	6	19	291	31.4177	5.19873
	A2	Sequence	# PSMs	# Proteins	# Protein Groups	Protein Group Accessions	Modifications	ΔCn	q-Value	PEP	XCorr	Charge	MH+ [Da]	ΔM [ppm]	RT [min]	# Missed Cleavages
	High	HLNEEELGQLQTQASDTSVVLSmDNNR	2	2	1	B4DQ49	M23(Oxidation)	0	0	9.309e-05	4.43348	3	3044.42	-0.19184	52.9828	0
	High	QNASLQAAITDAEQR	2	1	1	B4DQ49		0	0	0.004666	4.29625	2	1615.8	-2.79336	39.0625	0
	High	LLcEYQELTSTK	2	1	1	B4DQ49	C3(Carbamidomethyl)	0	0	0.001328	4.09027	2	1484.73	-0.0102121	37.0719	0
	High	YLDFSSIITEVR	4	2	1	B4DQ49		0	0	0.0002088	4.04773	2	1442.75	0.246741	81.4037	0
	High	VDELEAALR	6	1	1	B4DQ49		0	0	0.004378	3.75222	2	1015.54	1.14824	33.1955	0
	High	VQISQLHQEIQR	3	1	1	B4DQ49		0	0.007	0.2139	1.79262	3	1478.81	-0.0710951	25.9542	0
Q5T985	Inter-alpha-trypsin inhibitor heavy chain H2 OS=Homo sapiens GN=ITIH2 PE=1 SV=1 - [Q5T985_HUMAN]	59.1979	8.34	5	4	4	15	935	105.15	7.03467
	A2	Sequence	# PSMs	# Proteins	# Protein Groups	Protein Group Accessions	Modifications	ΔCn	q-Value	PEP	XCorr	Charge	MH+ [Da]	ΔM [ppm]	RT [min]	# Missed Cleavages
	High	NVQFNYPHTSVTDVTQNNFHNYFGGSEIVVAGK	8	5	1	Q5T985		0	0	0.0003269	6.57117	4	3683.76	1.36522	69.6044	0
	High	KLWAYLTINQLLAER	5	5	1	Q5T985		0	0	0.03181	3.66087	3	1832.05	1.86051	88.2318	1
	High	ETAVDGELVVLYDVK	1	4	1	Q5T985		0	0.001	0.08474	2.9644	2	1649.86	-0.735307	68.4305	0
	Medium	IQPSGGTNINEALLR	1	5	1	Q5T985		0	0.03	0.3954	1.64427	2	1582.85	-0.794815	38.1081	0
Q59GS8	Complement component 5 variant (Fragment) OS=Homo sapiens PE=2 SV=1 - [Q59GS8_HUMAN]	58.6496	9.76	1	4	4	14	1106	123.274	8.17725
	A2	Sequence	# PSMs	# Proteins	# Protein Groups	Protein Group Accessions	Modifications	ΔCn	q-Value	PEP	XCorr	Charge	MH+ [Da]	ΔM [ppm]	RT [min]	# Missed Cleavages
	High	DSLDQLVGGVPVTLNAQTIDVNQETSDLDPSK	6	1	1	Q59GS8		0	0	0.0005124	6.16063	3	3368.67	-1.01937	89.2353	0
	High	SDLGcGAGGGLNNANVFHLAGLTFLTNANADDSQENDEPcK	4	1	1	Q59GS8	C5(Carbamidomethyl); C40(Carbamidomethyl)	0	0	0.00731	5.65399	3	4263.9	1.25333	89.6676	0
	High	YKEDFSTTGTAYFEVK	2	1	1	Q59GS8		0	0	0.01148	3.32281	3	1885.88	-0.334319	121.589	1
	High	LNLVATPLFLKPGIPYPIK	2	1	1	Q59GS8		0	0.002	0.134	2.41847	3	2094.27	0.600494	87.0478	0
H0YC35	Clusterin (Fragment) OS=Homo sapiens GN=CLU PE=1 SV=1 - [H0YC35_HUMAN]	57.802	27.82	9	6	6	22	284	33.5083	5.74463
	A2	Sequence	# PSMs	# Proteins	# Protein Groups	Protein Group Accessions	Modifications	ΔCn	q-Value	PEP	XCorr	Charge	MH+ [Da]	ΔM [ppm]	RT [min]	# Missed Cleavages
	High	ASSIIDELFQDR	4	4	1	H0YC35		0	0	0.001266	4.31342	2	1393.7	-0.264858	75.527	0
	High	VTTVASHTSDSDVPSGVTEVVVK	8	3	1	H0YC35		0	0	0.03904	3.86999	3	2314.18	-0.404267	35.2779	0
	High	EILSVDcSTNNPSQAK	2	2	1	H0YC35	C7(Carbamidomethyl)	0	0	0.03738	3.44772	2	1762.82	-3.18025	26.617	0
	High	ELDESLQVAER	2	4	1	H0YC35		0	0	0.005199	3.36299	2	1288.64	-0.105785	29.1271	0
	High	IDSLLENDR	2	6	1	H0YC35		0	0	0.04294	2.01603	2	1074.54	0.017531	28.171	0
	High	RPHFFFPK	4	3	1	H0YC35		0	0	0.04654	1.77845	3	1075.58	-0.159996	30.5532	0
A6XMH1	Transthyretin OS=Homo sapiens PE=2 SV=1 - [A6XMH1_HUMAN]	56.852	42.03	5	3	3	15	138	14.9475	5.75732
	A2	Sequence	# PSMs	# Proteins	# Protein Groups	Protein Group Accessions	Modifications	ΔCn	q-Value	PEP	XCorr	Charge	MH+ [Da]	ΔM [ppm]	RT [min]	# Missed Cleavages
	High	TSESGELHGLTTEEEFVEGIYK	6	5	1	A6XMH1		0	0	0.0001251	6.45136	3	2455.15	-0.540024	66.9325	0
	High	ALGISPFHEHAEVVFTANDSGPR	8	4	1	A6XMH1		0	0	0.05624	3.7862	4	2451.2	-2.8053	52.0551	0
	High	AADDTWEPFASGK	1	5	1	A6XMH1		0	0.005	0.1878	2.09831	2	1394.62	-0.0869902	40.1229	0
A0A087WXI2	IgGFc-binding protein OS=Homo sapiens GN=FCGBP PE=1 SV=1 - [A0A087WXI2_HUMAN]	56.7416	2.07	2	3	3	14	4204	444.918	5.35107
	A2	Sequence	# PSMs	# Proteins	# Protein Groups	Protein Group Accessions	Modifications	ΔCn	q-Value	PEP	XCorr	Charge	MH+ [Da]	ΔM [ppm]	RT [min]	# Missed Cleavages
	High	ALASYVAAcQAAGVVIEDWR	12	2	1	A0A087WXI2	C9(Carbamidomethyl)	0	0	3.484e-05	5.51972	2	2150.07	-1.65179	82.221	0
	High	VPSSYAEALcGLcGNFNGDPADDLALR	1	1	1	A0A087WXI2	C10(Carbamidomethyl); C13(Carbamidomethyl)	0	0.001	0.05899	3.75179	3	2882.31	-0.551774	82.1218	0
	Medium	SLAAYTAAcQAAGVAVKPWR	1	1	1	A0A087WXI2	C9(Carbamidomethyl)	0	0.016	0.2937	2.24913	3	2091.08	-0.771719	58.026	0
Q6UY50	NL3 OS=Homo sapiens GN=UNQ172 PE=2 SV=1 - [Q6UY50_HUMAN]	56.6838	32.11	2	3	3	20	218	24.5807	6.78564
	A2	Sequence	# PSMs	# Proteins	# Protein Groups	Protein Group Accessions	Modifications	ΔCn	q-Value	PEP	XCorr	Charge	MH+ [Da]	ΔM [ppm]	RT [min]	# Missed Cleavages
	High	ELLSQGATLSGWYHLcLPEGR	14	2	1	Q6UY50	C16(Carbamidomethyl)	0	0	0.001252	4.59357	3	2387.18	-1.62198	77.5635	0
	High	ALPVFcDMDTEGGGWLVFQR	5	2	1	Q6UY50	C6(Carbamidomethyl)	0	0	0.002503	3.62613	3	2298.07	0.777701	95.3152	0
	High	AGFGNQESEFWLGNENLHQLTLQGNWELR	1	2	1	Q6UY50		0	0.001	0.09067	3.63694	3	3387.62	0.276357	89.9247	0
A2NB44	Cold agglutinin FS-2 H-chain (Fragment) OS=Homo sapiens GN=IGH@ PE=2 SV=1 - [A2NB44_HUMAN]	56.2702	14.04	1	1	1	17	114	12.7532	7.10791
	A2	Sequence	# PSMs	# Proteins	# Protein Groups	Protein Group Accessions	Modifications	ΔCn	q-Value	PEP	XCorr	Charge	MH+ [Da]	ΔM [ppm]	RT [min]	# Missed Cleavages
	High	LSSVTAADTALYYcAR	17	1	1	A2NB44	C14(Carbamidomethyl)	0	0	0.0001689	4.4568	2	1761.85	-0.532404	43.0131	0
B7Z550	Complement component 8, beta polypeptide, isoform CRA_b OS=Homo sapiens GN=C8B PE=2 SV=1 - [B7Z550_HUMAN]	55.3076	4.16	6	2	2	14	529	60.101	7.76709
	A2	Sequence	# PSMs	# Proteins	# Protein Groups	Protein Group Accessions	Modifications	ΔCn	q-Value	PEP	XCorr	Charge	MH+ [Da]	ΔM [ppm]	RT [min]	# Missed Cleavages
	High	VEPLYELVTATDFAYSSTVR	13	6	1	B7Z550		0	0	0.000149	5.41384	3	2261.14	0.656612	101.173	0
	Medium	VKVEPLYELVTATDFAYSSTVR	1	6	1	B7Z550		0	0.044	0.4538	2.94941	3	2488.3	1.48015	94.9641	1
Q5NV88	V1-22 protein (Fragment) OS=Homo sapiens GN=V1-22 PE=1 SV=1 - [Q5NV88_HUMAN]	54.2147	20.41	4	1	1	14	98	10.6369	4.77979
	A2	Sequence	# PSMs	# Proteins	# Protein Groups	Protein Group Accessions	Modifications	ΔCn	q-Value	PEP	XCorr	Charge	MH+ [Da]	ΔM [ppm]	RT [min]	# Missed Cleavages
	High	FSGSIDSSSNSASLTISGLK	14	4	1	Q5NV88		0	0	0.0003857	4.83774	2	1957.97	-1.87558	49.1472	0
F8W1S1	Keratin, type II cytoskeletal 74 OS=Homo sapiens GN=KRT74 PE=1 SV=1 - [F8W1S1_HUMAN]	49.4913	3.5	6	1	2	18	543	59.3704	7.44482
	A2	Sequence	# PSMs	# Proteins	# Protein Groups	Protein Group Accessions	Modifications	ΔCn	q-Value	PEP	XCorr	Charge	MH+ [Da]	ΔM [ppm]	RT [min]	# Missed Cleavages
	High	FLEQQNQVLETK	2	2	1	F8W1S1		0	0	0.0004708	4.97265	2	1476.77	0.656819	32.2844	0
	High	FASFIDK	16	21	7	B4DRW1;B4DWU6;B4DKV4;B4E1T1;F8W1S1;Q0IIN1;F8W0C6		0	0.001	0.09624	2.5966	2	827.429	-0.399239	31.7408	0
S6BGD4	IgG H chain OS=Homo sapiens PE=2 SV=1 - [S6BGD4_HUMAN]	48.5204	17.09	12	1	3	17	234	24.9997	9.48096
	A2	Sequence	# PSMs	# Proteins	# Protein Groups	Protein Group Accessions	Modifications	ΔCn	q-Value	PEP	XCorr	Charge	MH+ [Da]	ΔM [ppm]	RT [min]	# Missed Cleavages
	High	STSGGTAALGcLVK	10	48	6	A0A075B6N8;Q6GMX6;A0A087WYE1;A0A087X010;S6AWG0;S6BGD4	C11(Carbamidomethyl)	0	0	0.001249	3.38263	2	1321.68	-0.237067	32.7361	0
	High	SVTAADTAVYYcAR	2	1	1	S6BGD4	C12(Carbamidomethyl)	0	0	0.004674	3.28706	2	1547.72	0.127124	30.1623	0
	High	GPSVFPLAPSSK	5	43	5	Q6GMX6;S6AWG0;A0A087WYE1;S6BGD4;A0A087X010		0	0.001	0.06187	2.99941	2	1186.65	0.15749	64.7189	0
E1B2D1	Hemoglobin alpha-1 globin chain variant (Fragment) OS=Homo sapiens GN=HBA1 PE=3 SV=1 - [E1B2D1_HUMAN]	48.4197	31	11	2	2	14	100	10.7565	8.48486
	A2	Sequence	# PSMs	# Proteins	# Protein Groups	Protein Group Accessions	Modifications	ΔCn	q-Value	PEP	XCorr	Charge	MH+ [Da]	ΔM [ppm]	RT [min]	# Missed Cleavages
	High	VGAHAGEYGAEALER	11	9	1	E1B2D1		0	0	3.398e-05	5.68412	3	1529.73	-0.055054	23.7485	0
	High	TYFPHFDLSHGSAQVK	3	8	1	E1B2D1		0	0.001	0.1148	2.45695	4	1833.89	-0.157606	43.3712	0
Q2TSD0	Glyceraldehyde-3-phosphate dehydrogenase OS=Homo sapiens PE=2 SV=1 - [Q2TSD0_HUMAN]	48.2004	17.01	7	4	4	15	335	36.0264	8.45557
	A2	Sequence	# PSMs	# Proteins	# Protein Groups	Protein Group Accessions	Modifications	ΔCn	q-Value	PEP	XCorr	Charge	MH+ [Da]	ΔM [ppm]	RT [min]	# Missed Cleavages
	High	GALQNIIPASTGAAK	4	6	1	Q2TSD0		0	0	0.002909	4.15295	2	1411.79	-0.33058	39.0563	0
	High	LVINGNPITIFQER	5	4	1	Q2TSD0		0	0	0.001014	3.94887	2	1613.9	-0.52495	71.9969	0
	High	VPTANVSVVDLTcR	4	6	1	Q2TSD0	C13(Carbamidomethyl)	0	0	0.004458	3.55651	2	1530.8	0.688874	44.1376	0
	High	LISWYDNEFGYSNR	2	3	1	Q2TSD0		0	0	0.009664	3.40396	2	1763.8	-0.279974	59.9422	0
V9HWI6	Epididymis secretory protein Li 51 OS=Homo sapiens GN=HEL-S-51 PE=2 SV=1 - [V9HWI6_HUMAN]	45.5373	12.87	4	3	3	11	474	52.929	5.5415
	A2	Sequence	# PSMs	# Proteins	# Protein Groups	Protein Group Accessions	Modifications	ΔCn	q-Value	PEP	XCorr	Charge	MH+ [Da]	ΔM [ppm]	RT [min]	# Missed Cleavages
	High	VPTADLEDVLPLAEDITNILSK	2	3	1	V9HWI6		0	0	0.0002371	6.57314	3	2366.27	-0.0450419	121.935	0
	High	GQELcADYSENTFTEYK	8	2	1	V9HWI6	C5(Carbamidomethyl)	0	0	3.777e-05	5.00511	2	2054.87	0.692617	42.7406	0
	High	EVVSLTEAccAEGADPDcYDTR	1	4	1	V9HWI6	C9(Carbamidomethyl); C10(Carbamidomethyl); C18(Carbamidomethyl)	0	0	0.005122	4.21196	3	2518.02	0.20405	42.5964	0
Q5NV69	V1-13 protein (Fragment) OS=Homo sapiens GN=V1-13 PE=4 SV=1 - [Q5NV69_HUMAN]	45.3376	30	2	1	1	11	100	10.3289	5.17334
	A2	Sequence	# PSMs	# Proteins	# Protein Groups	Protein Group Accessions	Modifications	ΔCn	q-Value	PEP	XCorr	Charge	MH+ [Da]	ΔM [ppm]	RT [min]	# Missed Cleavages
	High	VTIScTGSSSNIGAGYDVHWYQQLPGTAPK	11	2	1	Q5NV69	C5(Carbamidomethyl)	0	0	0.001378	5.03947	3	3194.52	-1.11816	61.151	0
S6AWG0	IgG H chain OS=Homo sapiens PE=2 SV=1 - [S6AWG0_HUMAN]	41.9582	24.15	12	1	3	16	236	24.8413	7.40088
	A2	Sequence	# PSMs	# Proteins	# Protein Groups	Protein Group Accessions	Modifications	ΔCn	q-Value	PEP	XCorr	Charge	MH+ [Da]	ΔM [ppm]	RT [min]	# Missed Cleavages
	High	STSGGTAALGcLVK	10	48	6	A0A075B6N8;Q6GMX6;A0A087WYE1;A0A087X010;S6AWG0;S6BGD4	C11(Carbamidomethyl)	0	0	0.001249	3.38263	2	1321.68	-0.237067	32.7361	0
	High	GPSVFPLAPSSK	5	43	5	Q6GMX6;S6AWG0;A0A087WYE1;S6BGD4;A0A087X010		0	0.001	0.06187	2.99941	2	1186.65	0.15749	64.7189	0
	Medium	VTITADEATStAFMELSSLSSEDtAVyFcAR	1	1	1	S6AWG0	T11(Phospho); T24(Phospho); Y27(Phospho); C29(Carbamidomethyl)	0	0.016	0.2906	0.989402	3	3613.44	-0.771822	16.381	0
A0A0F7T891	IGHV5-51 protein (Fragment) OS=Homo sapiens GN=IGHV5-51 PE=4 SV=1 - [A0A0F7T891_HUMAN]	40.7655	14.15	6	1	1	13	106	11.4986	8.42627
	A2	Sequence	# PSMs	# Proteins	# Protein Groups	Protein Group Accessions	Modifications	ΔCn	q-Value	PEP	XCorr	Charge	MH+ [Da]	ΔM [ppm]	RT [min]	# Missed Cleavages
	High	YSPSFQGQVTISADK	13	6	1	A0A0F7T891		0	0	0.0006868	3.89012	2	1627.8	-0.355944	35.4282	0
A0A024R035	Complement component 9, isoform CRA_a OS=Homo sapiens GN=C9 PE=4 SV=1 - [A0A024R035_HUMAN]	40.1009	14.31	1	4	4	9	559	63.1627	5.51611
	A2	Sequence	# PSMs	# Proteins	# Protein Groups	Protein Group Accessions	Modifications	ΔCn	q-Value	PEP	XCorr	Charge	MH+ [Da]	ΔM [ppm]	RT [min]	# Missed Cleavages
	High	GTVIDVTDFVNWASSINDAPVLISQK	5	1	1	A0A024R035		0	0	1.962e-05	6.36882	3	2789.44	-0.228919	114.366	0
	High	cNGDNDcGDFSDEDDcESEPRPPcR	1	1	1	A0A024R035	C1(Carbamidomethyl); C7(Carbamidomethyl); C16(Carbamidomethyl); C24(Carbamidomethyl)	0	0	0.0005777	4.60615	3	3003.05	1.0381	24.1141	0
	High	AIEDYINEFSVR	2	1	1	A0A024R035		0	0	0.01044	3.45225	2	1455.71	-1.27015	64.5722	0
	High	AEQccEETASSISLHGK	1	1	1	A0A024R035	C4(Carbamidomethyl); C5(Carbamidomethyl)	0	0.001	0.09067	2.65113	3	1906.83	-0.9759	22.9015	0
F8W7L3	Alpha-2-macroglobulin (Fragment) OS=Homo sapiens GN=A2M PE=1 SV=1 - [F8W7L3_HUMAN]	38.6459	29.17	1	3	3	13	168	18.7118	6.53662
	A2	Sequence	# PSMs	# Proteins	# Protein Groups	Protein Group Accessions	Modifications	ΔCn	q-Value	PEP	XCorr	Charge	MH+ [Da]	ΔM [ppm]	RT [min]	# Missed Cleavages
	High	SLFTDLEAENDVLHcVAFAVPK	11	1	1	F8W7L3	C15(Carbamidomethyl)	0	0	1.802e-05	5.86543	3	2475.22	-0.931757	99.569	0
	High	NEDSLVFVQTDK	1	1	1	F8W7L3		0	0	0.01431	3.33876	2	1394.68	-1.22832	36.4248	0
	High	SSSNEEVmFLTVQVK	1	1	1	F8W7L3	M8(Oxidation)	0	0.001	0.07905	2.98406	2	1713.83	-1.27211	52.9787	0
A9UFC0	Caspase 14 OS=Homo sapiens GN=CASP14 PE=2 SV=1 - [A9UFC0_HUMAN]	37.1288	20.66	2	4	4	11	242	27.6489	5.33838
	A2	Sequence	# PSMs	# Proteins	# Protein Groups	Protein Group Accessions	Modifications	ΔCn	q-Value	PEP	XCorr	Charge	MH+ [Da]	ΔM [ppm]	RT [min]	# Missed Cleavages
	High	DPTAEQFQEELEK	6	2	1	A9UFC0		0	0	0.0004344	4.39475	2	1563.72	-0.577494	41.8629	0
	High	LENLFEALNNK	2	2	1	A9UFC0		0	0	0.000965	4.22919	2	1304.68	0.144619	60.6045	0
	High	MAEAELVQEGK	2	2	1	A9UFC0		0	0	0.001509	4.18409	2	1204.59	-0.771749	24.8765	0
	High	EGSEEDLDALEHMFR	1	2	1	A9UFC0		0	0.009	0.2354	1.6047	3	1777.77	0.52583	68.2822	0
A0A087WZH9	Protein IGKV1-33 OS=Homo sapiens GN=IGKV1D-33 PE=4 SV=1 - [A0A087WZH9_HUMAN]	36.71	53.7	6	3	3	10	108	11.8347	5.33838
	A2	Sequence	# PSMs	# Proteins	# Protein Groups	Protein Group Accessions	Modifications	ΔCn	q-Value	PEP	XCorr	Charge	MH+ [Da]	ΔM [ppm]	RT [min]	# Missed Cleavages
	High	VTITcQASQDISNYLNWYQQKPGK	4	2	1	A0A087WZH9	C5(Carbamidomethyl)	0	0	9.519e-05	5.10923	3	2842.38	-1.66316	75.7054	0
	High	DIQMTQSPSSLSASVGDR	4	9	1	A0A087WZH9		0	0	0.0004501	4.95893	2	1878.89	-0.646094	39.414	0
	High	LLIYDASNLETGVPSR	2	2	1	A0A087WZH9		0	0	0.02572	3.18055	2	1747.92	1.38053	57.1241	0
A0A0C4DH34	Protein IGHV4-28 (Fragment) OS=Homo sapiens GN=IGHV4-28 PE=1 SV=1 - [A0A0C4DH34_HUMAN]	35.2897	13.68	1	1	1	13	117	13.1157	9.29053
	A2	Sequence	# PSMs	# Proteins	# Protein Groups	Protein Group Accessions	Modifications	ΔCn	q-Value	PEP	XCorr	Charge	MH+ [Da]	ΔM [ppm]	RT [min]	# Missed Cleavages
	High	LSSVTAVDTAVYYcAR	13	1	1	A0A0C4DH34	C14(Carbamidomethyl)	0	0	0.00972	3.87562	2	1775.86	-1.22967	46.26	0
A0A024R1X8	Junction plakoglobin, isoform CRA_a OS=Homo sapiens GN=JUP PE=4 SV=1 - [A0A024R1X8_HUMAN]	34.5422	10.47	5	6	6	15	745	81.6748	6.13818
	A2	Sequence	# PSMs	# Proteins	# Protein Groups	Protein Group Accessions	Modifications	ΔCn	q-Value	PEP	XCorr	Charge	MH+ [Da]	ΔM [ppm]	RT [min]	# Missed Cleavages
	High	NLALcPANHAPLQEAAVIPR	1	1	1	A0A024R1X8	C5(Carbamidomethyl)	0	0	0.002554	4.11626	3	2155.14	-0.2438	51.5669	0
	High	SAIVHLINYQDDAELATR	2	6	1	A0A024R1X8		0	0	0.0153	2.98499	3	2029.03	-0.583877	51.1973	0
	High	LNYGIPAIVK	2	1	1	A0A024R1X8		0	0	0.01324	2.87878	2	1087.65	-0.451437	48.9949	0
	High	ALMGSPQLVAAVVR	1	6	1	A0A024R1X8		0	0	0.04413	2.37372	2	1411.81	-0.99625	60.0554	0
	High	LVQLLVK	7	1	1	A0A024R1X8		0	0.001	0.06696	1.85875	2	812.56	-0.111951	36.5357	0
	Medium	LAEPSQLLK	2	6	1	A0A024R1X8		0	0.019	0.3194	1.96614	2	998.588	-0.427821	32.5391	0
C9JV77	Alpha-2-HS-glycoprotein OS=Homo sapiens GN=AHSG PE=1 SV=1 - [C9JV77_HUMAN]	34.5401	6.52	2	1	1	9	368	39.3867	5.71924
	A2	Sequence	# PSMs	# Proteins	# Protein Groups	Protein Group Accessions	Modifications	ΔCn	q-Value	PEP	XCorr	Charge	MH+ [Da]	ΔM [ppm]	RT [min]	# Missed Cleavages
	High	AQLVPLPPSTYVEFTVSGTDcVAK	9	2	1	C9JV77	C21(Carbamidomethyl)	0	0	0.002396	4.60861	3	2579.3	-1.09928	82.2235	0
B7Z4U6	cDNA FLJ55803, highly similar to Gelsolin OS=Homo sapiens PE=2 SV=1 - [B7Z4U6_HUMAN]	33.1046	11.47	11	3	3	8	689	75.7049	5.80811
	A2	Sequence	# PSMs	# Proteins	# Protein Groups	Protein Group Accessions	Modifications	ΔCn	q-Value	PEP	XCorr	Charge	MH+ [Da]	ΔM [ppm]	RT [min]	# Missed Cleavages
	High	QGQIIYNWQGAQSTQDEVAASAILTAQLDEELGGTPVQSR	2	8	1	B7Z4U6		0	0	0.007812	5.79586	3	4273.1	-1.2298	101.556	0
	High	EVQGFESATFLGYFK	5	8	1	B7Z4U6		0	0	0.0001823	4.98836	2	1722.84	-0.556013	78.7902	0
	High	VPVDPATYGQFYGGDSYIILYNYR	1	9	1	B7Z4U6		0	0	0.002491	3.77889	3	2771.33	-0.434005	85.6396	0
Q9UL88	Myosin-reactive immunoglobulin heavy chain variable region (Fragment) OS=Homo sapiens PE=2 SV=1 - [Q9UL88_HUMAN]	31.6449	14.5	1	1	1	10	131	14.1332	9.62744
	A2	Sequence	# PSMs	# Proteins	# Protein Groups	Protein Group Accessions	Modifications	ΔCn	q-Value	PEP	XCorr	Charge	MH+ [Da]	ΔM [ppm]	RT [min]	# Missed Cleavages
	High	EVQLVESGGGLVKPGGSLR	10	1	1	Q9UL88		0	0	0.01764	3.89251	3	1882.04	-0.140618	41.1621	0
H9ZYJ2	Thioredoxin OS=Homo sapiens GN=TXN PE=2 SV=1 - [H9ZYJ2_HUMAN]	31.1874	22.86	1	3	3	9	105	11.7297	4.91943
	A2	Sequence	# PSMs	# Proteins	# Protein Groups	Protein Group Accessions	Modifications	ΔCn	q-Value	PEP	XCorr	Charge	MH+ [Da]	ΔM [ppm]	RT [min]	# Missed Cleavages
	High	TAFQEALDAAGDK	6	1	1	H9ZYJ2		0	0	0.0002913	4.28181	2	1336.64	-0.0181411	38.3598	0
	High	EKLEATINELV	1	1	1	H9ZYJ2		0	0	0.03778	2.84818	2	1258.69	-0.452224	55.3361	1
	High	LEATINELV	2	1	1	H9ZYJ2		0	0.001	0.1106	2.72073	2	1001.55	-0.449684	58.8237	0
Q8TCF0	LBP protein OS=Homo sapiens GN=LBP PE=2 SV=1 - [Q8TCF0_HUMAN]	29.8883	15.3	1	6	6	16	477	52.9007	6.75635
	A2	Sequence	# PSMs	# Proteins	# Protein Groups	Protein Group Accessions	Modifications	ΔCn	q-Value	PEP	XCorr	Charge	MH+ [Da]	ΔM [ppm]	RT [min]	# Missed Cleavages
	High	SPVTLLAAVMSLPEEHNK	3	1	1	Q8TCF0		0	0	0.001852	4.11374	3	1936.02	-0.353566	91.5238	0
	High	ATAQMLEVMFK	1	1	1	Q8TCF0		0	0	0.002395	3.84629	2	1268.64	-1.12023	60.7525	0
	High	ITLPDFTGDLR	4	1	1	Q8TCF0		0	0	0.02456	2.67692	2	1247.66	0.0338523	65.2791	0
	High	LAEGFPLPLLK	2	1	1	Q8TCF0		0	0	0.01326	2.57662	2	1197.72	-1.07981	75.4009	0
	High	VQLYDLGLQIHK	5	1	1	Q8TCF0		0	0	0.03053	2.31234	3	1426.81	-0.142219	50.5202	0
	Medium	LQGSFDVSVK	1	1	1	Q8TCF0		0	0.036	0.4208	1.79697	2	1079.57	0.421182	31.2383	0
Q7Z2E8	Rearranged Vl3l gene segment (Fragment) OS=Homo sapiens GN=VL3L PE=4 SV=1 - [Q7Z2E8_HUMAN]	28.8832	37.04	4	1	1	5	81	8.69704	5.90967
	A2	Sequence	# PSMs	# Proteins	# Protein Groups	Protein Group Accessions	Modifications	ΔCn	q-Value	PEP	XCorr	Charge	MH+ [Da]	ΔM [ppm]	RT [min]	# Missed Cleavages
	High	FSGSSSGNTASLTITGAQAEDEADYYcNSR	5	4	1	Q7Z2E8	C27(Carbamidomethyl)	0	0	4.051e-06	7.35816	3	3159.34	-1.00767	49.3586	0
K7ERZ6	Galectin-3-binding protein OS=Homo sapiens GN=LGALS3BP PE=1 SV=1 - [K7ERZ6_HUMAN]	26.2601	37.4	9	2	2	6	131	14.0797	4.84326
	A2	Sequence	# PSMs	# Proteins	# Protein Groups	Protein Group Accessions	Modifications	ΔCn	q-Value	PEP	XCorr	Charge	MH+ [Da]	ΔM [ppm]	RT [min]	# Missed Cleavages
	High	GQWGTVcDNLWDLTDASVVcR	3	9	1	K7ERZ6	C7(Carbamidomethyl); C20(Carbamidomethyl)	0	0	0.0009601	5.09715	2	2452.11	3.47619	85.1261	0
	High	AAFGQGSGPIMLDEVQcTGTEASLADcK	3	5	1	K7ERZ6	C17(Carbamidomethyl); C27(Carbamidomethyl)	0	0	0.004597	4.99579	3	2913.31	0.884166	65.0018	0
B7Z5Q2	cDNA FLJ58075, highly similar to Ceruloplasmin (EC 1.16.3.1) OS=Homo sapiens PE=2 SV=1 - [B7Z5Q2_HUMAN]	25.9339	10.78	9	6	6	8	946	108.753	5.77002
	A2	Sequence	# PSMs	# Proteins	# Protein Groups	Protein Group Accessions	Modifications	ΔCn	q-Value	PEP	XCorr	Charge	MH+ [Da]	ΔM [ppm]	RT [min]	# Missed Cleavages
	High	GPEEEHLGILGPVIWAEVGDTIR	2	7	1	B7Z5Q2		0	0	0.01866	4.50915	3	2487.29	0.681331	96.2883	0
	High	LISVDTEHSNIYLQNGPDR	2	6	1	B7Z5Q2		0	0	0.002524	3.24012	3	2171.07	0.804568	39.9229	0
	High	HYYIGIIETTWDYASDHGEK	1	7	1	B7Z5Q2		0	0.001	0.09233	3.9041	3	2398.1	0.736285	68.7243	0
	High	AGLQAFFQVQEcNK	1	7	1	B7Z5Q2	C12(Carbamidomethyl)	0	0.001	0.1189	3.62745	2	1639.8	7.41076	55.8648	0
	High	EFYLFPTVFDENESLLLEDNIR	1	7	1	B7Z5Q2		0	0.001	0.09087	2.36736	3	2703.32	1.14834	112.329	0
	Medium	DVDKEFYLFPTVFDENESLLLEDNIR	1	7	1	B7Z5Q2		0	0.039	0.433	2.1454	3	3160.53	-1.16291	108.112	1
A2N2F4	VK3 protein (Fragment) OS=Homo sapiens GN=VK3 PE=2 SV=1 - [A2N2F4_HUMAN]	25.5884	14.81	1	1	1	9	108	11.879	9.51025
	A2	Sequence	# PSMs	# Proteins	# Protein Groups	Protein Group Accessions	Modifications	ΔCn	q-Value	PEP	XCorr	Charge	MH+ [Da]	ΔM [ppm]	RT [min]	# Missed Cleavages
	High	FSGSGAGTDFTLTISR	9	1	1	A2N2F4		0	0	0.01121	3.27982	2	1616.79	1.35915	50.3856	0
J3QSA3	Polyubiquitin-B (Fragment) OS=Homo sapiens GN=UBB PE=1 SV=1 - [J3QSA3_HUMAN]	25.2753	37.21	36	1	1	7	43	4.85061	5.18604
	A2	Sequence	# PSMs	# Proteins	# Protein Groups	Protein Group Accessions	Modifications	ΔCn	q-Value	PEP	XCorr	Charge	MH+ [Da]	ΔM [ppm]	RT [min]	# Missed Cleavages
	High	TITLEVEPSDTIENVK	7	36	1	J3QSA3		0	0	0.0003916	4.68828	2	1787.93	-0.526923	51.854	0
B2R4M6	Protein S100 OS=Homo sapiens PE=2 SV=1 - [B2R4M6_HUMAN]	24.7474	30.7	1	3	3	9	114	13.2015	6.12549
	A2	Sequence	# PSMs	# Proteins	# Protein Groups	Protein Group Accessions	Modifications	ΔCn	q-Value	PEP	XCorr	Charge	MH+ [Da]	ΔM [ppm]	RT [min]	# Missed Cleavages
	High	LGHPDTLNQGEFK	4	1	1	B2R4M6		0	0	0.007483	4.51113	3	1455.72	-0.468336	24.1906	0
	High	VIEHImEDLDTNADK	1	1	1	B2R4M6	M6(Oxidation)	0	0.001	0.09072	2.57687	3	1758.82	-0.0921356	26.257	0
	High	DLQNFLK	4	1	1	B2R4M6		0	0.005	0.1742	2.25836	2	877.478	-0.278798	43.1194	0
Q6LAM1	Heavy chain of factor I (Fragment) OS=Homo sapiens PE=2 SV=1 - [Q6LAM1_HUMAN]	22.1475	5.92	7	1	1	5	321	35.8589	7.59131
	A2	Sequence	# PSMs	# Proteins	# Protein Groups	Protein Group Accessions	Modifications	ΔCn	q-Value	PEP	XCorr	Charge	MH+ [Da]	ΔM [ppm]	RT [min]	# Missed Cleavages
	High	EANVAcLDLGFQQGADTQR	5	7	1	Q6LAM1	C6(Carbamidomethyl)	0	0	0.00277	5.16689	3	2092.97	-2.66878	51.0612	0
Q9UL90	Myosin-reactive immunoglobulin heavy chain variable region (Fragment) OS=Homo sapiens PE=2 SV=1 - [Q9UL90_HUMAN]	21.8415	16.81	2	1	1	7	113	12.4291	8.44092
	A2	Sequence	# PSMs	# Proteins	# Protein Groups	Protein Group Accessions	Modifications	ΔCn	q-Value	PEP	XCorr	Charge	MH+ [Da]	ΔM [ppm]	RT [min]	# Missed Cleavages
	High	EVQLVESGGGVVQPGGSLR	7	2	1	Q9UL90		0	0	0.006902	3.96281	2	1867.99	0.474028	42.2301	0
Q9HB00	Desmocollin 1, isoform CRA_b OS=Homo sapiens GN=DSC1 PE=4 SV=1 - [Q9HB00_HUMAN]	21.2778	7.38	1	5	5	8	840	93.776	5.52881
	A2	Sequence	# PSMs	# Proteins	# Protein Groups	Protein Group Accessions	Modifications	ΔCn	q-Value	PEP	XCorr	Charge	MH+ [Da]	ΔM [ppm]	RT [min]	# Missed Cleavages
	High	VTATDLDEPDTLHTR	3	1	1	Q9HB00		0	0	0.0003567	3.19846	3	1683.82	-0.456795	26.3287	0
	High	ILQQIPDHPK	1	1	1	Q9HB00		0	0	0.02657	3.07798	3	1188.67	-0.277094	23.4472	0
	High	AASSQTPTmcTTTVTVK	1	1	1	Q9HB00	M9(Oxidation); C10(Carbamidomethyl)	0	0	0.02164	2.68023	2	1799.85	-0.996376	22.3011	0
	High	IDVEILR	2	1	1	Q9HB00		0	0.001	0.05709	2.18348	2	857.509	-0.284083	40.661	0
	Medium	ALDPEISSGEGLR	1	1	1	Q9HB00		0	0.016	0.2968	1.90866	2	1343.68	-0.445249	32.0112	0
B4DQ50	cDNA FLJ56823, highly similar to Protein-glutamine gamma-glutamyltransferase E (EC 2.3.2.13) OS=Homo sapiens PE=2 SV=1 - [B4DQ50_HUMAN]	20.3964	15.2	2	5	5	7	533	58.7573	7.15186
	A2	Sequence	# PSMs	# Proteins	# Protein Groups	Protein Group Accessions	Modifications	ΔCn	q-Value	PEP	XCorr	Charge	MH+ [Da]	ΔM [ppm]	RT [min]	# Missed Cleavages
	High	SQGVFQcGPASVIGVR	2	1	1	B4DQ50	C7(Carbamidomethyl)	0	0	0.00938	3.9785	2	1661.85	2.6057	50.9749	0
	High	SDLGPSYGGWQVLDATPQER	2	1	1	B4DQ50		0	0	0.001866	3.51549	2	2176.03	0.418394	61.6714	0
	High	LEFIVSTGPYPSESAmTK	1	2	1	B4DQ50	M16(Oxidation)	0	0	0.05546	2.80982	2	1972.96	-0.98149	53.3406	0
	High	NLSVDVYYDPmGNPLDK	1	1	1	B4DQ50	M11(Oxidation)	0	0	0.04213	2.63918	2	1955.91	3.16705	57.4743	0
	Medium	SWNGSVEILK	1	1	1	B4DQ50		0	0.011	0.2447	2.19041	2	1132.6	-0.514399	40.0603	0
Q8WYD2	Dystrophin (Fragment) OS=Homo sapiens GN=DMD PE=4 SV=1 - [Q8WYD2_HUMAN]	20.0643	21.05	5	1	1	7	57	6.51647	10.1548
	A2	Sequence	# PSMs	# Proteins	# Protein Groups	Protein Group Accessions	Modifications	ΔCn	q-Value	PEP	XCorr	Charge	MH+ [Da]	ΔM [ppm]	RT [min]	# Missed Cleavages
	High	LVEPQISELNHR	7	5	1	Q8WYD2		0	0.001	0.1105	3.07731	3	1434.77	-0.0555397	30.2974	0
B4DWK8	Catalase OS=Homo sapiens PE=2 SV=1 - [B4DWK8_HUMAN]	19.7019	11.13	2	4	4	7	467	53.2535	7.94287
	A2	Sequence	# PSMs	# Proteins	# Protein Groups	Protein Group Accessions	Modifications	ΔCn	q-Value	PEP	XCorr	Charge	MH+ [Da]	ΔM [ppm]	RT [min]	# Missed Cleavages
	High	FNTANDDNVTQVR	4	2	1	B4DWK8		0	0	0.006149	3.48679	2	1493.7	0.131496	23.8262	0
	High	AFYVNVLNEEQR	1	2	1	B4DWK8		0	0	0.01137	2.79795	2	1481.74	0.548032	47.8262	0
	High	FSTVAGESGSADTVR	1	1	1	B4DWK8		0	0	0.02919	2.64573	2	1483.7	0.0262026	23.7172	0
	High	LVNANGEAVYcK	1	1	1	B4DWK8	C11(Carbamidomethyl)	0	0.009	0.2364	1.99842	2	1337.65	-1.6144	23.2569	0
A0A0F7TBJ2	IGHV1-69 protein (Fragment) OS=Homo sapiens GN=IGHV1-69 PE=4 SV=1 - [A0A0F7TBJ2_HUMAN]	18.116	18.02	2	1	1	5	111	12.1447	5.05908
	A2	Sequence	# PSMs	# Proteins	# Protein Groups	Protein Group Accessions	Modifications	ΔCn	q-Value	PEP	XCorr	Charge	MH+ [Da]	ΔM [ppm]	RT [min]	# Missed Cleavages
	High	VTITADESTSTAYMELSSLR	5	2	1	A0A0F7TBJ2		0	0	0.0002283	5.34396	2	2175.04	-3.14737	66.9441	0
C9JV37	Prothrombin (Fragment) OS=Homo sapiens GN=F2 PE=1 SV=1 - [C9JV37_HUMAN]	17.1763	5.56	2	1	1	5	324	35.9088	4.81787
	A2	Sequence	# PSMs	# Proteins	# Protein Groups	Protein Group Accessions	Modifications	ΔCn	q-Value	PEP	XCorr	Charge	MH+ [Da]	ΔM [ppm]	RT [min]	# Missed Cleavages
	High	LAAcLEGNcAEGLGTNYR	5	2	1	C9JV37	C4(Carbamidomethyl); C9(Carbamidomethyl)	0	0	2.627e-05	4.96311	2	1968.89	-0.311477	37.7064	0
A0A0C4DGV7	Retinol-binding protein 4 OS=Homo sapiens GN=RBP4 PE=1 SV=1 - [A0A0C4DGV7_HUMAN]	17.0453	9.05	2	1	1	4	199	22.8532	5.71924
	A2	Sequence	# PSMs	# Proteins	# Protein Groups	Protein Group Accessions	Modifications	ΔCn	q-Value	PEP	XCorr	Charge	MH+ [Da]	ΔM [ppm]	RT [min]	# Missed Cleavages
	High	LLNLDGTcADSYSFVFSR	4	2	1	A0A0C4DGV7	C8(Carbamidomethyl)	0	0	7.118e-05	5.14121	2	2064.97	-0.149842	78.3271	0
B4DF70	cDNA FLJ60461, highly similar to Peroxiredoxin-2 (EC 1.11.1.15) OS=Homo sapiens PE=2 SV=1 - [B4DF70_HUMAN]	16.8711	15.3	6	2	2	6	183	20.0946	8.77783
	A2	Sequence	# PSMs	# Proteins	# Protein Groups	Protein Group Accessions	Modifications	ΔCn	q-Value	PEP	XCorr	Charge	MH+ [Da]	ΔM [ppm]	RT [min]	# Missed Cleavages
	High	EGGLGPLNIPLLADVTR	3	3	1	B4DF70		0	0	0.02694	3.6665	2	1734.98	0.246744	96.5876	0
	High	QITVNDLPVGR	3	5	1	B4DF70		0	0.001	0.07616	2.63334	2	1211.68	1.14344	37.318	0
Q05CI3	C7 protein (Fragment) OS=Homo sapiens GN=C7 PE=2 SV=1 - [Q05CI3_HUMAN]	16.629	8.16	3	1	1	5	343	39.1437	7.98682
	A2	Sequence	# PSMs	# Proteins	# Protein Groups	Protein Group Accessions	Modifications	ΔCn	q-Value	PEP	XCorr	Charge	MH+ [Da]	ΔM [ppm]	RT [min]	# Missed Cleavages
	High	RPScDIDKPPPNIELTGNGYNELTGQFR	5	3	1	Q05CI3	C4(Carbamidomethyl)	0	0	0.009845	3.98706	4	3188.54	-1.74971	57.0322	0
B4E1N5	cDNA FLJ53694, highly similar to Apolipoprotein-L1 OS=Homo sapiens PE=2 SV=1 - [B4E1N5_HUMAN]	16.5049	15.04	34	3	3	5	339	37.8359	6.58057
	A2	Sequence	# PSMs	# Proteins	# Protein Groups	Protein Group Accessions	Modifications	ΔCn	q-Value	PEP	XCorr	Charge	MH+ [Da]	ΔM [ppm]	RT [min]	# Missed Cleavages
	High	VSTQNLLLLLTDNEAWNGFVAAAELPR	1	9	1	B4E1N5		0	0	0.0002397	6.1183	3	2955.55	-1.44591	121.867	0
	High	VTEPISAESGEQVER	2	33	1	B4E1N5		0	0	0.001381	3.68739	2	1630.79	-0.469714	24.1806	0
	High	LNILNNNYK	2	23	1	B4E1N5		0	0.007	0.2083	1.68972	2	1105.6	-0.0344748	32.2015	0
D9ZGG2	Vitronectin OS=Homo sapiens GN=VTN PE=4 SV=1 - [D9ZGG2_HUMAN]	15.8355	7.53	3	3	3	6	478	54.2712	5.79541
	A2	Sequence	# PSMs	# Proteins	# Protein Groups	Protein Group Accessions	Modifications	ΔCn	q-Value	PEP	XCorr	Charge	MH+ [Da]	ΔM [ppm]	RT [min]	# Missed Cleavages
	High	DVWGIEGPIDAAFTR	1	2	1	D9ZGG2		0	0	0.003362	3.53839	2	1646.82	1.43212	83.1999	0
	High	GQYcYELDEK	2	2	1	D9ZGG2	C4(Carbamidomethyl)	0	0.001	0.07357	2.22241	2	1304.55	0.325959	25.733	0
	High	RVDTVDPPYPR	3	2	1	D9ZGG2		0	0.003	0.1582	2.56282	3	1314.68	0.477644	24.0573	1
Q3SYB5	SERPINB12 protein OS=Homo sapiens GN=SERPINB12 PE=2 SV=1 - [Q3SYB5_HUMAN]	15.4619	21.86	1	3	3	8	183	20.9026	5.87158
	A2	Sequence	# PSMs	# Proteins	# Protein Groups	Protein Group Accessions	Modifications	ΔCn	q-Value	PEP	XCorr	Charge	MH+ [Da]	ΔM [ppm]	RT [min]	# Missed Cleavages
	High	TFVEVDENGTQAAAATGAVVSER	1	1	1	Q3SYB5		0	0	0.009235	4.30741	3	2322.12	0.347507	46.4001	0
	High	IGFIEEVK	3	1	1	Q3SYB5		0	0	0.02906	2.19842	2	934.524	-0.522105	36.3448	0
	High	TQTILFYGR	4	1	1	Q3SYB5		0	0.001	0.1102	1.89931	2	1098.59	-0.635214	38.9134	0
B1AKG0	Complement factor H-related protein 1 OS=Homo sapiens GN=CFHR1 PE=1 SV=1 - [B1AKG0_HUMAN]	15.3047	24.35	2	1	2	4	271	30.8379	7.81104
	A2	Sequence	# PSMs	# Proteins	# Protein Groups	Protein Group Accessions	Modifications	ΔCn	q-Value	PEP	XCorr	Charge	MH+ [Da]	ΔM [ppm]	RT [min]	# Missed Cleavages
	High	YKPFSQVPTGEVFYYScEYNFVSPSK	3	2	1	B1AKG0	C17(Carbamidomethyl)	0	0	0.004164	4.58476	3	3123.46	3.40905	74.3928	0
	High	cGPPPPIDNGDITSFPLSVYAPASSVEYQcQNLYQLEGNK	1	5	2	B1AKG0;A0A024R984	C1(Carbamidomethyl); C30(Carbamidomethyl)	0	0	0.03209	3.79508	4	4426.06	-0.615239	92.8268	0
B5BU38	Annexin OS=Homo sapiens GN=ANXA1 PE=2 SV=1 - [B5BU38_HUMAN]	15.2897	13.29	4	3	3	4	346	38.656	7.02002
	A2	Sequence	# PSMs	# Proteins	# Protein Groups	Protein Group Accessions	Modifications	ΔCn	q-Value	PEP	XCorr	Charge	MH+ [Da]	ΔM [ppm]	RT [min]	# Missed Cleavages
	High	SEDFGVNEDLADSDAR	2	3	1	B5BU38		0	0	9.66e-05	4.45968	2	1739.73	-0.800606	36.0532	0
	High	GLGTDEDTLIEILASR	1	3	1	B5BU38		0	0	0.002353	3.79881	2	1702.88	-0.615471	88.352	0
	High	GTDVNVFNTILTTR	1	3	1	B5BU38		0	0	0.05003	2.70743	2	1550.82	-0.899999	68.5486	0
A0A024RAA7	Complement component 1, q subcomponent, C chain, isoform CRA_a OS=Homo sapiens GN=C1QC PE=4 SV=1 - [A0A024RAA7_HUMAN]	14.4889	7.35	1	1	1	5	245	25.7571	8.41162
	A2	Sequence	# PSMs	# Proteins	# Protein Groups	Protein Group Accessions	Modifications	ΔCn	q-Value	PEP	XCorr	Charge	MH+ [Da]	ΔM [ppm]	RT [min]	# Missed Cleavages
	High	FNAVLTNPQGDYDTSTGK	5	1	1	A0A024RAA7		0	0	0.01323	3.50584	2	1927.9	-1.66465	35.4183	0
E9PAQ1	Properdin OS=Homo sapiens GN=CFP PE=1 SV=1 - [E9PAQ1_HUMAN]	14.3049	5.3	1	1	1	4	415	45.117	8.1333
	A2	Sequence	# PSMs	# Proteins	# Protein Groups	Protein Group Accessions	Modifications	ΔCn	q-Value	PEP	XCorr	Charge	MH+ [Da]	ΔM [ppm]	RT [min]	# Missed Cleavages
	High	GLLGGGVSVEDccLNTAFAYQK	4	1	1	E9PAQ1	C12(Carbamidomethyl); C13(Carbamidomethyl)	0	0	0.007651	4.11006	2	2359.1	-1.87925	68.6726	0
J3QRN2	Beta-2-glycoprotein 1 (Fragment) OS=Homo sapiens GN=APOH PE=1 SV=1 - [J3QRN2_HUMAN]	13.9904	37.02	4	3	3	6	181	19.8938	7.75244
	A2	Sequence	# PSMs	# Proteins	# Protein Groups	Protein Group Accessions	Modifications	ΔCn	q-Value	PEP	XCorr	Charge	MH+ [Da]	ΔM [ppm]	RT [min]	# Missed Cleavages
	High	FIcPLTGLWPINTLK	2	4	1	J3QRN2	C3(Carbamidomethyl)	0	0	0.02687	2.49737	2	1772.98	0.343654	97.746	0
	Medium	YTTFEYPNTISFScNTGFYLNGADSAK	3	3	1	J3QRN2	C14(Carbamidomethyl)	0	0.015	0.2826	2.37015	3	3068.36	-0.0840341	80.2052	0
	Medium	WSPELPVcAPIIcPPPSIPTFATLR	1	3	1	J3QRN2	C8(Carbamidomethyl); C13(Carbamidomethyl)	0	0.02	0.3316	2.17219	3	2819.46	0.240678	104.007	0
A0A087WYY6	Plakophilin-1 OS=Homo sapiens GN=PKP1 PE=1 SV=1 - [A0A087WYY6_HUMAN]	13.9428	6.34	3	3	3	4	725	80.4815	8.99756
	A2	Sequence	# PSMs	# Proteins	# Protein Groups	Protein Group Accessions	Modifications	ΔCn	q-Value	PEP	XCorr	Charge	MH+ [Da]	ΔM [ppm]	RT [min]	# Missed Cleavages
	High	SPNQNVQQAAAGALR	2	2	1	A0A087WYY6		0	0	0.0007602	4.42132	2	1524.79	-0.422568	26.2621	0
	High	EVVDPEVFFNATGcLR	1	3	1	A0A087WYY6	C14(Carbamidomethyl)	0	0	0.0007964	3.56131	2	1852.89	-0.244701	77.8011	0
	High	IcSEDIEcSGLTIPK	1	2	1	A0A087WYY6	C2(Carbamidomethyl); C8(Carbamidomethyl)	0	0.007	0.2069	2.5081	2	1721.81	-0.927477	44.7489	0
Q9BS19	HPX protein OS=Homo sapiens GN=HPX PE=1 SV=1 - [Q9BS19_HUMAN]	13.5356	5.91	1	1	1	4	254	28.612	6.91748
	A2	Sequence	# PSMs	# Proteins	# Protein Groups	Protein Group Accessions	Modifications	ΔCn	q-Value	PEP	XCorr	Charge	MH+ [Da]	ΔM [ppm]	RT [min]	# Missed Cleavages
	High	GEcQAEGVLFFQGDR	4	1	1	Q9BS19	C3(Carbamidomethyl)	0	0	0.002538	3.75738	2	1712.77	-1.61722	51.1018	0
Q0EFA5	S protein OS=Homo sapiens GN=S PE=4 SV=1 - [Q0EFA5_HUMAN]	12.8477	3.52	6	1	1	4	512	49.8655	8.1333
	A2	Sequence	# PSMs	# Proteins	# Protein Groups	Protein Group Accessions	Modifications	ΔCn	q-Value	PEP	XCorr	Charge	MH+ [Da]	ΔM [ppm]	RT [min]	# Missed Cleavages
	High	GSPGVPSFAAGPPISEGK	4	6	1	Q0EFA5		0	0	0.007652	4.0869	2	1654.84	-0.25625	44.2691	0
G8JLI2	PCNA-interacting partner OS=Homo sapiens GN=PARPBP PE=1 SV=1 - [G8JLI2_HUMAN]	12.5656	15.28	3	1	1	4	144	16.6871	5.89697
	A2	Sequence	# PSMs	# Proteins	# Protein Groups	Protein Group Accessions	Modifications	ΔCn	q-Value	PEP	XCorr	Charge	MH+ [Da]	ΔM [ppm]	RT [min]	# Missed Cleavages
	High	TTLcGADSmLLALQLSMAENNK	4	3	1	G8JLI2	C4(Carbamidomethyl); M9(Oxidation)	0	0.005	0.1746	3.24806	3	2397.15	0.814316	76.0382	0
C9J0E4	Cystatin-A OS=Homo sapiens GN=CSTA PE=1 SV=1 - [C9J0E4_HUMAN]	12.3448	19.05	1	1	1	4	63	7.08178	7.23975
	A2	Sequence	# PSMs	# Proteins	# Protein Groups	Protein Group Accessions	Modifications	ΔCn	q-Value	PEP	XCorr	Charge	MH+ [Da]	ΔM [ppm]	RT [min]	# Missed Cleavages
	High	TQVVAGTNYYIK	4	1	1	C9J0E4		0	0	0.01577	3.49695	2	1356.71	-1.13532	30.397	0
Q9UL85	Myosin-reactive immunoglobulin kappa chain variable region (Fragment) OS=Homo sapiens PE=2 SV=1 - [Q9UL85_HUMAN]	12.1602	24.77	7	2	2	5	109	11.7539	8.51416
	A2	Sequence	# PSMs	# Proteins	# Protein Groups	Protein Group Accessions	Modifications	ΔCn	q-Value	PEP	XCorr	Charge	MH+ [Da]	ΔM [ppm]	RT [min]	# Missed Cleavages
	High	EIVMTQSPATLSVSPGER	2	2	1	Q9UL85		0	0	0.03312	3.13843	2	1901.96	0.123849	44.4558	0
	High	LLIYGASTR	3	7	1	Q9UL85		0	0.001	0.1125	2.12436	2	993.573	0.440281	30.1461	0
B4DX19	cDNA FLJ57644, highly similar to Serum paraoxonase/arylesterase 1 (EC 3.1.1.2) OS=Homo sapiens PE=2 SV=1 - [B4DX19_HUMAN]	11.9323	14.37	1	2	2	3	355	39.6961	4.88135
	A2	Sequence	# PSMs	# Proteins	# Protein Groups	Protein Group Accessions	Modifications	ΔCn	q-Value	PEP	XCorr	Charge	MH+ [Da]	ΔM [ppm]	RT [min]	# Missed Cleavages
	High	VVAEGFDFANGINISPDGK	2	1	1	B4DX19		0	0	0.001297	4.73432	2	1949.96	-0.597544	67.322	0
	Medium	FDVSSFNPHGISTFTDEDNAMYLLVVNHPDAK	1	1	1	B4DX19		0	0.037	0.4248	3.10895	4	3580.68	2.45927	89.2731	0
Q13707	ACTA2 protein (Fragment) OS=Homo sapiens GN=ACTA2 PE=3 SV=1 - [Q13707_HUMAN]	11.6548	9.7	15	1	2	4	330	36.7832	5.35107
	A2	Sequence	# PSMs	# Proteins	# Protein Groups	Protein Group Accessions	Modifications	ΔCn	q-Value	PEP	XCorr	Charge	MH+ [Da]	ΔM [ppm]	RT [min]	# Missed Cleavages
	High	SYELPDGQVITIGNER	3	29	2	Q13707;B4DVQ0		0	0	0.008512	3.51096	2	1790.89	0.967705	58.5998	0
	Medium	YPIEHGIITNWDDMEK	1	11	1	Q13707		0	0.031	0.3983	2.77407	3	1960.91	1.03919	49.4497	0
A2NWX0	VH-3 family (VH26)D/J protein (Fragment) OS=Homo sapiens GN=VH-3 family (VH26)D/J PE=4 SV=1 - [A2NWX0_HUMAN]	11.1736	24.44	2	1	1	3	90	9.83986	9.30518
	A2	Sequence	# PSMs	# Proteins	# Protein Groups	Protein Group Accessions	Modifications	ΔCn	q-Value	PEP	XCorr	Charge	MH+ [Da]	ΔM [ppm]	RT [min]	# Missed Cleavages
	High	GLEWVSGISGSGGSTYYADSVK	3	2	1	A2NWX0		0	0	0.0001329	4.20626	2	2220.04	-2.70397	61.2248	0
A0A068LKQ0	Ig heavy chain variable region (Fragment) OS=Homo sapiens PE=4 SV=1 - [A0A068LKQ0_HUMAN]	11.0344	10	1	1	1	3	120	13.3445	5.98584
	A2	Sequence	# PSMs	# Proteins	# Protein Groups	Protein Group Accessions	Modifications	ΔCn	q-Value	PEP	XCorr	Charge	MH+ [Da]	ΔM [ppm]	RT [min]	# Missed Cleavages
	High	EVQLVQSGAEVK	3	1	1	A0A068LKQ0		0	0	0.004551	3.89139	2	1286.7	1.1343	26.0349	0
F8VV32	Lysozyme OS=Homo sapiens GN=LYZ PE=1 SV=1 - [F8VV32_HUMAN]	10.7937	11.54	3	1	1	3	104	11.4807	9.0708
	A2	Sequence	# PSMs	# Proteins	# Protein Groups	Protein Group Accessions	Modifications	ΔCn	q-Value	PEP	XCorr	Charge	MH+ [Da]	ΔM [ppm]	RT [min]	# Missed Cleavages
	High	STDYGIFQINSR	3	3	1	F8VV32		0	0	0.005602	4.03844	2	1400.68	-0.989915	46.4137	0
H0YM50	Annexin (Fragment) OS=Homo sapiens GN=ANXA2 PE=1 SV=1 - [H0YM50_HUMAN]	10.7665	13.71	20	3	3	4	248	28.3524	5.8335
	A2	Sequence	# PSMs	# Proteins	# Protein Groups	Protein Group Accessions	Modifications	ΔCn	q-Value	PEP	XCorr	Charge	MH+ [Da]	ΔM [ppm]	RT [min]	# Missed Cleavages
	High	DIISDTSGDFR	2	13	1	H0YM50		0	0	0.003941	3.15965	2	1225.57	-0.858586	39.4252	0
	High	TPAQYDASELK	1	15	1	H0YM50		0	0.001	0.1203	2.39559	2	1222.59	-0.925598	23.9512	0
	Medium	SYSPYDmLESIR	1	7	1	H0YM50	M7(Oxidation)	0	0.017	0.3005	2.1338	2	1476.67	-0.273889	45.3202	0
Q5NV84	V1-3 protein (Fragment) OS=Homo sapiens GN=V1-3 PE=4 SV=1 - [Q5NV84_HUMAN]	10.5666	36.36	2	1	1	3	99	10.4859	7.06396
	A2	Sequence	# PSMs	# Proteins	# Protein Groups	Protein Group Accessions	Modifications	ΔCn	q-Value	PEP	XCorr	Charge	MH+ [Da]	ΔM [ppm]	RT [min]	# Missed Cleavages
	High	SVSGSPGQSVTIScTGTSSDVGGYNYVSWYQQHPGK	3	2	1	Q5NV84	C14(Carbamidomethyl)	0	0	0.003431	4.03313	3	3777.71	0.0773464	55.0696	0
A0N5G1	Rheumatoid factor C6 light chain (Fragment) OS=Homo sapiens GN=V<kappa>1 PE=2 SV=1 - [A0N5G1_HUMAN]	9.89562	22.41	1	2	2	3	116	12.5202	8.45557
	A2	Sequence	# PSMs	# Proteins	# Protein Groups	Protein Group Accessions	Modifications	ΔCn	q-Value	PEP	XCorr	Charge	MH+ [Da]	ΔM [ppm]	RT [min]	# Missed Cleavages
	High	DIQMTQSPSTLSASVGDR	2	1	1	A0N5G1		0	0	0.0001433	4.63956	2	1892.9	0.441787	40.0086	0
	Medium	TVAAPSVF	1	3	1	A0N5G1		0	0.049	0.465	1.65872	1	791.43	0.447912	42.903	0
F8W0V1	Histidine ammonia-lyase (Fragment) OS=Homo sapiens GN=HAL PE=1 SV=1 - [F8W0V1_HUMAN]	9.65642	21.02	4	3	3	4	157	17.6885	9.27588
	A2	Sequence	# PSMs	# Proteins	# Protein Groups	Protein Group Accessions	Modifications	ΔCn	q-Value	PEP	XCorr	Charge	MH+ [Da]	ΔM [ppm]	RT [min]	# Missed Cleavages
	High	LQELQVNLVR	2	1	1	F8W0V1		0	0	0.007802	2.70063	2	1211.71	-1.07544	42.8892	0
	High	LTTEDLVNLGK	1	3	1	F8W0V1		0	0.001	0.1037	2.67448	2	1202.66	-0.900176	46.4261	0
	High	TVVYGITTGFGK	1	2	1	F8W0V1		0	0.001	0.1282	2.50409	2	1242.67	-0.108	43.4194	0
B0QY08	Glycosyltransferase-like protein LARGE1 (Fragment) OS=Homo sapiens GN=LARGE PE=4 SV=1 - [B0QY08_HUMAN]	9.55842	11.23	6	1	1	3	187	21.9755	8.96826
	A2	Sequence	# PSMs	# Proteins	# Protein Groups	Protein Group Accessions	Modifications	ΔCn	q-Value	PEP	XCorr	Charge	MH+ [Da]	ΔM [ppm]	RT [min]	# Missed Cleavages
	High	ELMGMLSTSLADQDIFNAVIK	3	6	1	B0QY08		0	0.009	0.2411	3.18542	3	2296.15	-0.794849	53.5429	0
A8K660	Adiponectin OS=Homo sapiens GN=ADIPOQ PE=1 SV=1 - [A8K660_HUMAN]	9.32574	9.43	2	1	1	3	244	26.397	5.74463
	A2	Sequence	# PSMs	# Proteins	# Protein Groups	Protein Group Accessions	Modifications	ΔCn	q-Value	PEP	XCorr	Charge	MH+ [Da]	ΔM [ppm]	RT [min]	# Missed Cleavages
	High	NGLYADNDNDSTFTGFLLYHDTN	3	2	1	A8K660		0	0	0.01569	3.26652	2	2607.12	-1.15847	79.7031	0
A8KAQ3	cDNA FLJ76489, highly similar to Homo sapiens sortilin 1 (SORT1), mRNA OS=Homo sapiens PE=2 SV=1 - [A8KAQ3_HUMAN]	9.1872	1.44	1	1	1	4	831	91.9785	5.74463
	A2	Sequence	# PSMs	# Proteins	# Protein Groups	Protein Group Accessions	Modifications	ΔCn	q-Value	PEP	XCorr	Charge	MH+ [Da]	ΔM [ppm]	RT [min]	# Missed Cleavages
	High	VVLtAEVSGGSR	4	1	1	A8KAQ3	T4(Phospho)	0	0.008	0.2183	2.45195	2	1254.61	-0.75121	23.4316	0
B4DVP9	cDNA FLJ60005, moderately similar to Homo sapiens pleckstrin homology domain containing, family M member 1, mRNA OS=Homo sapiens PE=2 SV=1 - [B4DVP9_HUMAN]	8.83329	10.53	2	1	1	6	171	18.9551	5.97314
	A2	Sequence	# PSMs	# Proteins	# Protein Groups	Protein Group Accessions	Modifications	ΔCn	q-Value	PEP	XCorr	Charge	MH+ [Da]	ΔM [ppm]	RT [min]	# Missed Cleavages
	Medium	HIISELEHLTFVNMDVGR	6	2	1	B4DVP9		0	0.012	0.2595	2.04701	3	2110.08	1.34294	96.6861	0
Q86Z09	FGA protein (Fragment) OS=Homo sapiens GN=FGA PE=4 SV=1 - [Q86Z09_HUMAN]	8.33038	21.31	5	1	1	2	61	7.03843	8.49951
	A2	Sequence	# PSMs	# Proteins	# Protein Groups	Protein Group Accessions	Modifications	ΔCn	q-Value	PEP	XCorr	Charge	MH+ [Da]	ΔM [ppm]	RT [min]	# Missed Cleavages
	High	GLIDEVNQDFTNR	2	5	1	Q86Z09		0	0	0.0006329	4.25297	2	1520.73	-0.866481	53.1731	0
A0A075B6R9	Protein IGKV2D-24 (Fragment) OS=Homo sapiens GN=IGKV2D-24 PE=4 SV=1 - [A0A075B6R9_HUMAN]	8.2525	10.83	2	1	1	4	120	13.0707	8.86572
	A2	Sequence	# PSMs	# Proteins	# Protein Groups	Protein Group Accessions	Modifications	ΔCn	q-Value	PEP	XCorr	Charge	MH+ [Da]	ΔM [ppm]	RT [min]	# Missed Cleavages
	Medium	FSGSGAGTDFTLK	4	2	1	A0A075B6R9		0	0.012	0.2632	2.02876	2	1287.62	0.859695	33.1767	0
A0A024R4F1	Enolase 1, (Alpha), isoform CRA_a OS=Homo sapiens GN=ENO1 PE=3 SV=1 - [A0A024R4F1_HUMAN]	8.24467	10.37	16	3	3	3	434	47.1393	7.38623
	A2	Sequence	# PSMs	# Proteins	# Protein Groups	Protein Group Accessions	Modifications	ΔCn	q-Value	PEP	XCorr	Charge	MH+ [Da]	ΔM [ppm]	RT [min]	# Missed Cleavages
	High	AAVPSGASTGIYEALELR	1	12	1	A0A024R4F1		0	0	0.001272	3.60847	2	1804.94	-0.0132828	64.7906	0
	High	VNQIGSVTESLQAcK	1	5	1	A0A024R4F1	C14(Carbamidomethyl)	0	0.004	0.1728	2.66619	2	1633.82	0.81784	34.3814	0
	Medium	YISPDQLADLYK	1	2	1	A0A024R4F1		0	0.04	0.4385	1.97001	2	1425.72	-0.813751	58.8969	0
C9J088	Transcription initiation factor TFIID subunit 6 (Fragment) OS=Homo sapiens GN=TAF6 PE=1 SV=1 - [C9J088_HUMAN]	7.99433	7.69	6	1	1	3	156	17.67	5.14795
	A2	Sequence	# PSMs	# Proteins	# Protein Groups	Protein Group Accessions	Modifications	ΔCn	q-Value	PEP	XCorr	Charge	MH+ [Da]	ΔM [ppm]	RT [min]	# Missed Cleavages
	Medium	EQQKAEATEPLK	3	6	1	C9J088		0	0.02	0.3306	2.73323	3	1371.71	-0.519609	46.9767	1
Q5NV81	V1-16 protein (Fragment) OS=Homo sapiens GN=V1-16 PE=4 SV=1 - [Q5NV81_HUMAN]	7.9476	29.29	4	1	1	2	99	10.2779	4.81787
	A2	Sequence	# PSMs	# Proteins	# Protein Groups	Protein Group Accessions	Modifications	ΔCn	q-Value	PEP	XCorr	Charge	MH+ [Da]	ΔM [ppm]	RT [min]	# Missed Cleavages
	High	VTIScSGSSSNIGSNTVNWYQQLPGTAPK	2	4	1	Q5NV81	C5(Carbamidomethyl)	0	0	0.002589	4.50136	3	3053.46	-0.693794	62.0185	0
K7ESE8	Bleomycin hydrolase (Fragment) OS=Homo sapiens GN=BLMH PE=1 SV=1 - [K7ESE8_HUMAN]	7.80737	15.58	4	3	3	3	231	26.7211	6.78564
	A2	Sequence	# PSMs	# Proteins	# Protein Groups	Protein Group Accessions	Modifications	ΔCn	q-Value	PEP	XCorr	Charge	MH+ [Da]	ΔM [ppm]	RT [min]	# Missed Cleavages
	High	DGEAVWFGcDVGK	1	3	1	K7ESE8	C9(Carbamidomethyl)	0	0.001	0.07599	2.85702	2	1439.62	-1.5618	49.9914	0
	High	IGPITPLEFYR	1	4	1	K7ESE8		0	0.001	0.09876	2.53704	2	1305.72	-0.140151	65.3002	0
	High	TLYNNQPIDFLK	1	4	1	K7ESE8		0	0.004	0.1661	2.41331	2	1465.77	0.91676	56.6022	0
Q6ZPD6	cDNA FLJ25992 fis, clone DMC03508 OS=Homo sapiens PE=2 SV=1 - [Q6ZPD6_HUMAN]	7.7719	2.37	1	1	1	3	379	41.3535	5.26221
	A2	Sequence	# PSMs	# Proteins	# Protein Groups	Protein Group Accessions	Modifications	ΔCn	q-Value	PEP	XCorr	Charge	MH+ [Da]	ΔM [ppm]	RT [min]	# Missed Cleavages
	High	VTMQNLNDR	3	1	1	Q6ZPD6		0	0	0.01833	2.6398	2	1090.53	0.0294885	22.384	0
B2R8I2	cDNA, FLJ93914, highly similar to Homo sapiens histidine-rich glycoprotein (HRG), mRNA OS=Homo sapiens PE=2 SV=1 - [B2R8I2_HUMAN]	7.02224	5.71	2	2	2	2	525	59.4748	7.44482
	A2	Sequence	# PSMs	# Proteins	# Protein Groups	Protein Group Accessions	Modifications	ΔCn	q-Value	PEP	XCorr	Charge	MH+ [Da]	ΔM [ppm]	RT [min]	# Missed Cleavages
	High	DSPVLIDFFEDTER	1	1	1	B2R8I2		0	0	0.0005533	3.80194	2	1682.79	-1.34864	87.9861	0
	High	ADLFYDVEALDLESPK	1	2	1	B2R8I2		0	0	0.00468	3.2203	2	1824.89	-0.783476	82.7244	0
A0A0A0MTQ6	Protein IGKV2D-28 OS=Homo sapiens GN=IGKV2D-28 PE=1 SV=1 - [A0A0A0MTQ6_HUMAN]	7.018	36.27	16	2	2	2	102	11.0364	5.23682
	A2	Sequence	# PSMs	# Proteins	# Protein Groups	Protein Group Accessions	Modifications	ΔCn	q-Value	PEP	XCorr	Charge	MH+ [Da]	ΔM [ppm]	RT [min]	# Missed Cleavages
	High	DIVMTQSPLSLPVTPGEPASIScR	1	2	1	A0A0A0MTQ6	C23(Carbamidomethyl)	0	0	0.03964	4.32696	3	2555.28	-2.19605	75.8648	0
	High	FSGSGSGTDFTLK	1	18	1	A0A0A0MTQ6		0	0.001	0.0592	2.69105	2	1303.62	-0.864715	30.8128	0
A8K5I6	cDNA FLJ78643, highly similar to Homo sapiens cornulin (CRNN), mRNA OS=Homo sapiens PE=2 SV=1 - [A8K5I6_HUMAN]	6.9659	11.52	1	2	2	2	495	53.5296	6.1001
	A2	Sequence	# PSMs	# Proteins	# Protein Groups	Protein Group Accessions	Modifications	ΔCn	q-Value	PEP	XCorr	Charge	MH+ [Da]	ΔM [ppm]	RT [min]	# Missed Cleavages
	High	AHQTGETVTGSGTQTQAGATQTVEQDSSHQTGR	1	1	1	A8K5I6		0	0	0.01333	3.70065	4	3356.53	-1.20709	21.8227	0
	High	LDQGNLHTSVSSAQGQDAAQSEEK	1	1	1	A8K5I6		0	0.001	0.09076	3.26525	3	2500.15	-0.257749	22.8365	0
J3KTC3	Haptoglobin-related protein OS=Homo sapiens GN=HPR PE=1 SV=1 - [J3KTC3_HUMAN]	6.7121	15.38	1	1	1	2	117	13.2558	8.26514
	A2	Sequence	# PSMs	# Proteins	# Protein Groups	Protein Group Accessions	Modifications	ΔCn	q-Value	PEP	XCorr	Charge	MH+ [Da]	ΔM [ppm]	RT [min]	# Missed Cleavages
	High	QLFALYSGNDVTDISDDR	2	1	1	J3KTC3		0	0	0.001443	3.8647	2	2028.95	-0.0581765	64.4331	0
R4UMM2	Beta-crystallin B2 OS=Homo sapiens GN=CRYBB2 PE=4 SV=1 - [R4UMM2_HUMAN]	6.39137	9.76	1	2	2	4	205	23.3654	7.00537
	A2	Sequence	# PSMs	# Proteins	# Protein Groups	Protein Group Accessions	Modifications	ΔCn	q-Value	PEP	XCorr	Charge	MH+ [Da]	ΔM [ppm]	RT [min]	# Missed Cleavages
	High	GLQYLLEK	2	1	1	R4UMM2		0	0.005	0.1875	2.29998	2	963.551	-0.0419085	35.6008	0
	Medium	RTDSLSSLRPIK	2	1	1	R4UMM2		0	0.011	0.2545	2.21893	3	1372.79	-0.271643	23.7628	1
A2MYD4	V2-7 protein (Fragment) OS=Homo sapiens GN=V2-7 PE=4 SV=1 - [A2MYD4_HUMAN]	6.05059	19.79	2	1	1	2	96	10.3459	5.0083
	A2	Sequence	# PSMs	# Proteins	# Protein Groups	Protein Group Accessions	Modifications	ΔCn	q-Value	PEP	XCorr	Charge	MH+ [Da]	ΔM [ppm]	RT [min]	# Missed Cleavages
	High	SYELTQPPSVSVSPGQTAR	2	2	1	A2MYD4		0	0	0.01277	3.60612	2	2004	0.371566	39.9606	0
Q658U3	Putative uncharacterized protein DKFZp666D023 (Fragment) OS=Homo sapiens GN=DKFZp666D023 PE=2 SV=1 - [Q658U3_HUMAN]	6.04695	13.02	10	1	1	2	169	18.7108	9.53955
	A2	Sequence	# PSMs	# Proteins	# Protein Groups	Protein Group Accessions	Modifications	ΔCn	q-Value	PEP	XCorr	Charge	MH+ [Da]	ΔM [ppm]	RT [min]	# Missed Cleavages
	High	DIAAGDFIEHAEFSGNLYGTSK	2	10	1	Q658U3		0	0	0.006629	3.80145	3	2342.1	1.55069	67.4423	0
A0A024R6I9	Serpin peptidase inhibitor, clade A (Alpha-1 antiproteinase, antitrypsin), member 4, isoform CRA_a OS=Homo sapiens GN=SERPINA4 PE=3 SV=1 - [A0A024R6I9_HUMAN]	5.99077	4.92	2	1	1	2	427	48.5112	7.75244
	A2	Sequence	# PSMs	# Proteins	# Protein Groups	Protein Group Accessions	Modifications	ΔCn	q-Value	PEP	XCorr	Charge	MH+ [Da]	ΔM [ppm]	RT [min]	# Missed Cleavages
	High	ATLDVDEAGTEAAAATSFAIK	2	2	1	A0A024R6I9		0	0.001	0.07656	3.03548	3	2052.01	0.390318	64.5672	0
A7L3A1	Truncated angiotensinogen (Fragment) OS=Homo sapiens GN=AGT PE=4 SV=1 - [A7L3A1_HUMAN]	5.98537	40	11	1	1	2	60	6.19522	8.22119
	A2	Sequence	# PSMs	# Proteins	# Protein Groups	Protein Group Accessions	Modifications	ΔCn	q-Value	PEP	XCorr	Charge	MH+ [Da]	ΔM [ppm]	RT [min]	# Missed Cleavages
	High	ADSQAQLLLSTVVGVFTAPGLHLK	2	11	1	A7L3A1		0	0	0.05373	2.85485	3	2465.38	2.51084	119.651	0
B4DLC6	cDNA FLJ59330, highly similar to Chromodomain helicase-DNA-binding protein 3 (EC 3.6.1.-) OS=Homo sapiens PE=2 SV=1 - [B4DLC6_HUMAN]	5.73305	1.02	1	1	1	2	979	110.016	5.78271
	A2	Sequence	# PSMs	# Proteins	# Protein Groups	Protein Group Accessions	Modifications	ΔCn	q-Value	PEP	XCorr	Charge	MH+ [Da]	ΔM [ppm]	RT [min]	# Missed Cleavages
	Medium	IEEIEREIIK	2	1	1	B4DLC6		0	0.026	0.3676	2.74997	2	1271.72	-0.466296	45.8941	1
I3L1H9	Zymogen granule protein 16 homolog B (Fragment) OS=Homo sapiens GN=ZG16B PE=1 SV=1 - [I3L1H9_HUMAN]	5.56992	13.04	5	1	1	2	69	7.47488	9.31982
	A2	Sequence	# PSMs	# Proteins	# Protein Groups	Protein Group Accessions	Modifications	ΔCn	q-Value	PEP	XCorr	Charge	MH+ [Da]	ΔM [ppm]	RT [min]	# Missed Cleavages
	High	VSVGLLLVK	2	5	1	I3L1H9		0	0	0.0133	2.99526	2	927.623	-0.543023	52.6921	0
M0QZK8	Uncharacterized protein OS=Homo sapiens PE=4 SV=1 - [M0QZK8_HUMAN]	5.32387	22.33	5	2	2	2	103	11.5708	4.91943
	A2	Sequence	# PSMs	# Proteins	# Protein Groups	Protein Group Accessions	Modifications	ΔCn	q-Value	PEP	XCorr	Charge	MH+ [Da]	ΔM [ppm]	RT [min]	# Missed Cleavages
	High	VSEEIEDIIK	1	3	1	M0QZK8		0	0	0.01702	2.76222	2	1174.62	-0.775575	42.5448	0
	High	SNLNSLDEQEGVK	1	4	1	M0QZK8		0	0.003	0.1553	2.56165	2	1432.69	1.0815	24.652	0
A0A087WUS7	Ig delta chain C region OS=Homo sapiens GN=IGHD PE=1 SV=1 - [A0A087WUS7_HUMAN]	5.31981	9.11	3	2	2	2	384	42.3263	8.11865
	A2	Sequence	# PSMs	# Proteins	# Protein Groups	Protein Group Accessions	Modifications	ΔCn	q-Value	PEP	XCorr	Charge	MH+ [Da]	ΔM [ppm]	RT [min]	# Missed Cleavages
	High	VPTGGVEEGLLER	1	3	1	A0A087WUS7		0	0	0.02703	2.53035	2	1355.72	1.98019	36.071	0
	High	VPAPPSPQPATYTcVVSHEDSR	1	3	1	A0A087WUS7	C14(Carbamidomethyl)	0	0.002	0.1322	2.78946	3	2395.14	0.647294	34.5375	0
J3KRG2	Gasdermin-A (Fragment) OS=Homo sapiens GN=GSDMA PE=1 SV=5 - [J3KRG2_HUMAN]	5.17946	27.67	1	3	3	4	159	17.8812	6.02393
	A2	Sequence	# PSMs	# Proteins	# Protein Groups	Protein Group Accessions	Modifications	ΔCn	q-Value	PEP	XCorr	Charge	MH+ [Da]	ΔM [ppm]	RT [min]	# Missed Cleavages
	High	LAADHPFLK	1	1	1	J3KRG2		0	0.002	0.1366	1.96513	3	1011.56	-0.223364	24.9421	0
	High	STLFWGAR	1	1	1	J3KRG2		0	0.003	0.1562	1.57582	2	937.489	0.379931	39.648	0
	High	TDYTLLDVLEPGSSPSDPTDTGNFGFK	2	1	1	J3KRG2		0	0.006	0.2057	2.46965	3	2873.33	-1.74232	93.8921	0
Q9BQ22	Alpha-2-macroglobulin (Fragment) OS=Homo sapiens GN=A2M PE=4 SV=1 - [Q9BQ22_HUMAN]	5.06569	35.14	1	1	1	7	37	4.38723	6.23975
	A2	Sequence	# PSMs	# Proteins	# Protein Groups	Protein Group Accessions	Modifications	ΔCn	q-Value	PEP	XCorr	Charge	MH+ [Da]	ΔM [ppm]	RT [min]	# Missed Cleavages
	High	LVHVEEPHTETVR	7	1	1	Q9BQ22		0	0	0.0412	2.67242	4	1545.8	-0.0120591	23.2214	0
F5H259	NXPE family member 1 (Fragment) OS=Homo sapiens GN=NXPE1 PE=4 SV=1 - [F5H259_HUMAN]	4.72183	30.65	3	1	1	4	62	7.1018	10.1841
	A2	Sequence	# PSMs	# Proteins	# Protein Groups	Protein Group Accessions	Modifications	ΔCn	q-Value	PEP	XCorr	Charge	MH+ [Da]	ΔM [ppm]	RT [min]	# Missed Cleavages
	Medium	LWSALNLSIsVHYWNNSAK	4	3	1	F5H259	S10(Phospho)	0.0127	0.013	0.2659	2.34123	3	2283.09	-2.13998	68.9336	0
B2R5G8	Serum amyloid A protein OS=Homo sapiens PE=2 SV=1 - [B2R5G8_HUMAN]	4.43761	26.15	3	2	2	2	130	14.7983	8.98291
	A2	Sequence	# PSMs	# Proteins	# Protein Groups	Protein Group Accessions	Modifications	ΔCn	q-Value	PEP	XCorr	Charge	MH+ [Da]	ΔM [ppm]	RT [min]	# Missed Cleavages
	High	VYLQGLIDYYLFGNSSTVLEDSK	1	1	1	B2R5G8		0	0	0.02527	2.69495	3	2624.31	-0.262628	115.212	0
	Medium	EALQGVGDMGR	1	3	1	B2R5G8		0	0.013	0.2673	1.74266	2	1132.54	-1.56178	26.4529	0
H7C469	Uncharacterized protein (Fragment) OS=Homo sapiens PE=1 SV=4 - [H7C469_HUMAN]	4.40789	6.87	4	1	1	2	262	27.756	6.55127
	A2	Sequence	# PSMs	# Proteins	# Protein Groups	Protein Group Accessions	Modifications	ΔCn	q-Value	PEP	XCorr	Charge	MH+ [Da]	ΔM [ppm]	RT [min]	# Missed Cleavages
	High	DPDAQPGGELMLGGTDSK	1	4	1	H7C469		0	0	0.04166	2.41648	2	1787.81	0.456591	37.387	0
	High	DPDAQPGGELmLGGTDSK	1	4	1	H7C469	M11(Oxidation)	0	0	0.01775	1.9914	2	1803.81	0.226263	30.7142	0
A7E2D5	SYNE1 protein (Fragment) OS=Homo sapiens GN=SYNE1 PE=2 SV=1 - [A7E2D5_HUMAN]	4.10871	0.81	2	1	1	2	1362	156.482	5.40186
	A2	Sequence	# PSMs	# Proteins	# Protein Groups	Protein Group Accessions	Modifications	ΔCn	q-Value	PEP	XCorr	Charge	MH+ [Da]	ΔM [ppm]	RT [min]	# Missed Cleavages
	Medium	DSGAQVDLLQR	2	2	1	A7E2D5		0	0.022	0.346	2.0261	2	1201.62	-0.0734606	25.8228	0
A7VJS0	Transient receptor potential cation channel subfamily C member 3 short isoform OS=Homo sapiens GN=TRPC3 PE=2 SV=1 - [A7VJS0_HUMAN]	4.09014	3.91	2	1	1	1	793	91.0828	6.62451
	A2	Sequence	# PSMs	# Proteins	# Protein Groups	Protein Group Accessions	Modifications	ΔCn	q-Value	PEP	XCorr	Charge	MH+ [Da]	ΔM [ppm]	RT [min]	# Missed Cleavages
	Medium	DIFKFMVLFImVFFAFMIGMFILySyyLGAK	1	2	1	A7VJS0	M11(Oxidation); Y24(Phospho); Y26(Phospho); Y27(Phospho)	0	0.042	0.4435	4.09014	4	4021.86	5.2931	103.331	1
D6RE70	28S ribosomal protein S18c, mitochondrial OS=Homo sapiens GN=MRPS18C PE=4 SV=1 - [D6RE70_HUMAN]	4.02585	19.12	3	1	1	2	68	7.44906	11.0044
	A2	Sequence	# PSMs	# Proteins	# Protein Groups	Protein Group Accessions	Modifications	ΔCn	q-Value	PEP	XCorr	Charge	MH+ [Da]	ΔM [ppm]	RT [min]	# Missed Cleavages
	Medium	MAAVVAVcGGLGR	2	3	1	D6RE70	C8(Carbamidomethyl)	0	0.018	0.3149	1.75097	2	1260.66	0.471197	37.9839	0
B7ZLF8	Uncharacterized protein OS=Homo sapiens PE=2 SV=1 - [B7ZLF8_HUMAN]	3.96438	34.83	2	2	2	2	89	9.92898	8.76318
	A2	Sequence	# PSMs	# Proteins	# Protein Groups	Protein Group Accessions	Modifications	ΔCn	q-Value	PEP	XCorr	Charge	MH+ [Da]	ΔM [ppm]	RT [min]	# Missed Cleavages
	High	VPEPcPSTVTPAPAQQK	1	1	1	B7ZLF8	C5(Carbamidomethyl)	0	0.001	0.1274	2.23273	2	1806.91	0.281231	24.7801	0
	Medium	QPcQPPPQEPcIPK	1	2	1	B7ZLF8	C3(Carbamidomethyl); C11(Carbamidomethyl)	0	0.02	0.3348	1.73165	2	1675.79	0.430567	25.0126	0
B4DRZ9	cDNA FLJ50187 OS=Homo sapiens PE=2 SV=1 - [B4DRZ9_HUMAN]	3.93026	1.56	1	1	1	2	577	64.6109	8.74854
	A2	Sequence	# PSMs	# Proteins	# Protein Groups	Protein Group Accessions	Modifications	ΔCn	q-Value	PEP	XCorr	Charge	MH+ [Da]	ΔM [ppm]	RT [min]	# Missed Cleavages
	Medium	mTTDINALR	2	1	1	B4DRZ9	M1(Oxidation)	0	0.019	0.3247	1.96341	2	1050.52	-2.83489	23.8525	0
Q8IVC0	Serpin peptidase inhibitor, clade D (Heparin cofactor), member 1 OS=Homo sapiens GN=SERPIND1 PE=2 SV=1 - [Q8IVC0_HUMAN]	3.82984	7.62	1	2	2	2	499	56.9211	6.771
	A2	Sequence	# PSMs	# Proteins	# Protein Groups	Protein Group Accessions	Modifications	ΔCn	q-Value	PEP	XCorr	Charge	MH+ [Da]	ΔM [ppm]	RT [min]	# Missed Cleavages
	High	GGETAQSADPQWEQLNNK	1	1	1	Q8IVC0		0	0.001	0.08266	1.93498	2	1972.9	-0.63271	28.2454	0
	Medium	EYYFAEAQIADFSDPAFISK	1	1	1	Q8IVC0		0	0.013	0.2681	1.89486	2	2312.08	1.85306	85.7183	0
A2MYD6	V1-2 protein (Fragment) OS=Homo sapiens GN=V1-2 PE=4 SV=1 - [A2MYD6_HUMAN]	3.77165	44.44	1	1	1	1	99	10.3468	5.90967
	A2	Sequence	# PSMs	# Proteins	# Protein Groups	Protein Group Accessions	Modifications	ΔCn	q-Value	PEP	XCorr	Charge	MH+ [Da]	ΔM [ppm]	RT [min]	# Missed Cleavages
	High	QSALTQPPSASGSPGQSVTIScTGTSSDVGGYNYVSWYQQHPGK	1	1	1	A2MYD6	C22(Carbamidomethyl)	0	0.001	0.1271	3.77165	4	4572.1	-0.372133	74.1326	0
E9PPL7	Gastrin/cholecystokinin type B receptor OS=Homo sapiens GN=CCKBR PE=4 SV=1 - [E9PPL7_HUMAN]	3.736	19.12	1	1	1	1	136	14.3117	9.65674
	A2	Sequence	# PSMs	# Proteins	# Protein Groups	Protein Group Accessions	Modifications	ΔCn	q-Value	PEP	XCorr	Charge	MH+ [Da]	ΔM [ppm]	RT [min]	# Missed Cleavages
	High	ItLyAVIFLmSVGGNMLIIVVLGLsR	1	1	1	E9PPL7	T2(Phospho); Y4(Phospho); M10(Oxidation); S25(Phospho)	0	0.002	0.1484	3.736	4	3048.5	-5.53038	76.366	0
A0A024R6W4	Lin-10 homolog (C. elegans), isoform CRA_b OS=Homo sapiens GN=LIN10 PE=4 SV=1 - [A0A024R6W4_HUMAN]	3.65934	6.4	1	1	1	1	422	47.4939	7.72314
	A2	Sequence	# PSMs	# Proteins	# Protein Groups	Protein Group Accessions	Modifications	ΔCn	q-Value	PEP	XCorr	Charge	MH+ [Da]	ΔM [ppm]	RT [min]	# Missed Cleavages
	Medium	MIFEVMQNNHIASVtLyGPPRPGsHLR	1	1	1	A0A024R6W4	T15(Phospho); Y17(Phospho); S24(Phospho)	0	0.046	0.4607	3.65934	4	3304.46	1.31634	77.4039	0
A0A087X294	Non-specific serine/threonine protein kinase OS=Homo sapiens GN=PAK3 PE=1 SV=1 - [A0A087X294_HUMAN]	3.56546	4.42	2	1	1	1	543	60.5888	5.43994
	A2	Sequence	# PSMs	# Proteins	# Protein Groups	Protein Group Accessions	Modifications	ΔCn	q-Value	PEP	XCorr	Charge	MH+ [Da]	ΔM [ppm]	RT [min]	# Missed Cleavages
	Medium	IGQGAsGtVYtALDIATGQEVAIK	1	2	1	A0A087X294	S6(Phospho); T8(Phospho); T11(Phospho)	0	0.02	0.3372	3.56546	3	2603.15	1.9453	66.1662	0
B3KN45	cDNA FLJ13521 fis, clone PLACE1005876, highly similar to Cleavage and polyadenylation specificity factor 100 kDa subunit OS=Homo sapiens PE=2 SV=1 - [B3KN45_HUMAN]	3.53589	4.49	2	1	1	1	690	78.1424	5.07178
	A2	Sequence	# PSMs	# Proteins	# Protein Groups	Protein Group Accessions	Modifications	ΔCn	q-Value	PEP	XCorr	Charge	MH+ [Da]	ΔM [ppm]	RT [min]	# Missed Cleavages
	High	EIHLNGcSLEmLSRPsLLITDsFNATYVQPR	1	2	1	B3KN45	C7(Carbamidomethyl); M11(Oxidation); S16(Phospho); S22(Phospho)	0	0.002	0.1468	3.53589	4	3737.71	0.919724	89.229	0
Q0IJ40	KIAA0999 protein (Fragment) OS=Homo sapiens GN=KIAA0999 PE=2 SV=1 - [Q0IJ40_HUMAN]	3.52157	8.65	7	1	1	1	185	20.8901	9.61279
	A2	Sequence	# PSMs	# Proteins	# Protein Groups	Protein Group Accessions	Modifications	ΔCn	q-Value	PEP	XCorr	Charge	MH+ [Da]	ΔM [ppm]	RT [min]	# Missed Cleavages
	Medium	DLKAENLLLDANLNIK	1	7	1	Q0IJ40		0	0.036	0.4207	3.52157	3	1797.01	-2.56931	80.2469	1
H0YD48	Phosphatidylinositol-binding clathrin assembly protein (Fragment) OS=Homo sapiens GN=PICALM PE=1 SV=1 - [H0YD48_HUMAN]	3.45936	7.2	5	1	1	1	264	27.7967	6.26514
	A2	Sequence	# PSMs	# Proteins	# Protein Groups	Protein Group Accessions	Modifications	ΔCn	q-Value	PEP	XCorr	Charge	MH+ [Da]	ΔM [ppm]	RT [min]	# Missed Cleavages
	Medium	ssGDVHLSISSDVSTFTTR	1	5	1	H0YD48	S1(Phospho); S2(Phospho)	0	0.022	0.3496	3.45936	3	2155.9	0.698988	39.8982	0
B4DUV1	Fibulin-1 OS=Homo sapiens PE=2 SV=1 - [B4DUV1_HUMAN]	3.42018	3.74	1	1	1	1	641	70.1077	5.26221
	A2	Sequence	# PSMs	# Proteins	# Protein Groups	Protein Group Accessions	Modifications	ΔCn	q-Value	PEP	XCorr	Charge	MH+ [Da]	ΔM [ppm]	RT [min]	# Missed Cleavages
	High	AAQAQGQScEYSLMVGYQcGQVFR	1	1	1	B4DUV1	C9(Carbamidomethyl); C19(Carbamidomethyl)	0	0.001	0.05792	3.42018	3	2738.24	8.62657	59.5895	0
Q9UL86	Myosin-reactive immunoglobulin kappa chain variable region (Fragment) OS=Homo sapiens PE=2 SV=1 - [Q9UL86_HUMAN]	3.40997	14.68	1	1	1	1	109	11.921	7.95752
	A2	Sequence	# PSMs	# Proteins	# Protein Groups	Protein Group Accessions	Modifications	ΔCn	q-Value	PEP	XCorr	Charge	MH+ [Da]	ΔM [ppm]	RT [min]	# Missed Cleavages
	High	FSGSGSETDFTLTISR	1	1	1	Q9UL86		0	0	0.001953	3.40997	2	1704.81	0.54433	49.2789	0
J7HR70	NADH-ubiquinone oxidoreductase chain 6 OS=Homo sapiens GN=ND6 PE=3 SV=1 - [J7HR70_HUMAN]	3.37331	16.67	1	1	1	1	174	18.5565	4.22119
	A2	Sequence	# PSMs	# Proteins	# Protein Groups	Protein Group Accessions	Modifications	ΔCn	q-Value	PEP	XCorr	Charge	MH+ [Da]	ΔM [ppm]	RT [min]	# Missed Cleavages
	Medium	ExDGVVVVVNFNSVGSWmIyEGEGsGLIR	1	1	1	J7HR70	X2(L); M18(Oxidation); Y20(Phospho); S25(Phospho)	0	0.047	0.4617	3.37331	4	3301.49	0.0630467	84.4798	0
A2NYV4	Light chain Fab (Fragment) OS=Homo sapiens PE=2 SV=1 - [A2NYV4_HUMAN]	3.35365	26.79	1	1	1	1	112	11.6826	5.96045
	A2	Sequence	# PSMs	# Proteins	# Protein Groups	Protein Group Accessions	Modifications	ΔCn	q-Value	PEP	XCorr	Charge	MH+ [Da]	ΔM [ppm]	RT [min]	# Missed Cleavages
	High	SGTSASLAISGLQSEDEADYYcAAWDDSLK	1	1	1	A2NYV4	C22(Carbamidomethyl)	0	0	0.02907	3.35365	3	3210.41	0.35764	78.5563	0
B3KQ34	cDNA FLJ32716 fis, clone TESTI2000808, highly similar to Contactin-4 OS=Homo sapiens PE=2 SV=1 - [B3KQ34_HUMAN]	3.30751	3.58	3	1	1	1	698	76.547	6.771
	A2	Sequence	# PSMs	# Proteins	# Protein Groups	Protein Group Accessions	Modifications	ΔCn	q-Value	PEP	XCorr	Charge	MH+ [Da]	ΔM [ppm]	RT [min]	# Missed Cleavages
	Medium	GSGASTSNActLSAIStIMISLtAR	1	3	1	B3KQ34	C10(Carbamidomethyl); T11(Phospho); T17(Phospho); T23(Phospho)	0	0.039	0.4372	3.30751	3	2710.13	2.80547	56.7434	0
A0PJG0	THBS1 protein (Fragment) OS=Homo sapiens GN=THBS1 PE=2 SV=1 - [A0PJG0_HUMAN]	3.30376	5.24	2	1	1	1	401	43.9159	5.93506
	A2	Sequence	# PSMs	# Proteins	# Protein Groups	Protein Group Accessions	Modifications	ΔCn	q-Value	PEP	XCorr	Charge	MH+ [Da]	ΔM [ppm]	RT [min]	# Missed Cleavages
	High	DLQAIcGIScDELSSMVLELR	1	2	1	A0PJG0	C6(Carbamidomethyl); C10(Carbamidomethyl)	0	0.001	0.09652	3.30376	3	2409.15	1.2667	102.527	0
Q9BYK1	40S ribosomal protein S21 OS=Homo sapiens GN=RPS21 PE=1 SV=1 - [Q9BYK1_HUMAN]	3.25416	32.22	1	1	1	1	90	9.88784	7.82568
	A2	Sequence	# PSMs	# Proteins	# Protein Groups	Protein Group Accessions	Modifications	ΔCn	q-Value	PEP	XCorr	Charge	MH+ [Da]	ΔM [ppm]	RT [min]	# Missed Cleavages
	Medium	MVSVSLGFAHHFGTsWTLPcALEcVMVPE	1	1	1	Q9BYK1	S15(Phospho); C20(Carbamidomethyl); C24(Carbamidomethyl)	0	0.013	0.27	3.25416	4	3342.49	-0.213686	87.1434	0
A0A087X030	Serine/threonine-protein kinase Nek3 (Fragment) OS=Homo sapiens GN=NEK3 PE=1 SV=3 - [A0A087X030_HUMAN]	3.23384	10.44	4	1	1	1	182	20.484	4.76709
	A2	Sequence	# PSMs	# Proteins	# Protein Groups	Protein Group Accessions	Modifications	ΔCn	q-Value	PEP	XCorr	Charge	MH+ [Da]	ΔM [ppm]	RT [min]	# Missed Cleavages
	High	GsHTDLESINENLVESALR	1	4	1	A0A087X030	S2(Phospho)	0	0	0.05215	3.23384	4	2163.99	-0.803742	44.0179	0
Q5T085	Alpha-amylase (Fragment) OS=Homo sapiens GN=AMY1B PE=1 SV=1 - [Q5T085_HUMAN]	3.19649	7.08	5	1	1	1	226	25.5544	7.31299
	A2	Sequence	# PSMs	# Proteins	# Protein Groups	Protein Group Accessions	Modifications	ΔCn	q-Value	PEP	XCorr	Charge	MH+ [Da]	ΔM [ppm]	RT [min]	# Missed Cleavages
	High	TGSGDIENYNDATQVR	1	5	1	Q5T085		0	0	0.001929	3.19649	2	1739.79	1.38452	24.9814	0
A0A0C4DFX3	EMILIN-1 OS=Homo sapiens GN=EMILIN1 PE=1 SV=1 - [A0A0C4DFX3_HUMAN]	3.17746	2.76	1	1	1	1	1016	106.63	5.17334
	A2	Sequence	# PSMs	# Proteins	# Protein Groups	Protein Group Accessions	Modifications	ΔCn	q-Value	PEP	XCorr	Charge	MH+ [Da]	ΔM [ppm]	RT [min]	# Missed Cleavages
	Medium	GFSLYTGSSGALsPGGPQAQIAPRPAsR	1	1	1	A0A0C4DFX3	S13(Phospho); S27(Phospho)	0	0.017	0.3093	3.17746	3	2890.33	-1.01601	61.8194	0
F5H186	Testis-expressed sequence 40 protein OS=Homo sapiens GN=TEX40 PE=4 SV=1 - [F5H186_HUMAN]	3.17049	13.92	1	1	1	1	158	18.1221	6.63916
	A2	Sequence	# PSMs	# Proteins	# Protein Groups	Protein Group Accessions	Modifications	ΔCn	q-Value	PEP	XCorr	Charge	MH+ [Da]	ΔM [ppm]	RT [min]	# Missed Cleavages
	Medium	LPLPLMELmENEALEILtKALR	1	1	1	F5H186	M9(Oxidation); T18(Phospho)	0	0.036	0.4178	3.17049	3	2633.36	-1.94172	76.5774	1
B6ZGS5	Retinoid-related orphan receptor beta OS=Homo sapiens GN=NR1F2 PE=2 SV=1 - [B6ZGS5_HUMAN]	3.15572	6.75	2	1	1	1	459	52.0411	7.79639
	A2	Sequence	# PSMs	# Proteins	# Protein Groups	Protein Group Accessions	Modifications	ΔCn	q-Value	PEP	XCorr	Charge	MH+ [Da]	ΔM [ppm]	RT [min]	# Missed Cleavages
	Medium	VySSSISNGLSNLNNETSGTyANGHVIDLPK	1	2	1	B6ZGS5	Y2(Phospho); Y21(Phospho)	0	0.029	0.3869	3.15572	4	3411.5	-5.49589	57.7519	0
B4DRV1	cDNA FLJ51536, highly similar to Protein-glutamine gamma-glutamyltransferase K (EC 2.3.2.13) OS=Homo sapiens PE=2 SV=1 - [B4DRV1_HUMAN]	3.11588	3.73	5	2	2	2	751	82.3046	5.99854
	A2	Sequence	# PSMs	# Proteins	# Protein Groups	Protein Group Accessions	Modifications	ΔCn	q-Value	PEP	XCorr	Charge	MH+ [Da]	ΔM [ppm]	RT [min]	# Missed Cleavages
	High	TQSDAGEFQLPFDPR	1	4	1	B4DRV1		0	0.001	0.0676	3.11588	2	1707.79	-2.40709	60.8693	0
	High	NPLPVTLTNVVFR	1	5	1	B4DRV1		0	0.009	0.2343	1.4139	2	1469.85	-0.719908	74.6175	0
B7Z7R8	cDNA FLJ55622, highly similar to Multimerin-1 OS=Homo sapiens PE=2 SV=1 - [B7Z7R8_HUMAN]	3.10748	1.24	2	1	1	1	970	110.695	7.02002
	A2	Sequence	# PSMs	# Proteins	# Protein Groups	Protein Group Accessions	Modifications	ΔCn	q-Value	PEP	XCorr	Charge	MH+ [Da]	ΔM [ppm]	RT [min]	# Missed Cleavages
	High	IDNISLTVNDVR	1	2	1	B7Z7R8		0	0.004	0.1674	3.10748	2	1358.73	0.526752	40.0752	0
Q4LE74	MYO9B variant protein (Fragment) OS=Homo sapiens GN=MYO9B variant protein PE=2 SV=1 - [Q4LE74_HUMAN]	3.10532	1.08	4	1	1	1	2028	229.571	8.5874
	A2	Sequence	# PSMs	# Proteins	# Protein Groups	Protein Group Accessions	Modifications	ΔCn	q-Value	PEP	XCorr	Charge	MH+ [Da]	ΔM [ppm]	RT [min]	# Missed Cleavages
	Medium	VQEKPDSPGGsTQIQRYLDAER	1	4	1	Q4LE74	S11(Phospho)	0	0.041	0.4416	3.10532	3	2554.2	2.01207	69.4314	1
D3DVH3	Inositol polyphosphate-4-phosphatase, type I, 107kDa, isoform CRA_c OS=Homo sapiens GN=INPP4A PE=4 SV=1 - [D3DVH3_HUMAN]	3.05221	1.93	1	1	1	1	933	105.02	7.23975
	A2	Sequence	# PSMs	# Proteins	# Protein Groups	Protein Group Accessions	Modifications	ΔCn	q-Value	PEP	XCorr	Charge	MH+ [Da]	ΔM [ppm]	RT [min]	# Missed Cleavages
	Medium	HTSSGcQsIIYIPQDVVR	1	1	1	D3DVH3	C6(Carbamidomethyl); S8(Phospho)	0	0.012	0.2636	3.05221	2	2139.98	-3.78393	52.8375	0
Q8NEK6	PRRG1 protein (Fragment) OS=Homo sapiens GN=PRRG1 PE=2 SV=2 - [Q8NEK6_HUMAN]	3.05092	13.16	1	1	1	2	266	30.1324	9.11475
	A2	Sequence	# PSMs	# Proteins	# Protein Groups	Protein Group Accessions	Modifications	ΔCn	q-Value	PEP	XCorr	Charge	MH+ [Da]	ΔM [ppm]	RT [min]	# Missed Cleavages
	Medium	SEtEPHLDPPPEYEDIVNSNsAsAIPMVPVVTTIK	2	1	1	Q8NEK6	T3(Phospho); S21(Phospho); S23(Phospho)	0	0.025	0.3625	3.05092	3	4016.76	0.30706	81.3015	0
E9PNH7	Alpha-crystallin B chain (Fragment) OS=Homo sapiens GN=CRYAB PE=1 SV=1 - [E9PNH7_HUMAN]	3.02504	24.53	6	1	1	1	106	11.9893	7.06396
	A2	Sequence	# PSMs	# Proteins	# Protein Groups	Protein Group Accessions	Modifications	ΔCn	q-Value	PEP	XCorr	Charge	MH+ [Da]	ΔM [ppm]	RT [min]	# Missed Cleavages
	High	IPADVDPLTITSSLSSDGVLTVNGPR	1	6	1	E9PNH7		0	0.001	0.09422	3.02504	3	2624.38	1.49664	90.0483	0
Q5VXJ5	Synaptonemal complex protein 1 (Fragment) OS=Homo sapiens GN=SYCP1 PE=1 SV=1 - [Q5VXJ5_HUMAN]	3.02341	1.64	5	1	1	1	792	93.059	5.33838
	A2	Sequence	# PSMs	# Proteins	# Protein Groups	Protein Group Accessions	Modifications	ΔCn	q-Value	PEP	XCorr	Charge	MH+ [Da]	ΔM [ppm]	RT [min]	# Missed Cleavages
	High	GTEQELIGLLQAR	1	5	1	Q5VXJ5		0	0.001	0.08912	3.02341	3	1427.79	0.279047	48.7191	0
A0A087WZS1	Transcriptional adapter 2-alpha OS=Homo sapiens GN=TADA2A PE=1 SV=1 - [A0A087WZS1_HUMAN]	2.99389	43.16	1	1	1	2	95	10.8398	4.66553
	A2	Sequence	# PSMs	# Proteins	# Protein Groups	Protein Group Accessions	Modifications	ΔCn	q-Value	PEP	XCorr	Charge	MH+ [Da]	ΔM [ppm]	RT [min]	# Missed Cleavages
	Medium	HQSDHtYEIMTsDFPVLDPsWTAQEEMALLEAVMDcGFGNW	2	1	1	A0A087WZS1	T6(Phospho); S12(Phospho); S20(Phospho); C36(Carbamidomethyl)	0	0.032	0.4023	2.99389	5	4997.92	-7.73996	19.6223	0
V9HWB4	Epididymis secretory sperm binding protein Li 89n OS=Homo sapiens GN=HEL-S-89n PE=2 SV=1 - [V9HWB4_HUMAN]	2.98323	2.6	1	1	1	1	654	72.2884	5.16064
	A2	Sequence	# PSMs	# Proteins	# Protein Groups	Protein Group Accessions	Modifications	ΔCn	q-Value	PEP	XCorr	Charge	MH+ [Da]	ΔM [ppm]	RT [min]	# Missed Cleavages
	High	SQIFSTASDNQPTVTIK	1	1	1	V9HWB4		0	0	0.0009368	2.98323	2	1836.93	-0.0478411	39.7191	0
C9J8H7	Bardet-Biedl syndrome 12 protein (Fragment) OS=Homo sapiens GN=BBS12 PE=4 SV=1 - [C9J8H7_HUMAN]	2.94665	16.75	1	1	1	1	191	20.8645	5.0083
	A2	Sequence	# PSMs	# Proteins	# Protein Groups	Protein Group Accessions	Modifications	ΔCn	q-Value	PEP	XCorr	Charge	MH+ [Da]	ΔM [ppm]	RT [min]	# Missed Cleavages
	Medium	TFSQLETFsVsLcPFLQVPsDTDLIEELHGLK	1	1	1	C9J8H7	S9(Phospho); S11(Phospho); C13(Carbamidomethyl); S20(Phospho)	0	0.046	0.4614	2.94665	3	3890.74	1.69133	73.5954	0
Q6RAB6	Microcephalin (Fragment) OS=Homo sapiens GN=MCPH1 PE=4 SV=1 - [Q6RAB6_HUMAN]	2.94478	40.74	2	1	1	2	54	5.97923	8.54346
	A2	Sequence	# PSMs	# Proteins	# Protein Groups	Protein Group Accessions	Modifications	ΔCn	q-Value	PEP	XCorr	Charge	MH+ [Da]	ΔM [ppm]	RT [min]	# Missed Cleavages
	Medium	GFSIAPDVcETTTHVLsGKPLR	2	2	1	Q6RAB6	C9(Carbamidomethyl); S17(Phospho)	0	0.013	0.2696	2.94478	3	2465.19	-1.41044	45.2627	0
Q9UL79	Myosin-reactive immunoglobulin light chain variable region (Fragment) OS=Homo sapiens PE=2 SV=1 - [Q9UL79_HUMAN]	2.93529	17.59	3	1	1	1	108	11.7797	7.82568
	A2	Sequence	# PSMs	# Proteins	# Protein Groups	Protein Group Accessions	Modifications	ΔCn	q-Value	PEP	XCorr	Charge	MH+ [Da]	ΔM [ppm]	RT [min]	# Missed Cleavages
	High	APELLIYAASTLQSGVPSR	1	3	1	Q9UL79		0	0.001	0.08579	2.93529	3	1973.07	2.15743	84.4755	0
B3KND5	cDNA FLJ14354 fis, clone Y79AA1001384, highly similar to Monogenic audiogenic seizure susceptibility protein 1 homolog OS=Homo sapiens PE=2 SV=1 - [B3KND5_HUMAN]	2.92421	2.41	1	1	1	1	1451	159.873	5.08447
	A2	Sequence	# PSMs	# Proteins	# Protein Groups	Protein Group Accessions	Modifications	ΔCn	q-Value	PEP	XCorr	Charge	MH+ [Da]	ΔM [ppm]	RT [min]	# Missed Cleavages
	Medium	HFWmLVLFVIFNSLQGLYVFmVyFILHNQmccPMK	1	1	1	B3KND5	M4(Oxidation); M21(Oxidation); Y23(Phospho); M30(Oxidation); C31(Carbamidomethyl); C32(Carbamidomethyl)	0	0.037	0.4271	2.92421	4	4554.14	3.24268	80.3237	0
A0A024QZU8	Ras responsive element binding protein 1, isoform CRA_a OS=Homo sapiens GN=RREB1 PE=4 SV=1 - [A0A024QZU8_HUMAN]	2.92362	1.66	1	1	1	1	1687	181.306	6.97607
	A2	Sequence	# PSMs	# Proteins	# Protein Groups	Protein Group Accessions	Modifications	ΔCn	q-Value	PEP	XCorr	Charge	MH+ [Da]	ΔM [ppm]	RT [min]	# Missed Cleavages
	High	QENISFLsPssLVPYDcSMEPIDLSIPK	1	1	1	A0A024QZU8	S8(Phospho); S10(Phospho); S11(Phospho); C17(Carbamidomethyl)	0	0.006	0.2015	2.92362	4	3406.42	-2.82838	21.5782	0
Q8IXD1	Protein S (Fragment) OS=Homo sapiens GN=PROS1 PE=4 SV=1 - [Q8IXD1_HUMAN]	2.91464	40	1	1	1	1	75	8.48849	5.80811
	A2	Sequence	# PSMs	# Proteins	# Protein Groups	Protein Group Accessions	Modifications	ΔCn	q-Value	PEP	XCorr	Charge	MH+ [Da]	ΔM [ppm]	RT [min]	# Missed Cleavages
	Medium	DILLSVENtVIyWIQALSLcSDQQSHLEFR	1	1	1	Q8IXD1	T9(Phospho); Y12(Phospho); C20(Carbamidomethyl)	0	0.018	0.3118	2.91464	4	3737.72	-3.79294	88.1244	0
J3QL81	Mitochondrial enolase superfamily member 1 OS=Homo sapiens GN=ENOSF1 PE=1 SV=1 - [J3QL81_HUMAN]	2.90583	6.81	1	1	1	1	367	40.6534	7.04932
	A2	Sequence	# PSMs	# Proteins	# Protein Groups	Protein Group Accessions	Modifications	ΔCn	q-Value	PEP	XCorr	Charge	MH+ [Da]	ΔM [ppm]	RT [min]	# Missed Cleavages
	Medium	QMLAQGYPAYTTscAWLGYSDDTLK	1	1	1	J3QL81	S13(Phospho); C14(Carbamidomethyl)	0	0.045	0.4567	2.90583	3	2920.26	-0.13367	42.9779	0
B4DE18	cDNA FLJ57101, highly similar to SAC domain-containing protein 3 OS=Homo sapiens PE=2 SV=1 - [B4DE18_HUMAN]	2.90342	4.33	2	1	1	1	601	69.0154	5.84619
	A2	Sequence	# PSMs	# Proteins	# Protein Groups	Protein Group Accessions	Modifications	ΔCn	q-Value	PEP	XCorr	Charge	MH+ [Da]	ΔM [ppm]	RT [min]	# Missed Cleavages
	Medium	cALAYQLYsLGLIDKPNLQFDTDAVR	1	2	1	B4DE18	C1(Carbamidomethyl); S9(Phospho)	0	0.029	0.3863	2.90342	3	3064.49	0.0245634	76.3105	0
J3QRM6	Netrin receptor DCC (Fragment) OS=Homo sapiens GN=DCC PE=1 SV=1 - [J3QRM6_HUMAN]	2.86556	13.94	4	1	1	1	208	23.4879	8.74854
	A2	Sequence	# PSMs	# Proteins	# Protein Groups	Protein Group Accessions	Modifications	ΔCn	q-Value	PEP	XCorr	Charge	MH+ [Da]	ΔM [ppm]	RT [min]	# Missed Cleavages
	Medium	SStWSmtAHATTYEAAPTsAPKDLTVITR	1	4	1	J3QRM6	T3(Phospho); M6(Oxidation); T7(Phospho); S19(Phospho)	0	0.044	0.4527	2.86556	4	3350.41	1.62073	21.6386	1
B4DT97	cDNA FLJ56931, highly similar to Peroxisomal carnitine O-octanoyltransferase (EC 2.3.1.137) OS=Homo sapiens PE=2 SV=1 - [B4DT97_HUMAN]	2.85518	4.6	1	1	1	1	457	51.9049	6.96143
	A2	Sequence	# PSMs	# Proteins	# Protein Groups	Protein Group Accessions	Modifications	ΔCn	q-Value	PEP	XCorr	Charge	MH+ [Da]	ΔM [ppm]	RT [min]	# Missed Cleavages
	Medium	LVQLtFcAFHDmIQLmNsTHL	1	1	1	B4DT97	T5(Phospho); C7(Carbamidomethyl); M12(Oxidation); M16(Oxidation); S18(Phospho)	0	0.021	0.3379	2.85518	4	2711.15	1.13525	35.0912	0
H7BXQ2	Uncharacterized protein C1orf167 (Fragment) OS=Homo sapiens GN=C1orf167 PE=1 SV=1 - [H7BXQ2_HUMAN]	2.84884	2.29	1	1	1	3	828	92.3772	11.1509
	A2	Sequence	# PSMs	# Proteins	# Protein Groups	Protein Group Accessions	Modifications	ΔCn	q-Value	PEP	XCorr	Charge	MH+ [Da]	ΔM [ppm]	RT [min]	# Missed Cleavages
	Medium	TPSALEPLsSSTLQDSLEK	3	1	1	H7BXQ2	S9(Phospho)	0	0.018	0.3156	2.84884	2	2082.97	-8.85967	55.272	0
A0A087WYK4	Nuclear pore complex-interacting protein family member A3 OS=Homo sapiens GN=NPIPA3 PE=4 SV=1 - [A0A087WYK4_HUMAN]	2.84408	11.11	1	1	1	1	369	42.0744	9.01221
	A2	Sequence	# PSMs	# Proteins	# Protein Groups	Protein Group Accessions	Modifications	ΔCn	q-Value	PEP	XCorr	Charge	MH+ [Da]	ΔM [ppm]	RT [min]	# Missed Cleavages
	Medium	MGHQPPPPTQQHsIIDNsLsLKTPAEcLLYPLPPSADDNLK	1	1	1	A0A087WYK4	S13(Phospho); S18(Phospho); S20(Phospho); C27(Carbamidomethyl)	0	0.023	0.3553	2.84408	4	4760.15	-1.88224	64.0478	1
Q5NV87	V4-6 protein (Fragment) OS=Homo sapiens GN=V4-6 PE=4 SV=1 - [Q5NV87_HUMAN]	2.82214	13.46	2	1	1	2	104	11.2135	5.96045
	A2	Sequence	# PSMs	# Proteins	# Protein Groups	Protein Group Accessions	Modifications	ΔCn	q-Value	PEP	XCorr	Charge	MH+ [Da]	ΔM [ppm]	RT [min]	# Missed Cleavages
	Medium	LPcTLSsDLSVGGK	2	2	1	Q5NV87	C3(Carbamidomethyl); S7(Phospho)	0	0.028	0.3772	2.82214	2	1513.7	-0.907799	51.5497	0
A7MD53	Crm, cramped-like (Drosophila) OS=Homo sapiens GN=CRAMP1L PE=2 SV=1 - [A7MD53_HUMAN]	2.81803	4.04	3	2	2	2	1065	113.909	7.35693
	A2	Sequence	# PSMs	# Proteins	# Protein Groups	Protein Group Accessions	Modifications	ΔCn	q-Value	PEP	XCorr	Charge	MH+ [Da]	ΔM [ppm]	RT [min]	# Missed Cleavages
	High	QHLNsIsmQsDFFLPKPR	1	3	1	A7MD53	S5(Phospho); S7(Phospho); M8(Oxidation); S10(Phospho)	0	0.009	0.228	0.905933	2	2400.98	-2.46474	7.06184	0
	Medium	MLPTPIGTNSGTSLLGPsLLDGNsR	1	2	1	A7MD53	S18(Phospho); S24(Phospho)	0	0.03	0.3923	2.81803	3	2658.23	0.184162	78.5903	0
A0A075X6Z5	NADH-ubiquinone oxidoreductase chain 5 (Fragment) OS=Homo sapiens GN=ND5 PE=3 SV=1 - [A0A075X6Z5_HUMAN]	2.81266	9.91	1	1	1	1	333	37.0413	7.28369
	A2	Sequence	# PSMs	# Proteins	# Protein Groups	Protein Group Accessions	Modifications	ΔCn	q-Value	PEP	XCorr	Charge	MH+ [Da]	ΔM [ppm]	RT [min]	# Missed Cleavages
	Medium	IVAFStSSQLGLmmVtIGINQPHLAFLHIcTHA	1	1	1	A0A075X6Z5	T6(Phospho); M13(Oxidation); M14(Oxidation); T16(Phospho); C30(Carbamidomethyl)	0	0.039	0.4333	2.81266	4	3799.78	-0.604227	126.546	0
Q59FW3	Thyroid hormone receptor, alpha isoform 1 variant (Fragment) OS=Homo sapiens PE=2 SV=1 - [Q59FW3_HUMAN]	2.79023	4.28	4	1	1	1	397	45.4109	7.91357
	A2	Sequence	# PSMs	# Proteins	# Protein Groups	Protein Group Accessions	Modifications	ΔCn	q-Value	PEP	XCorr	Charge	MH+ [Da]	ΔM [ppm]	RT [min]	# Missed Cleavages
	Medium	yDPESDTLtLSGEMAVK	1	4	1	Q59FW3	Y1(Phospho); T9(Phospho)	0	0.046	0.46	2.79023	3	2015.8	0.855824	54.7394	0
A0A0A0MS98	Band 3 anion transport protein OS=Homo sapiens GN=SLC4A1 PE=1 SV=1 - [A0A0A0MS98_HUMAN]	2.78752	2.57	5	1	1	1	545	60.7255	4.90674
	A2	Sequence	# PSMs	# Proteins	# Protein Groups	Protein Group Accessions	Modifications	ΔCn	q-Value	PEP	XCorr	Charge	MH+ [Da]	ΔM [ppm]	RT [min]	# Missed Cleavages
	Medium	ASTPGAAAQIQEVK	1	5	1	A0A0A0MS98		0	0.015	0.2806	2.78752	2	1370.73	-0.197596	24.2427	0
A0A087WW06	Tetratricopeptide repeat protein 28 OS=Homo sapiens GN=TTC28 PE=1 SV=1 - [A0A087WW06_HUMAN]	2.78352	1.15	1	1	1	1	2354	256.707	6.84424
	A2	Sequence	# PSMs	# Proteins	# Protein Groups	Protein Group Accessions	Modifications	ΔCn	q-Value	PEP	XCorr	Charge	MH+ [Da]	ΔM [ppm]	RT [min]	# Missed Cleavages
	Medium	DSPSQHSGRPSPGcDsQtsQLDQPLFK	1	1	1	A0A087WW06	C14(Carbamidomethyl); S16(Phospho); T18(Phospho); S19(Phospho)	0	0.024	0.3597	2.78352	4	3196.26	2.62561	38.6076	0
J3QTJ6	Fibrous sheath-interacting protein 2 OS=Homo sapiens GN=FSIP2 PE=1 SV=1 - [J3QTJ6_HUMAN]	2.7791	0.36	1	1	1	1	6996	789.391	6.68311
	A2	Sequence	# PSMs	# Proteins	# Protein Groups	Protein Group Accessions	Modifications	ΔCn	q-Value	PEP	XCorr	Charge	MH+ [Da]	ΔM [ppm]	RT [min]	# Missed Cleavages
	Medium	IyPYQNNILFQENIIVsEIVDsMLK	1	1	1	J3QTJ6	Y2(Phospho); S17(Phospho); S22(Phospho)	0	0.034	0.4087	2.7791	4	3223.43	-5.06578	71.3329	0
B4E0S2	cDNA FLJ52150, moderately similar to Laminin beta-1 chain OS=Homo sapiens PE=2 SV=1 - [B4E0S2_HUMAN]	2.77556	4.52	1	1	1	1	199	20.923	8.98291
	A2	Sequence	# PSMs	# Proteins	# Protein Groups	Protein Group Accessions	Modifications	ΔCn	q-Value	PEP	XCorr	Charge	MH+ [Da]	ΔM [ppm]	RT [min]	# Missed Cleavages
	Medium	QtQKPVTRR	1	1	1	B4E0S2	T2(Phospho)	0	0.02	0.3367	2.77556	3	1193.62	0.761258	30.8944	1
A6NIT2	Phosphorylase b kinase regulatory subunit alpha, skeletal muscle isoform OS=Homo sapiens GN=PHKA1 PE=1 SV=1 - [A6NIT2_HUMAN]	2.76815	1.86	2	1	1	1	1181	132.549	5.96045
	A2	Sequence	# PSMs	# Proteins	# Protein Groups	Protein Group Accessions	Modifications	ΔCn	q-Value	PEP	XCorr	Charge	MH+ [Da]	ΔM [ppm]	RT [min]	# Missed Cleavages
	Medium	TIFtFtPQFIDQQQFYLALDNK	1	2	1	A6NIT2	T4(Phospho); T6(Phospho)	0	0.043	0.4472	2.76815	4	2838.28	-2.57195	51.7853	0
H3BTX7	RING finger protein 166 OS=Homo sapiens GN=RNF166 PE=1 SV=1 - [H3BTX7_HUMAN]	2.7628	10.3	2	1	1	1	165	18.2052	8.79248
	A2	Sequence	# PSMs	# Proteins	# Protein Groups	Protein Group Accessions	Modifications	ΔCn	q-Value	PEP	XCorr	Charge	MH+ [Da]	ΔM [ppm]	RT [min]	# Missed Cleavages
	Medium	VVcPIcSAMPWGDPSYK	1	2	1	H3BTX7	C3(Carbamidomethyl); C6(Carbamidomethyl)	0	0.021	0.339	2.7628	2	1966.9	7.9209	43.3687	0
A0A0A0MS63	Aminopeptidase Q OS=Homo sapiens GN=AQPEP PE=1 SV=1 - [A0A0A0MS63_HUMAN]	2.68704	2.56	3	1	1	1	978	112.103	5.57959
	A2	Sequence	# PSMs	# Proteins	# Protein Groups	Protein Group Accessions	Modifications	ΔCn	q-Value	PEP	XCorr	Charge	MH+ [Da]	ΔM [ppm]	RT [min]	# Missed Cleavages
	Medium	NImDSWTHQsGFPVITLNVSTGVMK	1	3	1	A0A0A0MS63	M3(Oxidation); S10(Phospho)	0	0.024	0.3594	2.68704	3	2858.33	0.258085	77.8038	0
B7Z661	cDNA FLJ54658, highly similar to Limbic system-associated membrane protein OS=Homo sapiens PE=2 SV=1 - [B7Z661_HUMAN]	2.58532	6.98	1	1	1	1	358	39.6893	6.91748
	A2	Sequence	# PSMs	# Proteins	# Protein Groups	Protein Group Accessions	Modifications	ΔCn	q-Value	PEP	XCorr	Charge	MH+ [Da]	ΔM [ppm]	RT [min]	# Missed Cleavages
	Medium	tYWLHSVWVLGFFLsLFsLQGLPVR	1	1	1	B7Z661	T1(Phospho); S15(Phospho); S18(Phospho)	0	0.039	0.4371	2.58532	4	3205.52	2.29649	102.919	0
A2A370	Dedicator of cytokinesis protein 8 OS=Homo sapiens GN=DOCK8 PE=1 SV=1 - [A2A370_HUMAN]	2.5747	7.97	1	1	1	1	439	49.5011	7.79639
	A2	Sequence	# PSMs	# Proteins	# Protein Groups	Protein Group Accessions	Modifications	ΔCn	q-Value	PEP	XCorr	Charge	MH+ [Da]	ΔM [ppm]	RT [min]	# Missed Cleavages
	Medium	ILcSHEHYLNLNLFFMNADTAPTsPcPsIsSQVIK	1	1	1	A2A370	C3(Carbamidomethyl); S24(Phospho); C26(Carbamidomethyl); S28(Phospho); S30(Phospho)	0	0.028	0.3838	2.5747	3	4244.81	-6.32975	121.113	0
D6RFZ2	TBC1 domain family member 8B OS=Homo sapiens GN=TBC1D8B PE=1 SV=1 - [D6RFZ2_HUMAN]	2.55374	4.53	2	1	1	1	419	48.1805	7.07861
	A2	Sequence	# PSMs	# Proteins	# Protein Groups	Protein Group Accessions	Modifications	ΔCn	q-Value	PEP	XCorr	Charge	MH+ [Da]	ΔM [ppm]	RT [min]	# Missed Cleavages
	Medium	EVHEcFLWVPFsHFNtHGK	1	2	1	D6RFZ2	C5(Carbamidomethyl); S12(Phospho); T16(Phospho)	0	0.022	0.3439	2.55374	3	2531.05	1.8375	53.2386	0
K7EJC3	EF-hand calcium-binding domain-containing protein 5 (Fragment) OS=Homo sapiens GN=EFCAB5 PE=1 SV=1 - [K7EJC3_HUMAN]	2.5525	2.2	1	1	1	1	774	89.5685	5.41455
	A2	Sequence	# PSMs	# Proteins	# Protein Groups	Protein Group Accessions	Modifications	ΔCn	q-Value	PEP	XCorr	Charge	MH+ [Da]	ΔM [ppm]	RT [min]	# Missed Cleavages
	Medium	mNALEQFsQNAFQVRQR	1	1	1	K7EJC3	M1(Oxidation); S8(Phospho)	0	0.035	0.4122	2.5525	4	2162.99	2.33145	42.8858	1
Q6ZS01	cDNA FLJ45938 fis, clone PLACE7005169, moderately similar to Mus musculus zinc finger protein 292 (Zfp292) (Fragment) OS=Homo sapiens PE=2 SV=1 - [Q6ZS01_HUMAN]	2.54896	1.56	2	1	1	1	1345	148.811	7.38623
	A2	Sequence	# PSMs	# Proteins	# Protein Groups	Protein Group Accessions	Modifications	ΔCn	q-Value	PEP	XCorr	Charge	MH+ [Da]	ΔM [ppm]	RT [min]	# Missed Cleavages
	Medium	tSSIEEcssLPVFPTNDLLLK	1	2	1	Q6ZS01	T1(Phospho); C7(Carbamidomethyl); S8(Phospho); S9(Phospho)	0	0.021	0.3384	2.54896	3	2590.09	1.35327	52.9037	0
Q8NGD8	Olfactory receptor OS=Homo sapiens GN=hCG_1646325 PE=3 SV=1 - [Q8NGD8_HUMAN]	2.5441	7.5	3	1	1	1	280	31.2313	8.68994
	A2	Sequence	# PSMs	# Proteins	# Protein Groups	Protein Group Accessions	Modifications	ΔCn	q-Value	PEP	XCorr	Charge	MH+ [Da]	ΔM [ppm]	RT [min]	# Missed Cleavages
	Medium	AVAMVtAMVtPFLNPFIFTFR	1	3	1	Q8NGD8	T6(Phospho); T10(Phospho)	0	0.044	0.4494	2.5441	3	2533.19	2.27157	42.195	0
A0A087WUX8	MICOS complex subunit MIC27 OS=Homo sapiens GN=APOOL PE=1 SV=1 - [A0A087WUX8_HUMAN]	2.54264	6.46	3	1	1	1	263	28.743	9.59814
	A2	Sequence	# PSMs	# Proteins	# Protein Groups	Protein Group Accessions	Modifications	ΔCn	q-Value	PEP	XCorr	Charge	MH+ [Da]	ΔM [ppm]	RT [min]	# Missed Cleavages
	Medium	yVEEQPGHLQMGFASIR	1	3	1	A0A087WUX8	Y1(Phospho)	0	0.022	0.3451	2.54264	3	2041.92	-1.80431	52.2211	0
Q59GU3	Voltage-dependent L-type calcium channel alpha-1C subunit variant (Fragment) OS=Homo sapiens PE=2 SV=1 - [Q59GU3_HUMAN]	2.5237	3.57	12	1	1	1	840	95.8917	7.66455
	A2	Sequence	# PSMs	# Proteins	# Protein Groups	Protein Group Accessions	Modifications	ΔCn	q-Value	PEP	XCorr	Charge	MH+ [Da]	ΔM [ppm]	RT [min]	# Missed Cleavages
	Medium	FDcFVVcGGILETILVETKIMsPLGIsVLR	1	12	1	Q59GU3	C3(Carbamidomethyl); C7(Carbamidomethyl); S22(Phospho); S27(Phospho)	0	0.046	0.459	2.5237	4	3526.72	-0.86412	109.755	1
I3L4D2	Tubulin-specific chaperone D (Fragment) OS=Homo sapiens GN=TBCD PE=1 SV=1 - [I3L4D2_HUMAN]	2.50943	11.93	10	1	1	1	109	12.4064	7.1958
	A2	Sequence	# PSMs	# Proteins	# Protein Groups	Protein Group Accessions	Modifications	ΔCn	q-Value	PEP	XCorr	Charge	MH+ [Da]	ΔM [ppm]	RT [min]	# Missed Cleavages
	Medium	LLSmtLSPDLHmR	1	10	1	I3L4D2	M4(Oxidation); T5(Phospho); M12(Oxidation)	0	0.046	0.4605	2.50943	3	1625.74	0.186896	29.6017	0
D3DRR9	Chromosome 10 open reading frame 47, isoform CRA_b OS=Homo sapiens GN=C10orf47 PE=1 SV=1 - [D3DRR9_HUMAN]	2.5002	5.44	1	1	1	1	239	24.7778	11.7075
	A2	Sequence	# PSMs	# Proteins	# Protein Groups	Protein Group Accessions	Modifications	ΔCn	q-Value	PEP	XCorr	Charge	MH+ [Da]	ΔM [ppm]	RT [min]	# Missed Cleavages
	Medium	FPSNIIVTNGAAR	1	1	1	D3DRR9		0	0.019	0.322	2.5002	2	1359.74	-1.0086	82.2039	0
O00252	Putative uncharacterized protein (Fragment) OS=Homo sapiens PE=2 SV=1 - [O00252_HUMAN]	2.4959	19.42	1	1	1	1	139	15.0274	8.54346
	A2	Sequence	# PSMs	# Proteins	# Protein Groups	Protein Group Accessions	Modifications	ΔCn	q-Value	PEP	XCorr	Charge	MH+ [Da]	ΔM [ppm]	RT [min]	# Missed Cleavages
	Medium	VcILGSNTNESLtHSSHPtLGSVPLHK	1	1	1	O00252	C2(Carbamidomethyl); T13(Phospho); T19(Phospho)	0	0.011	0.247	2.4959	3	3045.38	-4.09066	110.196	0
M0QXN5	Nuclear pore glycoprotein p62 OS=Homo sapiens GN=NUP62 PE=1 SV=1 - [M0QXN5_HUMAN]	2.48555	3.14	2	1	1	1	446	45.5876	5.37646
	A2	Sequence	# PSMs	# Proteins	# Protein Groups	Protein Group Accessions	Modifications	ΔCn	q-Value	PEP	XCorr	Charge	MH+ [Da]	ΔM [ppm]	RT [min]	# Missed Cleavages
	Medium	ELEDLLsPLEELVK	1	2	1	M0QXN5	S7(Phospho)	0	0.012	0.2631	2.48555	3	1706.85	-1.21084	51.0881	0
C9JYB8	Coiled-coil domain-containing protein 66 (Fragment) OS=Homo sapiens GN=CCDC66 PE=1 SV=1 - [C9JYB8_HUMAN]	2.46443	3.32	1	1	1	1	633	72.3954	7.75244
	A2	Sequence	# PSMs	# Proteins	# Protein Groups	Protein Group Accessions	Modifications	ΔCn	q-Value	PEP	XCorr	Charge	MH+ [Da]	ΔM [ppm]	RT [min]	# Missed Cleavages
	Medium	DItNcSSPEISAELIGQFstK	1	1	1	C9JYB8	T3(Phospho); C5(Carbamidomethyl); S19(Phospho); T20(Phospho)	0	0.039	0.434	2.46443	3	2537	0.0648115	74.6697	0
H7C5K1	Zinc finger CCCH-type antiviral protein 1 (Fragment) OS=Homo sapiens GN=ZC3HAV1 PE=1 SV=1 - [H7C5K1_HUMAN]	2.45545	6.44	4	1	1	1	264	29.6253	8.22119
	A2	Sequence	# PSMs	# Proteins	# Protein Groups	Protein Group Accessions	Modifications	ΔCn	q-Value	PEP	XCorr	Charge	MH+ [Da]	ΔM [ppm]	RT [min]	# Missed Cleavages
	Medium	NyELSFQGMIQtNIASK	1	4	1	H7C5K1	Y2(Phospho); T12(Phospho)	0	0.028	0.3765	2.45545	3	2103.89	3.11607	73.1332	0
A4D129	Hypothetical gene supported by AK127500 OS=Homo sapiens GN=LOC401310 PE=4 SV=1 - [A4D129_HUMAN]	2.4465	20.37	1	1	1	1	108	12.0664	8.35303
	A2	Sequence	# PSMs	# Proteins	# Protein Groups	Protein Group Accessions	Modifications	ΔCn	q-Value	PEP	XCorr	Charge	MH+ [Da]	ΔM [ppm]	RT [min]	# Missed Cleavages
	High	MPVFAsmFGESEQQVSVTVLGK	1	1	1	A4D129	S6(Phospho); M7(Oxidation)	0	0.007	0.2124	2.4465	3	2467.13	-1.10195	68.0245	0
E9PLY0	Microtubule-actin cross-linking factor 1, isoforms 1/2/3/5 OS=Homo sapiens GN=MACF1 PE=1 SV=1 - [E9PLY0_HUMAN]	2.44387	0.85	6	1	1	1	1062	119.854	5.14795
	A2	Sequence	# PSMs	# Proteins	# Protein Groups	Protein Group Accessions	Modifications	ΔCn	q-Value	PEP	XCorr	Charge	MH+ [Da]	ΔM [ppm]	RT [min]	# Missed Cleavages
	High	LQDELVtLR	1	6	1	E9PLY0	T7(Phospho)	0	0.001	0.09018	2.44387	2	1166.59	3.33159	31.3479	0
E5RK95	Src-like-adapter (Fragment) OS=Homo sapiens GN=SLA PE=4 SV=1 - [E5RK95_HUMAN]	2.43736	85	1	1	1	2	40	4.212	4.17041
	A2	Sequence	# PSMs	# Proteins	# Protein Groups	Protein Group Accessions	Modifications	ΔCn	q-Value	PEP	XCorr	Charge	MH+ [Da]	ΔM [ppm]	RT [min]	# Missed Cleavages
	Medium	sTPAPAERPLPNPEGLDSDFLAVLSDYPSPDISP	2	1	1	E5RK95	S1(Phospho)	0	0.034	0.4071	2.43736	3	3644.7	-2.34156	95.2352	0
H3BV90	Anamorsin OS=Homo sapiens GN=CIAPIN1 PE=1 SV=1 - [H3BV90_HUMAN]	2.42708	6.91	1	1	1	1	246	26.4297	5.88428
	A2	Sequence	# PSMs	# Proteins	# Protein Groups	Protein Group Accessions	Modifications	ΔCn	q-Value	PEP	XCorr	Charge	MH+ [Da]	ΔM [ppm]	RT [min]	# Missed Cleavages
	Medium	cAScPYLGMPAFKPGEK	1	1	1	H3BV90	C1(Carbamidomethyl); C4(Carbamidomethyl)	0	0.035	0.413	2.42708	3	1912.87	-0.28553	23.5827	0
B2RBC7	cDNA, FLJ95443, highly similar to Homo sapiens keratin 23 (histone deacetylase inducible) (KRT23), transcript variant 2, mRNA OS=Homo sapiens PE=2 SV=1 - [B2RBC7_HUMAN]	2.41513	5.74	3	1	1	2	209	24.3153	5.98584
	A2	Sequence	# PSMs	# Proteins	# Protein Groups	Protein Group Accessions	Modifications	ΔCn	q-Value	PEP	XCorr	Charge	MH+ [Da]	ΔM [ppm]	RT [min]	# Missed Cleavages
	High	HHVPSDFNVNVK	2	3	1	B2RBC7		0	0.001	0.1244	2.41513	3	1392.7	-0.338286	23.8353	0
Q9P097	HSPC284 (Fragment) OS=Homo sapiens PE=2 SV=1 - [Q9P097_HUMAN]	2.39413	3.7	2	1	1	1	351	39.2304	6.75635
	A2	Sequence	# PSMs	# Proteins	# Protein Groups	Protein Group Accessions	Modifications	ΔCn	q-Value	PEP	XCorr	Charge	MH+ [Da]	ΔM [ppm]	RT [min]	# Missed Cleavages
	Medium	AVVISNSLcVFmR	1	2	1	Q9P097	C9(Carbamidomethyl); M12(Oxidation)	0	0.022	0.3498	2.39413	2	1511.77	-0.671557	25.8295	0
Q6GPG7	LPAR1 protein OS=Homo sapiens GN=LPAR1 PE=1 SV=1 - [Q6GPG7_HUMAN]	2.37248	2.89	3	1	1	1	346	39.2389	8.52881
	A2	Sequence	# PSMs	# Proteins	# Protein Groups	Protein Group Accessions	Modifications	ΔCn	q-Value	PEP	XCorr	Charge	MH+ [Da]	ΔM [ppm]	RT [min]	# Missed Cleavages
	Medium	NRDTMMSLLK	1	3	1	Q6GPG7		0	0.014	0.272	2.37248	2	1208.62	2.26933	36.5505	1
B3KUY2	Prostaglandin E synthase 3 (Cytosolic), isoform CRA_c OS=Homo sapiens GN=PTGES3 PE=2 SV=1 - [B3KUY2_HUMAN]	2.3614	16.97	1	1	1	1	165	19.4362	4.97021
	A2	Sequence	# PSMs	# Proteins	# Protein Groups	Protein Group Accessions	Modifications	ΔCn	q-Value	PEP	XCorr	Charge	MH+ [Da]	ΔM [ppm]	RT [min]	# Missed Cleavages
	Medium	FSEMMNNMGGDEDVDLPEVDGADDVsLK	1	1	1	B3KUY2	S26(Phospho)	0	0.036	0.4171	2.3614	3	3109.23	-0.550654	21.9936	0
Q5K617	C12orf7 (Fragment) OS=Homo sapiens PE=2 SV=1 - [Q5K617_HUMAN]	2.34649	48.72	1	1	1	1	39	4.64541	9.46631
	A2	Sequence	# PSMs	# Proteins	# Protein Groups	Protein Group Accessions	Modifications	ΔCn	q-Value	PEP	XCorr	Charge	MH+ [Da]	ΔM [ppm]	RT [min]	# Missed Cleavages
	Medium	cQPKPsPsGHQsLALPLWR	1	1	1	Q5K617	C1(Carbamidomethyl); S6(Phospho); S8(Phospho); S12(Phospho)	0	0.037	0.427	2.34649	3	2399.02	1.12052	58.4237	0
H0Y731	BTB/POZ domain-containing protein KCTD17 (Fragment) OS=Homo sapiens GN=KCTD17 PE=1 SV=1 - [H0Y731_HUMAN]	2.33094	8.33	2	1	1	1	180	20.6992	4.99561
	A2	Sequence	# PSMs	# Proteins	# Protein Groups	Protein Group Accessions	Modifications	ΔCn	q-Value	PEP	XCorr	Charge	MH+ [Da]	ΔM [ppm]	RT [min]	# Missed Cleavages
	Medium	ELHsTPNGLsSESSR	1	2	1	H0Y731	S4(Phospho); S10(Phospho)	0	0.036	0.4205	2.33094	3	1760.68	-2.90985	44.5744	0
B4DJ06	cDNA FLJ56620 OS=Homo sapiens PE=2 SV=1 - [B4DJ06_HUMAN]	2.32851	3.02	1	1	1	1	629	67.9044	4.90674
	A2	Sequence	# PSMs	# Proteins	# Protein Groups	Protein Group Accessions	Modifications	ΔCn	q-Value	PEP	XCorr	Charge	MH+ [Da]	ΔM [ppm]	RT [min]	# Missed Cleavages
	High	LFVLEsQNGSQGLQLEAAR	1	1	1	B4DJ06	S6(Phospho)	0	0.006	0.1942	2.32851	3	2140.03	-7.45845	38.1523	0
F5GZ00	Calcium/calmodulin-dependent protein kinase kinase 2 OS=Homo sapiens GN=CAMKK2 PE=1 SV=1 - [F5GZ00_HUMAN]	2.32482	3.21	6	1	1	1	343	38.5917	6.30322
	A2	Sequence	# PSMs	# Proteins	# Protein Groups	Protein Group Accessions	Modifications	ΔCn	q-Value	PEP	XCorr	Charge	MH+ [Da]	ΔM [ppm]	RT [min]	# Missed Cleavages
	Medium	IADFGVSNEFK	1	6	1	F5GZ00		0	0.011	0.2531	2.32482	3	1226.61	0.113755	24.7327	0
A0A096LNW2	SCO-spondin OS=Homo sapiens GN=SSPO PE=4 SV=1 - [A0A096LNW2_HUMAN]	2.31959	0.35	1	1	1	1	5150	547.47	6.02393
	A2	Sequence	# PSMs	# Proteins	# Protein Groups	Protein Group Accessions	Modifications	ΔCn	q-Value	PEP	XCorr	Charge	MH+ [Da]	ΔM [ppm]	RT [min]	# Missed Cleavages
	Medium	VTMGPEEVLIQAGNVSVK	1	1	1	A0A096LNW2		0	0.014	0.2719	2.31959	2	1870.99	-4.01782	53.0927	0
B7Z683	Active breakpoint cluster region-related protein OS=Homo sapiens GN=ABR PE=1 SV=1 - [B7Z683_HUMAN]	2.31028	3.12	4	1	1	1	641	73.4702	7.6792
	A2	Sequence	# PSMs	# Proteins	# Protein Groups	Protein Group Accessions	Modifications	ΔCn	q-Value	PEP	XCorr	Charge	MH+ [Da]	ΔM [ppm]	RT [min]	# Missed Cleavages
	Medium	QSANLYcTLEVDSFGYFVsK	1	4	1	B7Z683	C7(Carbamidomethyl); S19(Phospho)	0	0.033	0.4038	2.31028	3	2408.05	-0.915127	65.3767	0
B4E1V0	cDNA FLJ54839, highly similar to Lactotransferrin (EC 3.4.21.-) OS=Homo sapiens PE=2 SV=1 - [B4E1V0_HUMAN]	2.29837	4.33	11	1	1	1	300	33.0041	7.63525
	A2	Sequence	# PSMs	# Proteins	# Protein Groups	Protein Group Accessions	Modifications	ΔCn	q-Value	PEP	XCorr	Charge	MH+ [Da]	ΔM [ppm]	RT [min]	# Missed Cleavages
	High	NLLFNDNTEcLAR	1	11	1	B4E1V0	C10(Carbamidomethyl)	0	0.001	0.05927	2.29837	2	1579.75	-0.721908	48.0152	0
F5H7B7	ATP-binding cassette sub-family A member 13 (Fragment) OS=Homo sapiens GN=ABCA13 PE=1 SV=2 - [F5H7B7_HUMAN]	2.29659	0.85	2	1	1	1	2366	266.826	7.66455
	A2	Sequence	# PSMs	# Proteins	# Protein Groups	Protein Group Accessions	Modifications	ΔCn	q-Value	PEP	XCorr	Charge	MH+ [Da]	ΔM [ppm]	RT [min]	# Missed Cleavages
	Medium	ItALLETLDFQQVsQNVQAR	1	2	1	F5H7B7	T2(Phospho); S14(Phospho)	0	0.02	0.3368	2.29659	3	2434.14	0.468768	50.7375	0
A8K270	cDNA FLJ77032, highly similar to Homo sapiens Ras protein-specific guanine nucleotide-releasing factor 1 (RASGRF1), transcript variant 1, mRNA (Fragment) OS=Homo sapiens PE=2 SV=1 - [A8K270_HUMAN]	2.26581	2.19	3	1	1	1	868	98.7517	7.76709
	A2	Sequence	# PSMs	# Proteins	# Protein Groups	Protein Group Accessions	Modifications	ΔCn	q-Value	PEP	XCorr	Charge	MH+ [Da]	ΔM [ppm]	RT [min]	# Missed Cleavages
	Medium	yILTLHELLAHTPHEHVER	1	3	1	A8K270	Y1(Phospho)	0	0.03	0.3954	2.26581	3	2388.18	-2.02027	79.9253	0
A0A024RBL3	NUAK family, SNF1-like kinase, 1, isoform CRA_a OS=Homo sapiens GN=NUAK1 PE=4 SV=1 - [A0A024RBL3_HUMAN]	2.26083	3.48	1	1	1	2	661	74.2588	8.82178
	A2	Sequence	# PSMs	# Proteins	# Protein Groups	Protein Group Accessions	Modifications	ΔCn	q-Value	PEP	XCorr	Charge	MH+ [Da]	ΔM [ppm]	RT [min]	# Missed Cleavages
	Medium	EIEImsSLNHPHIISIYEVFENK	2	1	1	A0A024RBL3	M5(Oxidation); S6(Phospho)	0	0.013	0.2658	2.26083	3	2838.33	-3.50588	114.467	0
A0A024R8D7	Lipocalin 1 (Tear prealbumin), isoform CRA_a OS=Homo sapiens GN=LCN1 PE=4 SV=1 - [A0A024R8D7_HUMAN]	2.24646	6.25	1	1	1	1	176	19.2378	5.57959
	A2	Sequence	# PSMs	# Proteins	# Protein Groups	Protein Group Accessions	Modifications	ΔCn	q-Value	PEP	XCorr	Charge	MH+ [Da]	ΔM [ppm]	RT [min]	# Missed Cleavages
	Medium	NNLEALEDFEK	1	1	1	A0A024R8D7		0	0.013	0.2655	2.24646	2	1321.62	-3.86303	46.0413	0
Q9H2M7	DC27 OS=Homo sapiens PE=2 SV=1 - [Q9H2M7_HUMAN]	2.24354	12.26	2	1	1	1	155	17.1536	8.93896
	A2	Sequence	# PSMs	# Proteins	# Protein Groups	Protein Group Accessions	Modifications	ΔCn	q-Value	PEP	XCorr	Charge	MH+ [Da]	ΔM [ppm]	RT [min]	# Missed Cleavages
	Medium	MVGILsIVAQtAFLsILmR	1	2	1	Q9H2M7	S6(Phospho); T11(Phospho); S15(Phospho); M18(Oxidation)	0	0.046	0.4581	2.24354	3	2319.07	-0.879778	52.6286	0
F8WBH4	Interferon-induced, double-stranded RNA-activated protein kinase (Fragment) OS=Homo sapiens GN=EIF2AK2 PE=1 SV=1 - [F8WBH4_HUMAN]	2.23923	17.65	6	1	1	1	102	11.2978	8.39697
	A2	Sequence	# PSMs	# Proteins	# Protein Groups	Protein Group Accessions	Modifications	ΔCn	q-Value	PEP	XCorr	Charge	MH+ [Da]	ΔM [ppm]	RT [min]	# Missed Cleavages
	Medium	MAGDLSAGFFmEELNtYR	1	6	1	F8WBH4	M11(Oxidation); T16(Phospho)	0	0.037	0.4243	2.23923	3	2147.88	1.12061	52.5583	0
B4DQC4	cDNA FLJ59954, moderately similar to Neutrophil cytosol factor 1 OS=Homo sapiens PE=2 SV=1 - [B4DQC4_HUMAN]	2.22733	6.75	4	1	1	1	252	27.0978	6.97607
	A2	Sequence	# PSMs	# Proteins	# Protein Groups	Protein Group Accessions	Modifications	ΔCn	q-Value	PEP	XCorr	Charge	MH+ [Da]	ΔM [ppm]	RT [min]	# Missed Cleavages
	Medium	LPtDNQTKKPETYLMPK	1	4	1	B4DQC4	T3(Phospho)	0	0.045	0.4557	2.22733	2	2084.01	-0.106097	113.835	1
B4E2L8	cDNA FLJ53487, highly similar to Coagulation factor XIII A chain (EC 2.3.2.13) OS=Homo sapiens PE=2 SV=1 - [B4E2L8_HUMAN]	2.22172	1.92	2	1	1	1	626	70.299	5.33838
	A2	Sequence	# PSMs	# Proteins	# Protein Groups	Protein Group Accessions	Modifications	ΔCn	q-Value	PEP	XCorr	Charge	MH+ [Da]	ΔM [ppm]	RT [min]	# Missed Cleavages
	Medium	stVLtIPEIIIK	1	2	1	B4E2L8	S1(Phospho); T2(Phospho); T5(Phospho)	0	0.035	0.4136	2.22172	2	1566.72	-0.947803	77.7985	0
Q8N8P5	cDNA FLJ39061 fis, clone NT2RP7013764 (Fragment) OS=Homo sapiens PE=2 SV=1 - [Q8N8P5_HUMAN]	2.21131	3.33	4	1	1	1	600	67.8692	9.45166
	A2	Sequence	# PSMs	# Proteins	# Protein Groups	Protein Group Accessions	Modifications	ΔCn	q-Value	PEP	XCorr	Charge	MH+ [Da]	ΔM [ppm]	RT [min]	# Missed Cleavages
	Medium	ANEPPTELFILPVEIHYHtK	1	4	1	Q8N8P5	T19(Phospho)	0	0.037	0.4284	2.21131	3	2428.2	0.451256	61.9884	0
H3BTJ8	Sentrin-specific protease 8 (Fragment) OS=Homo sapiens GN=SENP8 PE=1 SV=1 - [H3BTJ8_HUMAN]	2.20988	37.84	4	1	1	1	37	4.21906	4.17041
	A2	Sequence	# PSMs	# Proteins	# Protein Groups	Protein Group Accessions	Modifications	ΔCn	q-Value	PEP	XCorr	Charge	MH+ [Da]	ΔM [ppm]	RT [min]	# Missed Cleavages
	Medium	MDPVVLsYmDsLLR	1	4	1	H3BTJ8	S7(Phospho); M9(Oxidation); S11(Phospho)	0	0.039	0.4366	2.20988	3	1814.76	2.49224	39.2824	0
B7Z554	cDNA FLJ51267, highly similar to Multidrug resistance-associated protein 6 OS=Homo sapiens PE=2 SV=1 - [B7Z554_HUMAN]	2.20271	4.56	3	1	1	1	263	29.7735	9.59814
	A2	Sequence	# PSMs	# Proteins	# Protein Groups	Protein Group Accessions	Modifications	ΔCn	q-Value	PEP	XCorr	Charge	MH+ [Da]	ΔM [ppm]	RT [min]	# Missed Cleavages
	Medium	AtFWWVsGLVWR	1	3	1	B7Z554	T2(Phospho); S7(Phospho)	0	0.042	0.4448	2.20271	3	1667.72	-0.192621	46.4539	0
B4DT82	cDNA FLJ50662, highly similar to Solute carrier family 2, facilitated glucosetransporter member 5 OS=Homo sapiens PE=2 SV=1 - [B4DT82_HUMAN]	2.19208	4.4	1	1	1	1	386	42.2618	6.354
	A2	Sequence	# PSMs	# Proteins	# Protein Groups	Protein Group Accessions	Modifications	ΔCn	q-Value	PEP	XCorr	Charge	MH+ [Da]	ΔM [ppm]	RT [min]	# Missed Cleavages
	Medium	mGcsRVATsFELIIISR	1	1	1	B4DT82	M1(Oxidation); C3(Carbamidomethyl); S4(Phospho); S9(Phospho)	0	0.045	0.4572	2.19208	2	2115.94	2.27118	54.6188	1
B7Z3U5	cDNA FLJ52185, highly similar to mRNA decapping enzyme 2 (EC 3.-.-.-) OS=Homo sapiens PE=2 SV=1 - [B7Z3U5_HUMAN]	2.16872	9.09	2	1	1	1	209	23.8359	9.71533
	A2	Sequence	# PSMs	# Proteins	# Protein Groups	Protein Group Accessions	Modifications	ΔCn	q-Value	PEP	XCorr	Charge	MH+ [Da]	ΔM [ppm]	RT [min]	# Missed Cleavages
	Medium	QPLQQKPYNNHsEMSDLLK	1	2	1	B7Z3U5	S12(Phospho)	0	0.015	0.2825	2.16872	3	2350.09	-0.69503	24.6672	0
H7C519	5'-nucleotidase domain-containing protein 2 (Fragment) OS=Homo sapiens GN=NT5DC2 PE=1 SV=1 - [H7C519_HUMAN]	2.16566	5.15	1	1	1	2	194	23.3579	8.86572
	A2	Sequence	# PSMs	# Proteins	# Protein Groups	Protein Group Accessions	Modifications	ΔCn	q-Value	PEP	XCorr	Charge	MH+ [Da]	ΔM [ppm]	RT [min]	# Missed Cleavages
	Medium	mQtYQDAESR	2	1	1	H7C519	M1(Oxidation); T3(Phospho)	0	0.022	0.3474	2.16566	3	1324.49	0.311372	33.5337	0
B4DMA1	cDNA FLJ61316 OS=Homo sapiens PE=2 SV=1 - [B4DMA1_HUMAN]	2.16071	1.29	2	1	1	1	697	78.1326	7.06396
	A2	Sequence	# PSMs	# Proteins	# Protein Groups	Protein Group Accessions	Modifications	ΔCn	q-Value	PEP	XCorr	Charge	MH+ [Da]	ΔM [ppm]	RT [min]	# Missed Cleavages
	Medium	QQAsPscPK	1	2	1	B4DMA1	S4(Phospho); S6(Phospho); C7(Carbamidomethyl)	0	0.024	0.3583	2.16071	2	1162.4	-0.049344	35.6169	0
F8WCU9	AT-rich interactive domain-containing protein 2 OS=Homo sapiens GN=ARID2 PE=1 SV=1 - [F8WCU9_HUMAN]	2.14636	0.67	1	1	1	1	1639	175.042	7.44482
	A2	Sequence	# PSMs	# Proteins	# Protein Groups	Protein Group Accessions	Modifications	ΔCn	q-Value	PEP	XCorr	Charge	MH+ [Da]	ΔM [ppm]	RT [min]	# Missed Cleavages
	Medium	TtHLMFHTVTK	1	1	1	F8WCU9	T2(Phospho)	0	0.035	0.4144	2.14636	3	1395.64	-4.14011	43.0933	0
Q9UFA7	Crystallin, gamma S, isoform CRA_a OS=Homo sapiens GN=DKFZp434A0627 PE=2 SV=1 - [Q9UFA7_HUMAN]	2.13275	11.67	1	1	1	1	120	14.255	6.771
	A2	Sequence	# PSMs	# Proteins	# Protein Groups	Protein Group Accessions	Modifications	ΔCn	q-Value	PEP	XCorr	Charge	MH+ [Da]	ΔM [ppm]	RT [min]	# Missed Cleavages
	High	mYILPQGEYPEYQR	1	1	1	Q9UFA7	M1(Oxidation)	0	0.009	0.234	2.13275	2	1802.84	-0.339563	41.2409	0
X5D951	IQ motif containing E isoform C (Fragment) OS=Homo sapiens GN=IQCE PE=2 SV=1 - [X5D951_HUMAN]	2.128	8.13	7	1	1	1	123	13.0097	9.0415
	A2	Sequence	# PSMs	# Proteins	# Protein Groups	Protein Group Accessions	Modifications	ΔCn	q-Value	PEP	XCorr	Charge	MH+ [Da]	ΔM [ppm]	RT [min]	# Missed Cleavages
	Medium	TAGsMPLGGR	1	7	1	X5D951	S4(Phospho)	0	0.038	0.4329	2.128	2	1026.44	-0.810115	28.7528	0
O15289	Aldose reductase (Fragment) OS=Homo sapiens PE=4 SV=1 - [O15289_HUMAN]	2.12675	45.45	9	1	1	1	22	2.38332	11.1655
	A2	Sequence	# PSMs	# Proteins	# Protein Groups	Protein Group Accessions	Modifications	ΔCn	q-Value	PEP	XCorr	Charge	MH+ [Da]	ΔM [ppm]	RT [min]	# Missed Cleavages
	Medium	MPILGLGtWK	1	9	1	O15289	T8(Phospho)	0	0.036	0.4173	2.12675	2	1195.6	0.789802	25.5096	0
K7ERB9	Zinc finger protein 571 OS=Homo sapiens GN=ZNF571 PE=4 SV=1 - [K7ERB9_HUMAN]	2.12457	11.97	1	1	1	1	142	15.8113	5.45264
	A2	Sequence	# PSMs	# Proteins	# Protein Groups	Protein Group Accessions	Modifications	ΔCn	q-Value	PEP	XCorr	Charge	MH+ [Da]	ΔM [ppm]	RT [min]	# Missed Cleavages
	Medium	DVmLENYsNLISLEPAR	1	1	1	K7ERB9	M3(Oxidation); S8(Phospho)	0	0.038	0.4306	2.12457	3	2059.94	0.454483	51.4648	0
A0A087X1J7	Glutathione peroxidase OS=Homo sapiens GN=GPX3 PE=1 SV=1 - [A0A087X1J7_HUMAN]	2.11706	6.67	1	1	1	1	225	25.386	8.1333
	A2	Sequence	# PSMs	# Proteins	# Protein Groups	Protein Group Accessions	Modifications	ΔCn	q-Value	PEP	XCorr	Charge	MH+ [Da]	ΔM [ppm]	RT [min]	# Missed Cleavages
	High	NScPPTSELLGTSDR	1	1	1	A0A087X1J7	C3(Carbamidomethyl)	0	0.001	0.09719	2.11706	2	1633.75	-1.71268	30.4652	0
Q5U0N0	Sarcoglycan, beta (43kDa dystrophin-associated glycoprotein) OS=Homo sapiens GN=SGCB PE=2 SV=1 - [Q5U0N0_HUMAN]	2.11204	2.2	2	1	1	1	318	34.7547	8.6167
	A2	Sequence	# PSMs	# Proteins	# Protein Groups	Protein Group Accessions	Modifications	ΔCn	q-Value	PEP	XCorr	Charge	MH+ [Da]	ΔM [ppm]	RT [min]	# Missed Cleavages
	Medium	LSVENNK	1	2	1	Q5U0N0		0	0.013	0.2682	2.11204	2	803.43	4.75677	34.535	0
Q5K634	SCCA2/SCCA1 fusion protein isoform 1 OS=Homo sapiens PE=2 SV=1 - [Q5K634_HUMAN]	2.09784	2.56	1	1	1	1	390	44.6205	6.39209
	A2	Sequence	# PSMs	# Proteins	# Protein Groups	Protein Group Accessions	Modifications	ΔCn	q-Value	PEP	XCorr	Charge	MH+ [Da]	ΔM [ppm]	RT [min]	# Missed Cleavages
	High	GLVLSGVLHK	1	1	1	Q5K634		0	0.008	0.2219	2.09784	2	1022.64	-0.668797	35.4973	0
Q99529	Non-muscle myosin heavy chain (Fragment) OS=Homo sapiens PE=2 SV=1 - [Q99529_HUMAN]	2.04152	6.73	3	1	1	1	208	24.4258	4.86865
	A2	Sequence	# PSMs	# Proteins	# Protein Groups	Protein Group Accessions	Modifications	ΔCn	q-Value	PEP	XCorr	Charge	MH+ [Da]	ΔM [ppm]	RT [min]	# Missed Cleavages
	High	IAEFTTNLTEEEEK	1	3	1	Q99529		0	0.006	0.2024	2.04152	2	1653.79	1.24677	37.303	0
A0A024R4U4	Parvin, gamma, isoform CRA_b OS=Homo sapiens GN=PARVG PE=4 SV=1 - [A0A024R4U4_HUMAN]	2.0391	4.23	1	1	1	1	331	37.4619	5.49072
	A2	Sequence	# PSMs	# Proteins	# Protein Groups	Protein Group Accessions	Modifications	ΔCn	q-Value	PEP	XCorr	Charge	MH+ [Da]	ΔM [ppm]	RT [min]	# Missed Cleavages
	Medium	LEAEDIALTAtSQK	1	1	1	A0A024R4U4	T11(Phospho)	0	0.028	0.3772	2.0391	2	1569.74	-1.59482	27.1293	0
Q8IVM6	Putative uncharacterized protein OS=Homo sapiens PE=2 SV=1 - [Q8IVM6_HUMAN]	2.03645	13.08	1	1	1	1	130	14.2053	8.83643
	A2	Sequence	# PSMs	# Proteins	# Protein Groups	Protein Group Accessions	Modifications	ΔCn	q-Value	PEP	XCorr	Charge	MH+ [Da]	ΔM [ppm]	RT [min]	# Missed Cleavages
	Medium	sAsTHLAFLFLAPsWPK	1	1	1	Q8IVM6	S1(Phospho); S3(Phospho); S14(Phospho)	0	0.027	0.3701	2.03645	2	2112.9	-1.06288	64.3298	0
Q59GR0	Nucleoside-diphosphate kinase 7 isoform a variant (Fragment) OS=Homo sapiens PE=2 SV=1 - [Q59GR0_HUMAN]	2.03183	4.59	1	1	1	2	283	32.2193	8.08936
	A2	Sequence	# PSMs	# Proteins	# Protein Groups	Protein Group Accessions	Modifications	ΔCn	q-Value	PEP	XCorr	Charge	MH+ [Da]	ΔM [ppm]	RT [min]	# Missed Cleavages
	Medium	AMFIFLMyFMYRK	2	1	1	Q59GR0	Y8(Phospho)	0	0.011	0.2522	2.03183	2	1840.84	0.92429	107.371	1
Q4G0W3	COL14A1 protein OS=Homo sapiens GN=COL14A1 PE=1 SV=1 - [Q4G0W3_HUMAN]	2.0274	4.87	2	1	1	1	534	59.1264	6.18896
	A2	Sequence	# PSMs	# Proteins	# Protein Groups	Protein Group Accessions	Modifications	ΔCn	q-Value	PEP	XCorr	Charge	MH+ [Da]	ΔM [ppm]	RT [min]	# Missed Cleavages
	Medium	yWLLPPFLAIVYFctIVQGQVAPPtR	1	2	1	Q4G0W3	Y1(Phospho); C14(Carbamidomethyl); T15(Phospho); T25(Phospho)	0	0.036	0.4201	2.0274	3	3289.54	2.30735	91.9652	0
B4DL87	cDNA FLJ52243, highly similar to Heat-shock protein beta-1 OS=Homo sapiens PE=2 SV=1 - [B4DL87_HUMAN]	2.01295	9.41	3	1	1	1	170	18.5245	6.94678
	A2	Sequence	# PSMs	# Proteins	# Protein Groups	Protein Group Accessions	Modifications	ΔCn	q-Value	PEP	XCorr	Charge	MH+ [Da]	ΔM [ppm]	RT [min]	# Missed Cleavages
	Medium	VSLDVNHFAPDELTVK	1	3	1	B4DL87		0	0.015	0.2801	2.01295	3	1783.92	0.107821	55.6823	0
G3V582	Gephyrin OS=Homo sapiens GN=GPHN PE=1 SV=1 - [G3V582_HUMAN]	2.00913	5.26	7	1	1	1	380	41.3301	6.7124
	A2	Sequence	# PSMs	# Proteins	# Protein Groups	Protein Group Accessions	Modifications	ΔCn	q-Value	PEP	XCorr	Charge	MH+ [Da]	ΔM [ppm]	RT [min]	# Missed Cleavages
	High	AFITVLEmTPVLGTEIINyR	1	7	1	G3V582	M8(Oxidation); Y19(Phospho)	0	0.006	0.206	2.00913	3	2376.19	-1.74433	59.9277	0
L8E8T9	Alternative protein INO80D OS=Homo sapiens GN=INO80D PE=4 SV=1 - [L8E8T9_HUMAN]	1.99093	18.97	1	1	1	1	58	6.80144	8.5874
	A2	Sequence	# PSMs	# Proteins	# Protein Groups	Protein Group Accessions	Modifications	ΔCn	q-Value	PEP	XCorr	Charge	MH+ [Da]	ΔM [ppm]	RT [min]	# Missed Cleavages
	Medium	MEAImIVSMcR	1	1	1	L8E8T9	M5(Oxidation); C10(Carbamidomethyl)	0	0.013	0.2653	1.99093	2	1356.62	0.604153	32.2695	0
Q9NR08	Ubiquitous TPR-motif protein Y isoform (Fragment) OS=Homo sapiens GN=UTY PE=4 SV=1 - [Q9NR08_HUMAN]	1.98475	5.63	96	1	1	1	231	25.4938	8.63135
	A2	Sequence	# PSMs	# Proteins	# Protein Groups	Protein Group Accessions	Modifications	ΔCn	q-Value	PEP	XCorr	Charge	MH+ [Da]	ΔM [ppm]	RT [min]	# Missed Cleavages
	Medium	LNPPtPSIYLENK	1	96	1	Q9NR08	T5(Phospho)	0	0.049	0.4663	1.98475	2	1565.76	2.26326	26.8482	0
Q96SE4	DNA polymerase theta OS=Homo sapiens GN=POLQ PE=2 SV=1 - [Q96SE4_HUMAN]	1.96568	0.59	2	1	1	1	2724	304.959	7.86963
	A2	Sequence	# PSMs	# Proteins	# Protein Groups	Protein Group Accessions	Modifications	ΔCn	q-Value	PEP	XCorr	Charge	MH+ [Da]	ΔM [ppm]	RT [min]	# Missed Cleavages
	Medium	LcsEIALPYHHILGER	1	2	1	Q96SE4	C2(Carbamidomethyl); S3(Phospho)	0	0.027	0.3732	1.96568	2	1987.95	1.56844	35.9911	0
A0A087WT58	Maestro heat-like repeat-containing protein family member 2A OS=Homo sapiens GN=MROH2A PE=4 SV=1 - [A0A087WT58_HUMAN]	1.96125	0.77	1	1	1	1	1688	191.089	6.87354
	A2	Sequence	# PSMs	# Proteins	# Protein Groups	Protein Group Accessions	Modifications	ΔCn	q-Value	PEP	XCorr	Charge	MH+ [Da]	ΔM [ppm]	RT [min]	# Missed Cleavages
	High	AEVAsDTLVALSR	1	1	1	A0A087WT58	S5(Phospho)	0	0.009	0.2379	1.96125	2	1411.68	0.249941	30.2044	0
B7ZL50	KLB protein OS=Homo sapiens GN=KLB PE=2 SV=1 - [B7ZL50_HUMAN]	1.94726	1.26	1	1	1	1	1035	118.822	9.21729
	A2	Sequence	# PSMs	# Proteins	# Protein Groups	Protein Group Accessions	Modifications	ΔCn	q-Value	PEP	XCorr	Charge	MH+ [Da]	ΔM [ppm]	RT [min]	# Missed Cleavages
	Medium	LFSVLPIFsEAEK	1	1	1	B7ZL50	S9(Phospho)	0	0.019	0.3211	1.94726	2	1559.78	1.20093	59.6538	0
B7Z8R2	Pentatricopeptide repeat-containing protein 2, mitochondrial OS=Homo sapiens GN=PTCD2 PE=1 SV=1 - [B7Z8R2_HUMAN]	1.91185	9.94	2	1	1	1	161	18.3377	9.17334
	A2	Sequence	# PSMs	# Proteins	# Protein Groups	Protein Group Accessions	Modifications	ΔCn	q-Value	PEP	XCorr	Charge	MH+ [Da]	ΔM [ppm]	RT [min]	# Missed Cleavages
	Medium	LcYELDLEEsAVELmK	1	2	1	B7Z8R2	C2(Carbamidomethyl); S10(Phospho); M15(Oxidation)	0	0.024	0.3617	1.91185	2	2037.89	3.15263	91.5611	0
B5BUG9	Receptor protein serine/threonine kinase (Fragment) OS=Homo sapiens GN=BMPR1A PE=2 SV=1 - [B5BUG9_HUMAN]	1.90077	2.44	1	1	1	1	532	60.1321	7.57666
	A2	Sequence	# PSMs	# Proteins	# Protein Groups	Protein Group Accessions	Modifications	ΔCn	q-Value	PEP	XCorr	Charge	MH+ [Da]	ΔM [ppm]	RT [min]	# Missed Cleavages
	Medium	YMAPEVLDEsLNK	1	1	1	B5BUG9	S10(Phospho)	0	0.039	0.4331	1.90077	2	1588.69	-3.88187	34.8645	0
E5RGE1	14-3-3 protein zeta/delta (Fragment) OS=Homo sapiens GN=YWHAZ PE=1 SV=5 - [E5RGE1_HUMAN]	1.8872	26.92	8	1	1	1	52	5.85886	4.77979
	A2	Sequence	# PSMs	# Proteins	# Protein Groups	Protein Group Accessions	Modifications	ΔCn	q-Value	PEP	XCorr	Charge	MH+ [Da]	ΔM [ppm]	RT [min]	# Missed Cleavages
	High	SVTEQGAELSNEER	1	8	1	E5RGE1		0	0.005	0.1873	1.8872	2	1548.71	0.223125	22.8282	0
A0A024R074	Synaptobrevin-like 1, isoform CRA_b OS=Homo sapiens GN=SYBL1 PE=4 SV=1 - [A0A024R074_HUMAN]	1.86159	4.62	1	1	1	1	260	30.1971	8.36768
	A2	Sequence	# PSMs	# Proteins	# Protein Groups	Protein Group Accessions	Modifications	ΔCn	q-Value	PEP	XCorr	Charge	MH+ [Da]	ΔM [ppm]	RT [min]	# Missed Cleavages
	Medium	NIVcHLQNYQQK	1	1	1	A0A024R074	C4(Carbamidomethyl)	0	0.039	0.4333	1.86159	2	1544.77	1.41349	37.5379	0
Q6ZW36	cDNA FLJ41667 fis, clone FEBRA2028366 OS=Homo sapiens PE=2 SV=1 - [Q6ZW36_HUMAN]	1.8557	4.56	1	1	1	1	329	35.7586	11.9419
	A2	Sequence	# PSMs	# Proteins	# Protein Groups	Protein Group Accessions	Modifications	ΔCn	q-Value	PEP	XCorr	Charge	MH+ [Da]	ΔM [ppm]	RT [min]	# Missed Cleavages
	Medium	VPcGFRPSPLAPtPR	1	1	1	Q6ZW36	C3(Carbamidomethyl); T13(Phospho)	0	0.013	0.2645	1.8557	2	1731.84	0.498707	51.0542	0
B4DJE6	Solute carrier organic anion transporter family member OS=Homo sapiens GN=SLCO1A2 PE=2 SV=1 - [B4DJE6_HUMAN]	1.83857	3.35	3	1	1	1	538	59.3469	5.18604
	A2	Sequence	# PSMs	# Proteins	# Protein Groups	Protein Group Accessions	Modifications	ΔCn	q-Value	PEP	XCorr	Charge	MH+ [Da]	ΔM [ppm]	RT [min]	# Missed Cleavages
	Medium	cHLPGENASSGtELIETK	1	3	1	B4DJE6	C1(Carbamidomethyl); T12(Phospho)	0	0.042	0.4425	1.83857	2	2022.89	2.80671	47.2213	0
A0A0E3DCX4	MHC class I antigen (Fragment) OS=Homo sapiens GN=HLA-C PE=4 SV=1 - [A0A0E3DCX4_HUMAN]	1.82805	7.73	1	1	1	1	181	21.1634	8.68994
	A2	Sequence	# PSMs	# Proteins	# Protein Groups	Protein Group Accessions	Modifications	ΔCn	q-Value	PEP	XCorr	Charge	MH+ [Da]	ΔM [ppm]	RT [min]	# Missed Cleavages
	Medium	SWTAADKPAQItQR	1	1	1	A0A0E3DCX4	T12(Phospho)	0	0.028	0.3839	1.82805	2	1652.78	1.2932	81.5996	0
H0YL13	Protein unc-13 homolog C (Fragment) OS=Homo sapiens GN=UNC13C PE=4 SV=5 - [H0YL13_HUMAN]	1.81193	7.82	1	1	1	1	179	20.3586	6.21436
	A2	Sequence	# PSMs	# Proteins	# Protein Groups	Protein Group Accessions	Modifications	ΔCn	q-Value	PEP	XCorr	Charge	MH+ [Da]	ΔM [ppm]	RT [min]	# Missed Cleavages
	Medium	FFyELDSEAStILK	1	1	1	H0YL13	Y3(Phospho); T11(Phospho)	0	0.031	0.3975	1.81193	2	1822.76	0.191782	33.8544	0
B4DHP1	cDNA FLJ57304, highly similar to Oviduct-specific glycoprotein OS=Homo sapiens PE=2 SV=1 - [B4DHP1_HUMAN]	1.79984	4.32	4	1	1	1	185	21.0771	10.3599
	A2	Sequence	# PSMs	# Proteins	# Protein Groups	Protein Group Accessions	Modifications	ΔCn	q-Value	PEP	XCorr	Charge	MH+ [Da]	ΔM [ppm]	RT [min]	# Missed Cleavages
	Medium	ILYPEFNK	1	4	1	B4DHP1		0	0.038	0.4307	1.79984	2	1023.55	-0.874284	32.7428	0
A1L447	Ubiquitin carboxyl-terminal hydrolase OS=Homo sapiens GN=USP29 PE=2 SV=1 - [A1L447_HUMAN]	1.77226	1.43	1	1	1	1	912	102.939	5.97314
	A2	Sequence	# PSMs	# Proteins	# Protein Groups	Protein Group Accessions	Modifications	ΔCn	q-Value	PEP	XCorr	Charge	MH+ [Da]	ΔM [ppm]	RT [min]	# Missed Cleavages
	Medium	QLNMFLDIIHQNK	1	1	1	A1L447		0	0.036	0.4203	1.77226	2	1613.85	0.579125	49.405	0
B7Z3A7	cDNA FLJ59536, highly similar to Calcium/calmodulin-dependent 3',5'-cyclic nucleotide phosphodiesterase 1A (EC 3.1.4.17) OS=Homo sapiens PE=2 SV=1 - [B7Z3A7_HUMAN]	1.76624	2.27	3	1	1	1	441	50.2924	6.26514
	A2	Sequence	# PSMs	# Proteins	# Protein Groups	Protein Group Accessions	Modifications	ΔCn	q-Value	PEP	XCorr	Charge	MH+ [Da]	ΔM [ppm]	RT [min]	# Missed Cleavages
	Medium	SDVAILYNDR	1	3	1	B7Z3A7		0	0.049	0.466	1.76624	2	1165.58	-0.153549	25.2271	0
C9JXP6	Integrator complex subunit 6 (Fragment) OS=Homo sapiens GN=INTS6 PE=1 SV=1 - [C9JXP6_HUMAN]	1.74287	20.22	8	1	1	1	89	9.88804	4.64014
	A2	Sequence	# PSMs	# Proteins	# Protein Groups	Protein Group Accessions	Modifications	ΔCn	q-Value	PEP	XCorr	Charge	MH+ [Da]	ΔM [ppm]	RT [min]	# Missed Cleavages
	Medium	NPFFLEPAIIItItDGsK	1	8	1	C9JXP6	T12(Phospho); T14(Phospho); S17(Phospho)	0	0.024	0.3574	1.74287	2	2215.97	-3.54645	67.8871	0
Q05BX6	RABEP1 protein (Fragment) OS=Homo sapiens GN=RABEP1 PE=2 SV=1 - [Q05BX6_HUMAN]	1.72513	0.84	2	1	1	1	716	82.3265	5.13525
	A2	Sequence	# PSMs	# Proteins	# Protein Groups	Protein Group Accessions	Modifications	ΔCn	q-Value	PEP	XCorr	Charge	MH+ [Da]	ΔM [ppm]	RT [min]	# Missed Cleavages
	Medium	LQLMLR	1	2	1	Q05BX6		0	0.021	0.3386	1.72513	2	773.467	-4.2468	37.7415	0
I6L8B7	Fatty acid-binding protein, epidermal OS=Homo sapiens GN=FABP5 PE=1 SV=1 - [I6L8B7_HUMAN]	1.71948	10.89	2	1	1	1	101	11.2495	6.07471
	A2	Sequence	# PSMs	# Proteins	# Protein Groups	Protein Group Accessions	Modifications	ΔCn	q-Value	PEP	XCorr	Charge	MH+ [Da]	ΔM [ppm]	RT [min]	# Missed Cleavages
	Medium	TTQFScTLGEK	1	2	1	I6L8B7	C6(Carbamidomethyl)	0	0.019	0.3265	1.71948	2	1271.59	0.384171	25.255	0
Q5T508	Leucine-rich repeat-containing G-protein-coupled receptor 6 (Fragment) OS=Homo sapiens GN=LGR6 PE=1 SV=1 - [Q5T508_HUMAN]	1.71525	5.17	2	1	1	1	232	26.1569	6.13818
	A2	Sequence	# PSMs	# Proteins	# Protein Groups	Protein Group Accessions	Modifications	ΔCn	q-Value	PEP	XCorr	Charge	MH+ [Da]	ΔM [ppm]	RT [min]	# Missed Cleavages
	Medium	GttSLEILtLTR	1	2	1	Q5T508	T2(Phospho); T3(Phospho); T9(Phospho)	0	0.031	0.3974	1.71525	2	1544.64	-1.11643	48.1078	0
A0A087WZR8	GRIP and coiled-coil domain-containing protein 2 OS=Homo sapiens GN=GCC2 PE=1 SV=1 - [A0A087WZR8_HUMAN]	1.6885	1.32	3	1	1	4	683	79.9419	4.86865
	A2	Sequence	# PSMs	# Proteins	# Protein Groups	Protein Group Accessions	Modifications	ΔCn	q-Value	PEP	XCorr	Charge	MH+ [Da]	ΔM [ppm]	RT [min]	# Missed Cleavages
	Medium	DALLETVNR	4	3	1	A0A087WZR8		0	0.013	0.267	1.6885	2	1030.55	-0.61101	30.4244	0
Q9BTE2	Chromosome 16 open reading frame 35 OS=Homo sapiens GN=C16orf35 PE=1 SV=1 - [Q9BTE2_HUMAN]	1.66145	4.1	5	1	1	1	390	43.5784	6.3667
	A2	Sequence	# PSMs	# Proteins	# Protein Groups	Protein Group Accessions	Modifications	ΔCn	q-Value	PEP	XCorr	Charge	MH+ [Da]	ΔM [ppm]	RT [min]	# Missed Cleavages
	Medium	AAILSVPAAQNPEDLR	1	5	1	Q9BTE2		0	0.044	0.4493	1.66145	2	1664.9	-0.688265	45.6043	0
A0A087X0K4	CUB and sushi domain-containing protein 2 OS=Homo sapiens GN=CSMD2 PE=1 SV=1 - [A0A087X0K4_HUMAN]	1.6457	0.5	1	1	1	1	3591	391.055	6.25244
	A2	Sequence	# PSMs	# Proteins	# Protein Groups	Protein Group Accessions	Modifications	ΔCn	q-Value	PEP	XCorr	Charge	MH+ [Da]	ΔM [ppm]	RT [min]	# Missed Cleavages
	Medium	VVFSDGLVFSSsIVyEcR	1	1	1	A0A087X0K4	S12(Phospho); Y15(Phospho); C17(Carbamidomethyl)	0	0.035	0.4129	1.6457	2	2223.94	-1.53255	80.3512	0
B4DTP6	cDNA FLJ56908, highly similar to MORC family CW-type zinc finger 4 OS=Homo sapiens PE=2 SV=1 - [B4DTP6_HUMAN]	1.63665	2.1	1	1	1	2	808	92.2629	8.36768
	A2	Sequence	# PSMs	# Proteins	# Protein Groups	Protein Group Accessions	Modifications	ΔCn	q-Value	PEP	XCorr	Charge	MH+ [Da]	ΔM [ppm]	RT [min]	# Missed Cleavages
	Medium	tSQDNFETSTVARPIPK	2	1	1	B4DTP6	T1(Phospho)	0	0.044	0.4536	1.63549	2	1970.92	-0.53085	49.0317	0
Q6ZSX8	cDNA FLJ45139 fis, clone BRAWH3039623 OS=Homo sapiens PE=2 SV=1 - [Q6ZSX8_HUMAN]	1.62635	4.41	1	1	1	2	136	15.4649	10.0669
	A2	Sequence	# PSMs	# Proteins	# Protein Groups	Protein Group Accessions	Modifications	ΔCn	q-Value	PEP	XCorr	Charge	MH+ [Da]	ΔM [ppm]	RT [min]	# Missed Cleavages
	Medium	TVSIPR	2	1	1	Q6ZSX8		0	0.027	0.3738	1.43	2	672.403	-0.747101	26.8763	0
Q53SY7	Putative uncharacterized protein CAD (Fragment) OS=Homo sapiens GN=CAD PE=3 SV=1 - [Q53SY7_HUMAN]	1.62432	0.6	2	1	1	1	2151	235.029	6.59521
	A2	Sequence	# PSMs	# Proteins	# Protein Groups	Protein Group Accessions	Modifications	ΔCn	q-Value	PEP	XCorr	Charge	MH+ [Da]	ΔM [ppm]	RT [min]	# Missed Cleavages
	High	LLDTIGISQPQWR	1	2	1	Q53SY7		0	0.004	0.1688	1.62432	2	1526.84	1.56352	32.0683	0
J3KN60	Electron transfer flavoprotein subunit alpha, mitochondrial OS=Homo sapiens GN=ETFA PE=1 SV=1 - [J3KN60_HUMAN]	1.62094	20.31	3	1	1	1	64	6.76459	10.0083
	A2	Sequence	# PSMs	# Proteins	# Protein Groups	Protein Group Accessions	Modifications	ΔCn	q-Value	PEP	XCorr	Charge	MH+ [Da]	ΔM [ppm]	RT [min]	# Missed Cleavages
	Medium	LGGEVScLVAGtK	1	3	1	J3KN60	C7(Carbamidomethyl); T12(Phospho)	0	0.03	0.3891	1.62094	2	1370.64	-1.61689	55.3645	0
A0A024R1B9	Breakpoint cluster region, isoform CRA_c OS=Homo sapiens GN=BCR PE=4 SV=1 - [A0A024R1B9_HUMAN]	1.60657	2.25	3	1	1	1	844	96.0776	8.23584
	A2	Sequence	# PSMs	# Proteins	# Protein Groups	Protein Group Accessions	Modifications	ΔCn	q-Value	PEP	XCorr	Charge	MH+ [Da]	ΔM [ppm]	RT [min]	# Missed Cleavages
	Medium	mGcPTLMTRPPHRPTsAAR	1	3	1	A0A024R1B9	M1(Oxidation); C3(Carbamidomethyl); S16(Phospho)	0	0.017	0.3079	1.60657	2	2233.02	0.941501	69.2962	0
O95987	CTL-recognized antigen on melanoma (CAMEL) OS=Homo sapiens GN=CAMEL PE=2 SV=1 - [O95987_HUMAN]	0	9.17	1	1	1	1	109	11.6818	11.3999
	A2	Sequence	# PSMs	# Proteins	# Protein Groups	Protein Group Accessions	Modifications	ΔCn	q-Value	PEP	XCorr	Charge	MH+ [Da]	ΔM [ppm]	RT [min]	# Missed Cleavages
	Medium	tAAcFscTsR	1	1	1	O95987	T1(Phospho); C4(Carbamidomethyl); S6(Phospho); C7(Carbamidomethyl); S9(Phospho)	0	0.013	0.2676	0.6161	2	1400.38	0.299323	139.866	0
C6KYL4	Free fatty acid receptor 2 OS=Homo sapiens GN=FFAR2 PE=2 SV=1 - [C6KYL4_HUMAN]	0	3.33	1	1	1	1	330	37.1198	9.39307
	A2	Sequence	# PSMs	# Proteins	# Protein Groups	Protein Group Accessions	Modifications	ΔCn	q-Value	PEP	XCorr	Charge	MH+ [Da]	ΔM [ppm]	RT [min]	# Missed Cleavages
	Medium	yLGVAFPVQyK	1	1	1	C6KYL4	Y1(Phospho); Y10(Phospho)	0	0.044	0.4509	1.32799	2	1444.63	1.02227	26.1995	0
Q4JM47	AGR2 OS=Homo sapiens GN=AGR2 PE=4 SV=1 - [Q4JM47_HUMAN]	0	6.67	1	1	1	1	195	22.2237	8.76318
	A2	Sequence	# PSMs	# Proteins	# Protein Groups	Protein Group Accessions	Modifications	ΔCn	q-Value	PEP	XCorr	Charge	MH+ [Da]	ΔM [ppm]	RT [min]	# Missed Cleavages
	High	msNYTDAEssFSK	1	1	1	Q4JM47	M1(Oxidation); S2(Phospho); S9(Phospho); S10(Phospho)	0	0.002	0.1494	0.80032	2	1722.5	-0.660593	9.33716	0
A0A0C4DGP1	Protein FAM220A OS=Homo sapiens GN=FAM220A PE=4 SV=1 - [A0A0C4DGP1_HUMAN]	0	25	1	1	1	1	68	7.72221	10.8726
	A2	Sequence	# PSMs	# Proteins	# Protein Groups	Protein Group Accessions	Modifications	ΔCn	q-Value	PEP	XCorr	Charge	MH+ [Da]	ΔM [ppm]	RT [min]	# Missed Cleavages
	Medium	INFPYLyIVASmMLNVR	1	1	1	A0A0C4DGP1	Y7(Phospho); M12(Oxidation)	0	0.042	0.4448	1.66328	3	2140.04	-0.809686	119.008	0
Q9NRB6	Mutant fibroblast growth factor receptor 3 (Fragment) OS=Homo sapiens GN=FGFR3 PE=2 SV=1 - [Q9NRB6_HUMAN]	0	18.97	1	1	1	1	174	17.7982	5.16064
	A2	Sequence	# PSMs	# Proteins	# Protein Groups	Protein Group Accessions	Modifications	ΔCn	q-Value	PEP	XCorr	Charge	MH+ [Da]	ΔM [ppm]	RT [min]	# Missed Cleavages
	Medium	LSADGEtATQsFGLcVcVcVcVcVcTsAcAcVR	1	1	1	Q9NRB6	T7(Phospho); S11(Phospho); C15(Carbamidomethyl); C17(Carbamidomethyl); C19(Carbamidomethyl); C21(Carbamidomethyl); C23(Carbamidomethyl); C25(Carbamidomethyl); S27(Phospho); C29(Carbamidomethyl); C31(Carbamidomethyl)	0	0.015	0.2845	1.705	4	3997.43	-8.86917	13.4912	0
Q5U003	Chemokine (C-C motif) receptor 1 OS=Homo sapiens GN=CCR1 PE=2 SV=1 - [Q5U003_HUMAN]	0	7.32	1	1	1	1	355	41.1459	8.1626
	A2	Sequence	# PSMs	# Proteins	# Protein Groups	Protein Group Accessions	Modifications	ΔCn	q-Value	PEP	XCorr	Charge	MH+ [Da]	ΔM [ppm]	RT [min]	# Missed Cleavages
	Medium	METPNTTEDyDTTtEFDYGDAtPcQK	1	1	1	Q5U003	Y10(Phospho); T14(Phospho); T22(Phospho); C24(Carbamidomethyl)	0	0.035	0.4134	1.42696	3	3270.11	0.0348602	113.889	0
[truncated: 415 more rows]
