# Supplementary material for: Very Long-Chain C24:1 Ceramide Is Increased in Serum Extracellular Vesicles with Aging and Can Induce Senescence in Bone-Derived Mesenchymal Stem Cells
Source: Cells. 2019 Jan 10;8(1):37. doi: 10.3390/cells8010037 (PMC6356348; doi:10.3390/cells8010037)
Supplement: Supplementary file 1 [file cells-08-00037-s001.zip › SEC Human Serum EV isolation (F2).xlsx]

## Sheet: Sheet1
Accession	Description	Score	Coverage	# Proteins	# Unique Peptides	# Peptides	# PSMs	# AAs	MW [kDa]	calc. pI
C0JYY2	Apolipoprotein B (Including Ag(X) antigen) OS=Homo sapiens GN=APOB PE=4 SV=1 - [C0JYY2_HUMAN]	2228.18	40.21	17	81	132	606	4563	515.236	7.04932
	A2	Sequence	# PSMs	# Proteins	# Protein Groups	Protein Group Accessions	Modifications	ΔCn	q-Value	PEP	XCorr	Charge	MH+ [Da]	ΔM [ppm]	RT [min]	# Missed Cleavages
	High	LNTDIAGLASAIDmSTNYNSDSLHFSNVFR	6	3	1	C0JYY2	M14(Oxidation)	0	0	8.153e-05	8.45605	3	3289.54	0.129477	90.7823	0
	High	NFVASHIANILNSEELDIQDLKK	3	6	1	C0JYY2		0	0	9.92e-05	7.77851	3	2611.37	-0.563431	80.9151	1
	High	AQNLYQELLTQEGQASFQGLK	5	5	2	C0JYY2;Q59HB3		0	0	2.421e-05	7.61226	3	2366.2	-0.407084	77.7919	0
	High	NSLFFSAQPFEITASTNNEGNLK	4	4	2	C0JYY2;Q59HB3		0	0	7.717e-05	7.0167	3	2529.23	-0.277382	75.9342	0
	High	DFSAEYEEDGKYEGLQEWEGK	5	5	2	C0JYY2;Q59HB3		0	0	0.000223	7.00735	3	2509.07	-0.521639	51.91	1
	High	NHLQLEGLFFTNGEHTSK	4	6	2	C0JYY2;Q59HB3		0	0	0.0002205	6.92876	3	2072.02	0.253112	48.1155	0
	High	DKDQEVLLQTFLDDASPGDK	11	6	1	C0JYY2		0	0	0.0001682	6.77487	3	2234.08	-0.236788	75.6858	1
	High	IHSGSFQSQVELSNDQEK	4	6	2	C0JYY2;Q59HB3		0	0	0.0002386	6.59818	3	2032.96	0.397743	24.6868	0
	High	KGISTSAASPAVGTVGmDmDEDDDFSK	1	4	2	C0JYY2;Q59HB3	M17(Oxidation); M19(Oxidation)	0	0	0.008147	6.57525	3	2763.2	-0.445942	29.9879	1
	High	TQFNNNEYSQDLDAYNTK	4	3	1	C0JYY2		0	0	0.0007443	6.57214	3	2164.94	-0.0114029	34.9169	0
	High	AALTELSLGSAYQAmILGVDSK	5	3	1	C0JYY2	M15(Oxidation)	0	0	0.0002409	6.54833	3	2254.16	0.06884	75.4485	0
	High	NLTDFAEQYSIQDWAK	3	4	1	C0JYY2		0	0	0.001545	6.43671	2	1928.9	-0.146208	73.5868	0
	High	VPSYTLILPSLELPVLHVPR	16	4	2	C0JYY2;Q59HB3		0	0	7.613e-05	6.34522	3	2243.31	-0.586517	101.288	0
	High	LLLQmDSSATAYGSTVSK	6	3	1	C0JYY2	M5(Oxidation)	0	0	0.0006002	6.34507	2	1887.94	0.151005	35.0785	0
	High	NFVASHIANILNSEELDIQDLK	4	6	1	C0JYY2		0	0	0.0005351	6.2203	3	2483.28	-0.199522	88.2401	0
	High	YEDGTLSLTSTSDLQSGIIK	6	3	1	C0JYY2		0	0	3.598e-05	6.15266	3	2128.06	-0.436961	59.7429	0
	High	HSITNPLAVLcEFISQSIK	10	4	2	C0JYY2;Q59HB3	C11(Carbamidomethyl)	0	0	0.000651	6.11941	3	2157.14	-0.100219	121.243	0
	High	GISTSAASPAVGTVGmDmDEDDDFSK	2	4	2	C0JYY2;Q59HB3	M16(Oxidation); M18(Oxidation)	0	0	0.0002822	5.97265	3	2635.1	-0.375237	37.2798	0
	High	IADFELPTIIVPEQTIEIPSIK	17	4	2	C0JYY2;Q59HB3		0	0	0.001143	5.94813	3	2466.37	-0.0947586	103.817	0
	High	LPQQANDYLNSFNWER	6	3	1	C0JYY2		0	0	0.0009668	5.92911	2	1994.93	-0.605298	63.4141	0
	High	QSmTLSSEVQIPDFDVDLGTILR	9	4	1	C0JYY2	M3(Oxidation)	0	0	0.0001008	5.90943	3	2580.29	-0.401065	99.4768	0
	High	ADSVVDLLSYNVQGSGETTYDHK	7	4	1	C0JYY2		0	0	0.003127	5.81311	3	2498.17	-0.409042	59.0641	0
	High	YTYNYEAESSSGVPGTADSR	4	6	1	C0JYY2		0	0	0.0005348	5.72842	2	2153.93	-0.12377	29.2788	0
	High	VNWEEEAASGLLTSLK	11	4	2	C0JYY2;Q59HB3		0	0	0.0004587	5.6179	2	1746.89	-0.0140596	80.31	0
	High	VNQNLVYESGSLNFSK	3	4	2	C0JYY2;Q59HB3		0	0	0.002032	5.58857	2	1798.9	-0.429967	44.4197	0
	High	SVSDGIAALDLNAVANK	12	4	2	C0JYY2;Q59HB3		0	0	0.001103	5.57076	2	1657.88	-0.204817	56.5045	0
	High	LSLESLTSYFSIESSTK	11	6	2	C0JYY2;Q59HB3		0	0	0.01165	5.55494	3	1891.95	-0.992093	88.9813	0
	High	DQEVLLQTFLDDASPGDK	2	6	1	C0JYY2		0	0	0.001295	5.54252	2	1990.96	-0.242478	84.3147	0
	High	VPLLLSEPINIIDALEmR	14	3	1	C0JYY2	M17(Oxidation)	0	0	6.396e-05	5.49064	3	2052.14	0.133636	117.983	0
	High	TILGTmPAFEVSLQALQK	9	3	1	C0JYY2	M6(Oxidation)	0	0	0.0003061	5.48209	3	1963.06	-0.153599	75.6344	0
	High	TIHDLHLFIENIDFNK	3	3	1	C0JYY2		0	0	0.0006328	5.46632	3	1969.02	-1.1184	67.6762	0
	High	NLQNNAEWVYQGAIR	3	4	2	C0JYY2;Q59HB3		0	0	0.00123	5.35423	2	1775.88	-0.646505	48.3811	0
	High	ALYWVNGQVPDGVSK	3	5	1	C0JYY2		0	0	0.001223	5.33317	2	1632.84	-0.324152	48.6647	0
	High	LNDLNSVLVmPTFHVPFTDLQVPScK	6	4	2	C0JYY2;Q59HB3	M10(Oxidation); C25(Carbamidomethyl)	0	0	0.004425	5.30932	3	2987.5	-0.0665779	89.9924	0
	High	IEFEWNTGTNVDTK	5	3	1	C0JYY2		0	0	0.002791	5.30737	2	1653.78	-0.148235	47.4113	0
	High	LQDFSDQLSDYYEK	2	2	2	C0JYY2;Q59HB3		0	0	0.003455	5.25877	2	1750.78	0.770353	49.7687	0
	High	FSDEGTHESQISFTIEGPLTSFGLSNK	1	3	1	C0JYY2		0	0	0.05207	5.17819	3	2928.39	-0.217169	80.1476	0
	High	AHLDIAGSLEGHLR	9	6	2	C0JYY2;Q59HB3		0	0	0.0006067	5.07234	3	1488.79	-0.743702	37.6771	0
	High	ITENDIQIALDDAK	5	3	1	C0JYY2		0	0	0.001457	5.04573	2	1558.8	-0.251139	52.6031	0
	High	FDHTNSLNIAGLSLDFSSK	8	3	1	C0JYY2		0	0	0.0006587	5.04027	3	2066.02	0.396048	70.8845	0
	High	ILGEELGFASLHDLQLLGK	10	6	1	C0JYY2		0	0	0.0005424	4.97095	2	2053.13	-0.0298087	87.6003	0
	High	TIDQmLNSELQWPVPDIYLR	11	3	1	C0JYY2	M5(Oxidation)	0	0	0.0007433	4.93323	3	2447.23	-0.520503	90.6593	0
	High	FSVPAGIVIPSFQALTAR	6	4	2	C0JYY2;Q59HB3		0	0	0.005009	4.87586	3	1874.05	-0.119237	94.1574	0
	High	EYSGTIASEANTYLNSK	2	6	2	C0JYY2;Q59HB3		0	0	0.001383	4.83894	2	1847.87	-0.286453	43.1537	0
	High	EFNLQNmGLPDFHIPENLFLK	6	3	1	C0JYY2	M7(Oxidation)	0	0	0.01863	4.72999	3	2532.26	0.134414	93.8985	0
	High	AVSmPSFSILGSDVR	3	4	2	C0JYY2;Q59HB3	M4(Oxidation)	0	0	0.002254	4.72906	2	1581.79	-0.597936	52.5674	0
	High	DKAQNLYQELLTQEGQASFQGLK	1	5	2	C0JYY2;Q59HB3		0	0	0.06532	4.69347	3	2609.33	4.27311	73.9481	1
	High	SGSSTASWIQNVDTK	3	3	1	C0JYY2		0	0	0.001501	4.64933	2	1580.75	-0.294182	32.939	0
	High	ATFQTPDFIVPLTDLR	12	3	1	C0JYY2		0	0	0.009111	4.5985	2	1833.97	-0.374459	86.936	0
	High	mTSNFPVDLSDYPK	3	3	1	C0JYY2	M1(Oxidation)	0	0	0.0008019	4.58573	2	1629.75	0.188662	49.4187	0
	High	IAELSATAQEIIK	8	2	2	C0JYY2;Q59HB3		0	0	0.003678	4.49233	2	1386.78	0.0301746	46.8724	0
	High	IGQDGISTSATTNLK	3	3	1	C0JYY2		0	0	0.0009446	4.37158	2	1505.78	-0.0505539	26.4024	0
	High	TLADLTLLDSPIK	7	3	1	C0JYY2		0	0	0.01078	4.36592	2	1399.8	-0.416318	71.002	0
	High	IEGNLIFDPNNYLPK	6	6	1	C0JYY2		0	0	0.001813	4.34544	2	1746.91	-0.212938	76.279	0
	High	WNFYYSPQSSPDK	3	5	2	C0JYY2;Q59HB3		0	0	0.007809	4.33631	2	1618.72	-0.194448	43.9086	0
	High	LELELRPTGEIEQYSVSATYELQR	3	4	1	C0JYY2		0	0	0.01696	4.33062	3	2824.43	-0.581968	71.3363	0
	High	TEHGSEmLFFGNAIEGK	1	4	1	C0JYY2	M7(Oxidation)	0	0	0.03623	4.19157	3	1882.86	-0.344596	40.8888	0
	High	mYQmDIQQELQR	3	5	1	C0JYY2	M1(Oxidation); M4(Oxidation)	0	0	0.004803	4.18301	2	1614.73	0.997611	29.1442	0
	High	ENFAGEATLQR	4	6	2	C0JYY2;Q59HB3		0	0	0.01364	4.13826	2	1235.6	-0.34759	27.0389	0
	High	YGmVAQVTQTLK	2	6	1	C0JYY2	M3(Oxidation)	0	0	0.01124	4.13269	2	1354.7	-1.37192	28.1523	0
	High	YNALDLTNNGK	3	3	1	C0JYY2		0	0	0.01905	4.11776	2	1222.61	0.0732377	29.0065	0
	High	TSSFALNLPTLPEVK	6	4	2	C0JYY2;Q59HB3		0	0	0.00636	4.06383	2	1616.89	-0.389486	75.3236	0
	High	NTFTLScDGSLR	4	4	1	C0JYY2	C7(Carbamidomethyl)	0	0	0.0149	4.04965	2	1370.64	-0.843049	34.2828	0
	High	NIQEYLSILTDPDGK	2	2	2	C0JYY2;Q59HB3		0	0	0.02647	4.04911	3	1705.86	0.20395	81.2379	0
	High	MTSNFPVDLSDYPK	2	3	1	C0JYY2		0	0	0.02787	4.00928	2	1613.75	1.50247	54.0175	0
	High	YSQPEDSLIPFFEITVPESQLTVSQFTLPK	3	4	2	C0JYY2;Q59HB3		0	0	0.03255	3.9899	3	3440.75	-0.850134	118.085	0
	High	IDDIWNLEVK	8	6	2	C0JYY2;Q59HB3		0	0	0.04237	3.98059	2	1244.65	-0.427729	58.2037	0
	High	LEIQSQVDSQHVGHSVLTAK	2	4	2	C0JYY2;Q59HB3		0	0	0.01145	3.96905	3	2176.14	0.516361	29.1955	0
	High	TILGTMPAFEVSLQALQK	3	3	1	C0JYY2		0	0	0.005671	3.96288	2	1947.06	-0.627965	89.0959	0
	High	LNDLNSVLVMPTFHVPFTDLQVPScK	2	4	2	C0JYY2;Q59HB3	C25(Carbamidomethyl)	0	0	0.06887	3.9059	3	2971.5	-0.710103	99.3309	0
	High	QTIIVVLENVQR	4	3	1	C0JYY2		0	0	0.009632	3.88171	2	1411.83	-0.412109	57.3227	0
	High	ALVEQGFTVPEIK	7	3	1	C0JYY2		0	0	0.0106	3.86531	2	1430.79	-0.11556	54.5507	0
	High	SFDYHQFVDETNDK	2	3	1	C0JYY2		0	0	0.008655	3.83299	3	1744.74	-0.211651	39.0261	0
	High	QSMTLSSEVQIPDFDVDLGTILR	1	4	1	C0JYY2		0	0	0.09322	3.79125	2	2564.27	-10.0219	112.587	0
	High	LTISEQNIQR	3	6	1	C0JYY2		0	0	0.01726	3.76783	2	1201.65	-0.270843	26.1853	0
	High	GFEPTLEALFGK	7	6	1	C0JYY2		0	0	0.009284	3.75587	2	1308.68	-0.266094	78.1761	0
	High	LPYTIITTPPLK	3	4	2	C0JYY2;Q59HB3		0	0	0.006153	3.74731	2	1356.81	-0.174776	57.6598	0
	High	IVQILPWEQNEQVK	7	6	1	C0JYY2		0	0	0.003951	3.71843	2	1723.94	-0.866856	57.2276	0
	High	LDFSSQADLR	1	3	1	C0JYY2		0	0	0.03226	3.67847	2	1151.57	0.175618	32.1674	0
	High	SEYQADYESLR	4	3	1	C0JYY2		0	0	0.0219	3.64575	2	1360.6	-0.337706	27.7301	0
	High	TLQGIPQmIGEVIR	8	4	1	C0JYY2	M8(Oxidation)	0	0	0.04018	3.59699	3	1570.86	0.0716421	59.2984	0
	High	VPLLLSEPINIIDALEMR	1	3	1	C0JYY2		0	0	0.01264	3.55814	3	2036.15	1.89388	121.524	0
	High	VLLDQLGTTISFER	2	3	1	C0JYY2		0	0	0.005966	3.5415	2	1591.87	1.07034	69.2321	0
	High	VIGNmGQTmEQLTPELK	2	5	1	C0JYY2	M5(Oxidation); M9(Oxidation)	0	0	0.09164	3.48913	2	1920.95	3.28781	31.8982	0
	High	ATGVLYDYVNK	6	4	2	C0JYY2;Q59HB3		0	0	0.05115	3.45272	2	1242.64	-0.580632	33.9328	0
	High	NTLELSNGVIVK	3	3	1	C0JYY2		0	0	0.01132	3.43839	2	1286.73	-0.00651943	36.6162	0
	High	SEILAHWSPAK	5	3	1	C0JYY2		0	0	0.0582	3.43374	2	1238.65	-0.666985	28.8779	0
	High	NPNGYSFSIPVK	2	4	2	C0JYY2;Q59HB3		0	0	0.02368	3.40795	2	1322.67	-0.441422	42.2989	0
	High	YEGLQEWEGK	2	5	2	C0JYY2;Q59HB3		0	0	0.03505	3.39803	2	1238.57	-0.646341	32.0076	0
	High	LLSGGNTLHLVSTTK	4	4	1	C0JYY2		0	0	0.006784	3.38757	2	1540.87	0.0266501	31.8193	0
	High	AVSMPSFSILGSDVR	2	4	2	C0JYY2;Q59HB3		0	0	0.01635	3.34079	2	1565.8	-1.35686	69.1911	0
	High	LAPGELTIIL	6	2	2	C0JYY2;Q59HB3		0	0	0.04971	3.25151	2	1039.64	-0.599771	84.685	0
	High	LDVTTSIGR	3	4	2	C0JYY2;Q59HB3		0	0	0.04168	3.22279	2	961.531	-0.606343	28.4505	0
	High	HEQDmVNGImLSVEK	1	6	1	C0JYY2	M5(Oxidation); M10(Oxidation)	0	0	0.07073	3.17348	2	1761.81	-0.870325	28.2278	0
	High	VSALLTPAEQTGTWK	2	3	1	C0JYY2		0	0	0.003164	3.1369	2	1601.85	-0.44484	42.2604	0
	High	NNALDFVTK	3	4	2	C0JYY2;Q59HB3		0	0	0.06513	3.1088	2	1021.53	-0.690227	33.7985	0
	High	SVSLPSLDPASAK	4	6	1	C0JYY2		0	0	0.02842	3.05753	2	1271.68	-0.744023	40.2706	0
	High	LNGEIQALELPQK	1	5	1	C0JYY2		0	0	0.0368	3.02331	2	1452.8	-0.776616	43.1175	0
	High	LEVLNFDFQANAQLSNPK	1	4	1	C0JYY2		0	0	0.05041	3.01212	2	2048.04	-0.881305	74.9001	0
	High	SPAFTDLHLR	2	4	2	C0JYY2;Q59HB3		0	0	0.02047	3.00253	3	1156.61	-0.831565	32.7737	0
	High	VLVDHFGYTK	8	5	1	C0JYY2		0	0	0.03175	3.0015	2	1178.62	-0.570773	27.0698	0
	High	YENYELTLK	6	3	1	C0JYY2		0	0	0.08566	2.98356	2	1172.58	-0.711396	32.6879	0
	High	EVYGFNPEGK	2	6	1	C0JYY2		0	0	0.04166	2.97093	2	1139.54	-0.339391	28.8427	0
	High	EVGTVLSQVYSK	1	5	2	C0JYY2;Q59HB3		0	0	0.02614	2.96573	2	1309.7	-0.353425	35.8257	0
	High	FPEVDVLTK	6	4	2	C0JYY2;Q59HB3		0	0	0.04821	2.91997	2	1047.57	-0.418518	43.4694	0
	High	HINIDQFVR	4	3	1	C0JYY2		0	0	0.03798	2.8998	3	1141.61	-0.971164	34.0865	0
	High	NQDVHSINLPFFETLQEYFER	1	3	1	C0JYY2		0	0	0.08382	2.84435	3	2626.26	0.289192	108.322	0
	High	AEPLAFTFSHDYK	2	3	1	C0JYY2		0	0	0.08472	2.83942	2	1525.73	0.562697	41.2188	0
	High	TLQGIPQMIGEVIR	2	4	1	C0JYY2		0	0	0.07468	2.83054	2	1554.87	-0.834094	80.3202	0
	High	DNVFDGLVR	4	6	2	C0JYY2;Q59HB3		0	0	0.05476	2.79327	2	1034.53	-0.170623	47.0898	0
	High	SVGFHLPSR	6	3	1	C0JYY2		0	0	0.07204	2.74848	2	999.536	-0.718116	27.702	0
	High	GIISALLVPPETEEAK	5	6	1	C0JYY2		0	0	0.03815	2.69621	2	1666.93	-0.192199	67.1171	0
	High	ESQLPTVmDFR	3	5	1	C0JYY2	M8(Oxidation)	0	0	0.05906	2.68554	2	1338.64	0.102811	37.2051	0
	High	TEVIPPLIENR	6	4	1	C0JYY2		0	0	0.07374	2.56852	2	1280.72	-0.434745	44.3108	0
	High	YHWEHTGLTLR	4	4	2	C0JYY2;Q59HB3		0	0	0.0685	2.54643	3	1412.71	-0.37959	28.0515	0
	High	LALWGEHTGQLYSK	2	3	1	C0JYY2		0	0	0.08524	2.27788	3	1602.83	-0.972915	39.0576	0
	High	EFQVPTFTIPK	4	3	1	C0JYY2		0	0	0.07357	2.23416	2	1306.7	-0.428881	65.4257	0
	High	DAVEKPQEFTIVAFVK	1	3	1	C0JYY2		0	0	0.05399	1.88842	3	1820.98	0.25273	61.7116	0
	High	ASGSLPYTQTLQDHLNSLK	6	3	1	C0JYY2		0	0.001	0.09764	2.90035	2	2073.06	0.663896	53.3354	0
	High	DEPTYILNIK	2	6	1	C0JYY2		0	0.001	0.1118	2.4964	2	1205.64	-0.294085	47.4422	0
	High	IYSLWEHSTK	3	6	2	C0JYY2;Q59HB3		0	0.001	0.09956	1.39236	3	1263.64	-0.239009	29.3166	0
	High	QGFFPDSVNK	2	6	1	C0JYY2		0	0.002	0.1319	2.82347	2	1138.55	-0.981913	32.8044	0
	High	GISTSAASPAVGTVGMDmDEDDDFSK	2	4	2	C0JYY2;Q59HB3	M18(Oxidation)	0	0.002	0.1708	2.60063	3	2619.1	-2.64529	44.9693	0
	High	IPSVQINFK	4	3	1	C0JYY2		0	0.002	0.1512	2.49693	1	1045.6	-1.02711	42.5142	0
	High	TGISPLALIK	2	6	1	C0JYY2		0	0.002	0.1878	2.20323	2	1012.64	-0.640276	56.3179	0
	High	FIIPSPK	6	4	1	C0JYY2		0	0.002	0.1494	1.71368	2	801.487	-0.401049	34.9759	0
	High	SLWDFLK	4	4	2	C0JYY2;Q59HB3		0	0.002	0.1468	1.57836	2	908.487	-0.619882	75.3242	0
	High	AQIPILR	5	4	2	C0JYY2;Q59HB3		0	0.002	0.2036	1.2633	2	810.52	-0.152355	32.1688	0
	High	KmTSNFPVDLSDYPK	1	3	1	C0JYY2	M2(Oxidation)	0	0.003	0.2227	3.3965	3	1757.84	1.69541	39.4609	1
	High	IEIPLPFGGK	3	3	1	C0JYY2		0	0.003	0.2204	2.20039	2	1070.62	-0.648598	63.8335	0
	High	ITLPDFR	3	3	1	C0JYY2		0	0.003	0.241	1.84449	2	861.482	-0.595324	43.5219	0
	High	FIIPGLK	6	4	2	C0JYY2;Q59HB3		0	0.003	0.2384	1.41294	2	787.508	-0.160477	50.8557	0
	High	EELcTmFIR	1	5	2	C0JYY2;Q59HB3	C4(Carbamidomethyl); M6(Oxidation)	0	0.004	0.2517	1.90097	2	1214.55	-0.988055	35.0379	0
	Medium	INPLALK	1	4	1	C0JYY2		0	0.031	0.434	1.71118	2	768.497	-0.78246	31.59	0
	Medium	NIFNFK	3	3	1	C0JYY2		0	0.034	0.449	1.52215	2	782.419	-0.517987	38.6994	0
	Medium	DFSLWEK	1	4	2	C0JYY2;Q59HB3		0	0.039	0.477	2.01319	2	924.446	-0.645858	46.2093	0
	Medium	QVFLYPEK	1	6	1	C0JYY2		0	0.04	0.4788	1.96597	2	1023.55	-0.516498	32.9447	0
	Medium	LSLPDFK	1	4	2	C0JYY2;Q59HB3		0	0.044	0.4969	1.81434	2	819.461	-0.538619	44.4604	0
	Medium	NIILPVYDK	1	4	2	C0JYY2;Q59HB3		0	0.045	0.4994	1.45034	2	1074.62	-0.434774	41.2893	0
	Medium	FQFPGKPGIYTR	1	5	2	C0JYY2;Q59HB3		0	0.045	0.5003	1.3704	3	1410.75	-0.193623	35.643	0
L8E853	von Willebrand factor OS=Homo sapiens GN=VWF PE=4 SV=1 - [L8E853_HUMAN]	1777.97	30.72	2	26	53	455	2715	298.181	5.47803
	A2	Sequence	# PSMs	# Proteins	# Protein Groups	Protein Group Accessions	Modifications	ΔCn	q-Value	PEP	XCorr	Charge	MH+ [Da]	ΔM [ppm]	RT [min]	# Missed Cleavages
	High	ILDELLQTcVDPEDcPVcEVAGR	16	1	1	L8E853	C9(Carbamidomethyl); C15(Carbamidomethyl); C18(Carbamidomethyl)	0	0	0.0007893	7.81939	3	2688.23	0.377111	73.2187	0
	High	VcGLcGNFDGIQNNDLTSSNLQVEEDPVDFGNSWK	5	1	1	L8E853	C2(Carbamidomethyl); C5(Carbamidomethyl)	0	0	0.001284	7.57842	4	3928.73	-1.837	83.5207	0
	High	RPGDVWTLPDQcHTVTcQPDGQTLLK	6	2	2	L8E853;B4DMS3	C12(Carbamidomethyl); C17(Carbamidomethyl)	0	0	0.001748	7.1656	3	3022.45	0.0621226	50.3932	0
	High	YLFPGEcQYVLVQDYcGSNPGTFR	4	1	1	L8E853	C7(Carbamidomethyl); C16(Carbamidomethyl)	0	0	3.959e-05	6.91223	3	2870.29	-0.189411	76.9599	0
	High	STIYPVGQFWEEGcDVcTcTDmEDAVmGLR	1	2	2	L8E853;B4DMS3	C14(Carbamidomethyl); C17(Carbamidomethyl); C19(Carbamidomethyl); M22(Oxidation); M27(Oxidation)	0	0	0.001154	6.88569	3	3558.45	-2.9703	76.3353	0
	High	LPGDIQVVPIGVGPNANVQELER	10	2	1	L8E853		0	0	3.733e-05	6.79133	3	2414.3	0.403204	71.8717	0
	High	QNADQccPEYEcVcDPVScDLPPVPHcER	11	2	2	L8E853;B4DMS3	C6(Carbamidomethyl); C7(Carbamidomethyl); C12(Carbamidomethyl); C14(Carbamidomethyl); C19(Carbamidomethyl); C27(Carbamidomethyl)	0	0	0.001087	6.7676	3	3591.41	-0.666541	48.5041	0
	High	AVVILVTDVSVDSVDAAADAAR	100	2	2	L8E853;B4DMS3		0	0	0.0001464	6.6348	2	2157.14	-1.21766	79.5835	0
	High	EQAPNLVYmVTGNPASDEIK	5	2	1	L8E853	M9(Oxidation)	0	0	9.41e-05	6.4145	3	2192.05	0.155186	52.3273	0
	High	IGWPNAPILIQDFETLPR	26	2	1	L8E853		0	0	0.001034	6.12354	3	2080.12	0.568805	101.363	0
	High	SVGSQWASPENPcLINEcVR	6	2	2	L8E853;B4DMS3	C13(Carbamidomethyl); C18(Carbamidomethyl)	0	0	0.001066	5.97468	3	2303.05	-0.32359	49.197	0
	High	HcDGNVSScGDHPSEGcFcPPDK	2	2	2	L8E853;B4DMS3	C2(Carbamidomethyl); C9(Carbamidomethyl); C17(Carbamidomethyl); C19(Carbamidomethyl)	0	0	0.005557	5.93954	3	2618.98	0.969865	22.7044	0
	High	FNHLGHIFTFTPQNNEFQLQLSPK	4	2	2	L8E853;B4DMS3		0	0	0.01853	5.8682	3	2857.44	0.893794	71.5971	0
	High	EQAPNLVYMVTGNPASDEIK	2	2	1	L8E853		0	0	0.0003157	5.62496	2	2176.06	-0.0145538	67.0604	0
	High	TPDFcAmScPPSLVYNHcEHGcPR	3	2	2	L8E853;B4DMS3	C5(Carbamidomethyl); M7(Oxidation); C9(Carbamidomethyl); C18(Carbamidomethyl); C22(Carbamidomethyl)	0	0	0.001043	5.53905	3	2908.17	0.256818	31.3734	0
	High	AFVLSSVDELEQQR	15	2	1	L8E853		0	0	0.0002928	5.52911	3	1620.82	-0.340273	55.274	0
	High	LTQVSVLQYGSITTIDVPWNVVPEK	8	2	2	L8E853;B4DMS3		0	0	0.0004901	5.52769	3	2786.5	-0.280643	94.8512	0
	High	NSmVLDVAFVLEGSDK	10	2	1	L8E853	M3(Oxidation)	0	0	0.0005059	5.43899	2	1739.85	-1.62976	72.0946	0
	High	EQDLEVILHNGAcSPGAR	7	2	2	L8E853;B4DMS3	C13(Carbamidomethyl)	0	0	0.001318	5.37482	2	1965.94	-0.0852634	38.3261	0
	High	LLDLVFLLDGSSR	28	1	1	L8E853		0	0	0.0019	5.13752	2	1447.81	-1.25223	96.0665	0
	High	cLPSAcEVVTGSPR	4	2	2	L8E853;B4DMS3	C1(Carbamidomethyl); C6(Carbamidomethyl)	0	0	0.00274	4.84021	2	1532.72	0.559321	30.1226	0
	High	VAVVEYHDGSHAYIGLK	8	1	1	L8E853		0	0	0.005116	4.80707	3	1857.95	-0.621632	31.4412	0
	High	TYGLcGIcDENGANDFmLR	6	2	2	L8E853;B4DMS3	C5(Carbamidomethyl); C8(Carbamidomethyl); M17(Oxidation)	0	0	0.002246	4.76599	2	2221.93	-1.86989	56.6423	0
	High	LTGScSYVLFQNK	1	2	2	L8E853;B4DMS3	C5(Carbamidomethyl)	0	0	0.002125	4.73331	2	1516.75	-0.548696	37.6188	0
	High	YLSDHSFLVSQGDR	9	2	1	L8E853		0	0	0.0065	4.69247	2	1623.78	-0.250567	30.5551	0
	High	EGGPSQIGDALGFAVR	9	2	2	L8E853;B4DMS3		0	0	0.002192	4.67657	3	1573.8	-0.129761	57.9987	0
	High	SGFTYVLHEGEccGR	7	2	2	L8E853;B4DMS3	C12(Carbamidomethyl); C13(Carbamidomethyl)	0	0	0.002133	4.66329	3	1771.75	-0.453256	31.278	0
	High	YAGSQVASTSEVLK	7	1	1	L8E853		0	0	0.001177	4.65256	2	1439.74	-0.411988	26.4632	0
	High	VTILVEGGEIELFDGEVNVK	1	1	1	L8E853		0	0	0.0241	4.58797	2	2160.14	-1.90238	88.0127	0
	High	ILTSDVFQDcNK	15	1	1	L8E853	C10(Carbamidomethyl)	0	0	0.007561	4.31788	2	1439.68	-0.116756	34.2509	0
	High	LSEAEFEVLK	14	1	1	L8E853		0	0	0.06705	4.19725	2	1164.61	-0.58391	43.4067	0
	High	AHLLSLVDVMQR	4	2	2	L8E853;B4DMS3		0	0	0.01155	3.92794	3	1381.76	-0.473	55.2458	0
	High	HIVTFDGQNFK	8	2	2	L8E853;B4DMS3		0	0	0.02073	3.85254	3	1305.66	-0.114398	28.8095	0
	High	RDETLQDGcDTHFcK	1	2	2	L8E853;B4DMS3	C9(Carbamidomethyl); C14(Carbamidomethyl)	0	0	0.07261	3.84354	3	1881.78	-0.391194	21.7644	1
	High	WTcPcVcTGSSTR	5	2	2	L8E853;B4DMS3	C3(Carbamidomethyl); C5(Carbamidomethyl); C7(Carbamidomethyl)	0	0	0.003393	3.81613	2	1571.64	0.192848	25.982	0
	High	AHLLSLVDVmQR	4	2	2	L8E853;B4DMS3	M10(Oxidation)	0	0	0.03691	3.72335	3	1397.76	-0.606769	39.261	0
	High	ILAGPAGDSNVVK	5	2	2	L8E853;B4DMS3		0	0	0.01057	3.55522	2	1240.69	-1.69559	25.5788	0
	High	VPLDSSPATcHNNIMK	1	1	1	L8E853	C10(Carbamidomethyl)	0	0	0.0503	3.49442	3	1783.85	-0.645887	24.8284	0
	High	IALLLmASQEPQR	6	1	1	L8E853	M6(Oxidation)	0	0	0.0788	3.37328	2	1485.81	-0.21986	42.1182	0
	High	VTVFPIGIGDR	12	2	2	L8E853;B4DMS3		0	0	0.00872	3.18361	2	1173.66	-0.359776	53.3489	0
	High	YTLFQIFSK	5	1	1	L8E853		0	0	0.05692	3.17085	2	1146.62	-0.292291	72.7805	0
	High	TVmIDVcTTcR	3	2	2	L8E853;B4DMS3	M3(Oxidation); C7(Carbamidomethyl); C10(Carbamidomethyl)	0	0	0.01372	3.1599	2	1371.61	0.111367	27.451	0
	High	IALLLMASQEPQR	2	1	1	L8E853		0	0	0.01161	3.108	2	1469.81	-0.775071	54.9663	0
	High	DETLQDGcDTHFcK	3	2	2	L8E853;B4DMS3	C8(Carbamidomethyl); C13(Carbamidomethyl)	0	0	0.005782	3.06938	2	1725.68	-0.569103	23.827	0
	High	cmVQVGVISGFK	3	2	2	L8E853;B4DMS3	C1(Carbamidomethyl); M2(Oxidation)	0	0	0.02583	2.99785	2	1340.67	-0.703565	40.8868	0
	High	EAPDLVLQR	7	2	1	L8E853		0	0	0.06305	2.64707	2	1040.57	-0.359018	29.8511	0
	High	VKEEVFIQQR	1	2	2	L8E853;B4DMS3		0	0	0.08038	2.64284	3	1275.7	-1.04491	23.3902	1
	High	YIILLLGK	6	1	1	L8E853		0	0	0.0707	2.33686	2	932.617	-0.571613	61.3265	0
	High	IEDLPTMVTLGNSFLHK	3	2	2	L8E853;B4DMS3		0	0	0.05536	2.23109	3	1915	-0.715548	74.3596	0
	High	EFMEEVIQR	1	2	1	L8E853		0	0.001	0.1227	2.66815	2	1180.57	-1.07916	37.3851	0
	High	EFmEEVIQR	2	2	1	L8E853	M3(Oxidation)	0	0.001	0.1175	1.92384	2	1196.56	-0.28365	27.0767	0
	High	ALSVVWDR	7	1	1	L8E853		0	0.002	0.1887	2.77896	2	945.515	-0.758671	36.3456	0
	High	VPLDSSPATcHNNImK	1	1	1	L8E853	C10(Carbamidomethyl); M15(Oxidation)	0	0.002	0.1417	2.72113	3	1799.84	-0.0869625	22.662	0
	High	VIVIPVGIGPHANLK	3	1	1	L8E853		0	0.002	0.1408	2.42243	3	1526.94	-0.749443	50.5079	0
	High	GEYFWEK	7	2	2	L8E853;B4DMS3		0	0.002	0.1878	2.31565	2	958.43	-0.522756	38.3206	0
	High	KVPLDSSPATcHNNIMK	1	1	1	L8E853	C11(Carbamidomethyl)	0	0.009	0.3004	2.64751	3	1911.94	-1.87918	23.7419	1
	Medium	GLRPScPNSQSPVK	1	1	1	L8E853	C6(Carbamidomethyl)	0	0.014	0.3352	2.22568	3	1526.77	-0.284476	21.1866	0
	Medium	HLSISVVLK	3	1	1	L8E853		0	0.014	0.3344	1.81925	2	995.624	-0.886212	35.8506	0
A0A087WYJ9	Ig mu chain C region OS=Homo sapiens GN=IGHM PE=1 SV=1 - [A0A087WYJ9_HUMAN]	1402.98	42.74	24	3	18	503	599	65.6596	6.94678
	A2	Sequence	# PSMs	# Proteins	# Protein Groups	Protein Group Accessions	Modifications	ΔCn	q-Value	PEP	XCorr	Charge	MH+ [Da]	ΔM [ppm]	RT [min]	# Missed Cleavages
	High	ESATITcLVTGFSPADVFVQWMQR	11	5	2	Q86TT1;A0A087WYJ9	C7(Carbamidomethyl)	0	0	1.207e-05	8.18104	3	2743.32	-0.323049	118.61	0
	High	ESATITcLVTGFSPADVFVQWmQR	24	5	2	Q86TT1;A0A087WYJ9	C7(Carbamidomethyl); M22(Oxidation)	0	0	4.439e-05	7.89851	3	2759.32	0.238731	105.926	0
	High	VFAIPPSFASIFLTK	103	5	2	Q86TT1;A0A087WYJ9		0	0	0.0004028	6.24874	3	1637.93	-0.11873	100.039	0
	High	QVGSGVTTDQVQAEAK	8	5	2	Q86TT1;A0A087WYJ9		0	0	0.002243	5.64649	3	1617.81	-0.399412	23.5512	0
	High	FTcTVTHTDLPSPLK	58	5	2	Q86TT1;A0A087WYJ9	C3(Carbamidomethyl)	0	0	0.001644	4.85352	2	1716.86	-0.354848	36.4899	0
	High	STGKPTLYNVSLVmSDTAGTcY	5	5	2	Q86TT1;A0A087WYJ9	M14(Oxidation); C21(Carbamidomethyl)	0	0	0.05296	4.59842	2	2381.11	3.43605	52.4873	0
	High	NVPLPVIAELPPK	86	5	2	Q86TT1;A0A087WYJ9		0	0	0.002517	4.0367	3	1386.84	-0.341886	64.9844	0
	High	YVTSAPmPEPQAPGR	14	5	2	Q86TT1;A0A087WYJ9	M7(Oxidation)	0	0	0.01293	3.98762	2	1616.77	-0.11698	24.7167	0
	High	ESDWLGQSmFTcR	8	4	1	A0A087WYJ9	M9(Oxidation); C12(Carbamidomethyl)	0	0	0.06718	3.97313	2	1632.68	-0.393505	42.3864	0
	High	ESDWLGQSMFTcR	2	4	1	A0A087WYJ9	C12(Carbamidomethyl)	0	0	0.0104	3.95753	2	1616.68	-0.673475	58.4222	0
	High	GVALHRPDVYLLPPAR	8	5	2	Q86TT1;A0A087WYJ9		0	0	0.02282	3.93789	3	1774.01	-0.601281	40.5963	0
	High	LIcQATGFSPR	34	5	2	Q86TT1;A0A087WYJ9	C3(Carbamidomethyl)	0	0	0.03357	3.76915	2	1249.64	-0.614528	27.6668	0
	High	YAATSQVLLPSK	32	4	1	A0A087WYJ9		0	0	0.04524	3.4728	2	1277.71	0.181087	29.7793	0
	High	YVTSAPMPEPQAPGR	4	5	2	Q86TT1;A0A087WYJ9		0	0	0.0134	3.40004	2	1600.78	-0.549483	28.353	0
	High	STGKPTLYNVSLVMSDTAGTcY	1	5	2	Q86TT1;A0A087WYJ9	C21(Carbamidomethyl)	0	0	0.05881	3.13983	2	2365.11	1.20606	66.0175	0
	High	VSVFVPPR	70	5	2	Q86TT1;A0A087WYJ9		0	0	0.08383	2.87924	2	900.53	0.121857	35.9061	0
	High	QIQVSWLR	15	5	2	Q86TT1;A0A087WYJ9		0	0	0.09131	2.17887	2	1029.58	-0.473597	44.4768	0
	High	GLEWLGR	16	23	2	Q6GMX6;A0A087WYJ9		0	0.001	0.1204	2.48151	2	830.451	-0.819785	40.4292	0
	High	DVmQGTDEHVVcK	1	4	1	A0A087WYJ9	M3(Oxidation); C12(Carbamidomethyl)	0	0.002	0.1382	1.42539	3	1533.67	0.0731911	20.4355	0
	Medium	YFAHSILTVSEEEWNTGETYTcVVAHEALPNR	1	5	2	Q86TT1;A0A087WYJ9	C22(Carbamidomethyl)	0	0.018	0.3678	2.68219	4	3723.74	0.169493	84.9998	0
	Medium	DGFFGNPR	1	5	2	Q86TT1;A0A087WYJ9		0	0.028	0.4292	1.95934	2	909.42	-1.22787	37.1057	0
	Medium	VTSTLTIK	1	5	2	Q86TT1;A0A087WYJ9		0	0.029	0.4315	1.39549	2	862.524	-0.896318	23.336	0
Q86TT1	Full-length cDNA clone CS0DD006YL02 of Neuroblastoma of Homo sapiens (human) OS=Homo sapiens PE=2 SV=1 - [Q86TT1_HUMAN]	1260.07	59.73	1	1	15	449	375	41.2465	6.78564
	A2	Sequence	# PSMs	# Proteins	# Protein Groups	Protein Group Accessions	Modifications	ΔCn	q-Value	PEP	XCorr	Charge	MH+ [Da]	ΔM [ppm]	RT [min]	# Missed Cleavages
	High	ESATITcLVTGFSPADVFVQWMQR	11	5	2	Q86TT1;A0A087WYJ9	C7(Carbamidomethyl)	0	0	1.207e-05	8.18104	3	2743.32	-0.323049	118.61	0
	High	ESATITcLVTGFSPADVFVQWmQR	24	5	2	Q86TT1;A0A087WYJ9	C7(Carbamidomethyl); M22(Oxidation)	0	0	4.439e-05	7.89851	3	2759.32	0.238731	105.926	0
	High	VFAIPPSFASIFLTK	103	5	2	Q86TT1;A0A087WYJ9		0	0	0.0004028	6.24874	3	1637.93	-0.11873	100.039	0
	High	QVGSGVTTDQVQAEAK	8	5	2	Q86TT1;A0A087WYJ9		0	0	0.002243	5.64649	3	1617.81	-0.399412	23.5512	0
	High	FTcTVTHTDLPSPLK	58	5	2	Q86TT1;A0A087WYJ9	C3(Carbamidomethyl)	0	0	0.001644	4.85352	2	1716.86	-0.354848	36.4899	0
	High	STGKPTLYNVSLVmSDTAGTcY	5	5	2	Q86TT1;A0A087WYJ9	M14(Oxidation); C21(Carbamidomethyl)	0	0	0.05296	4.59842	2	2381.11	3.43605	52.4873	0
	High	ESDWLSQSmFTcR	4	1	1	Q86TT1	M9(Oxidation); C12(Carbamidomethyl)	0	0	0.006785	4.14759	2	1662.69	-0.717333	44.6338	0
	High	NVPLPVIAELPPK	86	5	2	Q86TT1;A0A087WYJ9		0	0	0.002517	4.0367	3	1386.84	-0.341886	64.9844	0
	High	YVTSAPmPEPQAPGR	14	5	2	Q86TT1;A0A087WYJ9	M7(Oxidation)	0	0	0.01293	3.98762	2	1616.77	-0.11698	24.7167	0
	High	GVALHRPDVYLLPPAR	8	5	2	Q86TT1;A0A087WYJ9		0	0	0.02282	3.93789	3	1774.01	-0.601281	40.5963	0
	High	LIcQATGFSPR	34	5	2	Q86TT1;A0A087WYJ9	C3(Carbamidomethyl)	0	0	0.03357	3.76915	2	1249.64	-0.614528	27.6668	0
	High	ESDWLSQSMFTcR	1	1	1	Q86TT1	C12(Carbamidomethyl)	0	0	0.02391	3.4148	2	1646.69	-0.17991	59.6165	0
	High	YVTSAPMPEPQAPGR	4	5	2	Q86TT1;A0A087WYJ9		0	0	0.0134	3.40004	2	1600.78	-0.549483	28.353	0
	High	STGKPTLYNVSLVMSDTAGTcY	1	5	2	Q86TT1;A0A087WYJ9	C21(Carbamidomethyl)	0	0	0.05881	3.13983	2	2365.11	1.20606	66.0175	0
	High	VSVFVPPR	70	5	2	Q86TT1;A0A087WYJ9		0	0	0.08383	2.87924	2	900.53	0.121857	35.9061	0
	High	QIQVSWLR	15	5	2	Q86TT1;A0A087WYJ9		0	0	0.09131	2.17887	2	1029.58	-0.473597	44.4768	0
	Medium	YFAHSILTVSEEEWNTGETYTcVVAHEALPNR	1	5	2	Q86TT1;A0A087WYJ9	C22(Carbamidomethyl)	0	0.018	0.3678	2.68219	4	3723.74	0.169493	84.9998	0
	Medium	DGFFGNPR	1	5	2	Q86TT1;A0A087WYJ9		0	0.028	0.4292	1.95934	2	909.42	-1.22787	37.1057	0
	Medium	VTSTLTIK	1	5	2	Q86TT1;A0A087WYJ9		0	0.029	0.4315	1.39549	2	862.524	-0.896318	23.336	0
B4DMS3	cDNA FLJ59036, highly similar to von Willebrand factor OS=Homo sapiens PE=2 SV=1 - [B4DMS3_HUMAN]	1016.16	45.65	2	3	30	256	1104	120.757	5.96045
	A2	Sequence	# PSMs	# Proteins	# Protein Groups	Protein Group Accessions	Modifications	ΔCn	q-Value	PEP	XCorr	Charge	MH+ [Da]	ΔM [ppm]	RT [min]	# Missed Cleavages
	High	AmYSIDINDVQDQcSccSPTR	2	2	1	B4DMS3	M2(Oxidation); C14(Carbamidomethyl); C16(Carbamidomethyl); C17(Carbamidomethyl)	0	0	9.228e-05	7.79657	3	2536.02	-0.734714	39.3637	0
	High	RPGDVWTLPDQcHTVTcQPDGQTLLK	6	2	2	L8E853;B4DMS3	C12(Carbamidomethyl); C17(Carbamidomethyl)	0	0	0.001748	7.1656	3	3022.45	0.0621226	50.3932	0
	High	STIYPVGQFWEEGcDVcTcTDmEDAVmGLR	1	2	2	L8E853;B4DMS3	C14(Carbamidomethyl); C17(Carbamidomethyl); C19(Carbamidomethyl); M22(Oxidation); M27(Oxidation)	0	0	0.001154	6.88569	3	3558.45	-2.9703	76.3353	0
	High	QNADQccPEYEcVcDPVScDLPPVPHcER	11	2	2	L8E853;B4DMS3	C6(Carbamidomethyl); C7(Carbamidomethyl); C12(Carbamidomethyl); C14(Carbamidomethyl); C19(Carbamidomethyl); C27(Carbamidomethyl)	0	0	0.001087	6.7676	3	3591.41	-0.666541	48.5041	0
	High	AVVILVTDVSVDSVDAAADAAR	100	2	2	L8E853;B4DMS3		0	0	0.0001464	6.6348	2	2157.14	-1.21766	79.5835	0
	High	SVGSQWASPENPcLINEcVR	6	2	2	L8E853;B4DMS3	C13(Carbamidomethyl); C18(Carbamidomethyl)	0	0	0.001066	5.97468	3	2303.05	-0.32359	49.197	0
	High	HcDGNVSScGDHPSEGcFcPPDK	2	2	2	L8E853;B4DMS3	C2(Carbamidomethyl); C9(Carbamidomethyl); C17(Carbamidomethyl); C19(Carbamidomethyl)	0	0	0.005557	5.93954	3	2618.98	0.969865	22.7044	0
	High	FNHLGHIFTFTPQNNEFQLQLSPK	4	2	2	L8E853;B4DMS3		0	0	0.01853	5.8682	3	2857.44	0.893794	71.5971	0
	High	TPDFcAmScPPSLVYNHcEHGcPR	3	2	2	L8E853;B4DMS3	C5(Carbamidomethyl); M7(Oxidation); C9(Carbamidomethyl); C18(Carbamidomethyl); C22(Carbamidomethyl)	0	0	0.001043	5.53905	3	2908.17	0.256818	31.3734	0
	High	LTQVSVLQYGSITTIDVPWNVVPEK	8	2	2	L8E853;B4DMS3		0	0	0.0004901	5.52769	3	2786.5	-0.280643	94.8512	0
	High	EQDLEVILHNGAcSPGAR	7	2	2	L8E853;B4DMS3	C13(Carbamidomethyl)	0	0	0.001318	5.37482	2	1965.94	-0.0852634	38.3261	0
	High	IPGTccDTcEEPEcNDITAR	5	1	1	B4DMS3	C5(Carbamidomethyl); C6(Carbamidomethyl); C9(Carbamidomethyl); C14(Carbamidomethyl)	0	0	0.0001825	5.06613	3	2397.94	-0.541131	27.4786	0
	High	cLPSAcEVVTGSPR	4	2	2	L8E853;B4DMS3	C1(Carbamidomethyl); C6(Carbamidomethyl)	0	0	0.00274	4.84021	2	1532.72	0.559321	30.1226	0
	High	TYGLcGIcDENGANDFmLR	6	2	2	L8E853;B4DMS3	C5(Carbamidomethyl); C8(Carbamidomethyl); M17(Oxidation)	0	0	0.002246	4.76599	2	2221.93	-1.86989	56.6423	0
	High	LTGScSYVLFQNK	1	2	2	L8E853;B4DMS3	C5(Carbamidomethyl)	0	0	0.002125	4.73331	2	1516.75	-0.548696	37.6188	0
	High	EGGPSQIGDALGFAVR	9	2	2	L8E853;B4DMS3		0	0	0.002192	4.67657	3	1573.8	-0.129761	57.9987	0
	High	SGFTYVLHEGEccGR	7	2	2	L8E853;B4DMS3	C12(Carbamidomethyl); C13(Carbamidomethyl)	0	0	0.002133	4.66329	3	1771.75	-0.453256	31.278	0
	High	SEVEVDIHYcQGK	15	1	1	B4DMS3	C10(Carbamidomethyl)	0	0	0.01277	4.42126	2	1563.71	-0.216461	25.7461	0
	High	AHLLSLVDVMQR	4	2	2	L8E853;B4DMS3		0	0	0.01155	3.92794	3	1381.76	-0.473	55.2458	0
	High	HIVTFDGQNFK	8	2	2	L8E853;B4DMS3		0	0	0.02073	3.85254	3	1305.66	-0.114398	28.8095	0
	High	RDETLQDGcDTHFcK	1	2	2	L8E853;B4DMS3	C9(Carbamidomethyl); C14(Carbamidomethyl)	0	0	0.07261	3.84354	3	1881.78	-0.391194	21.7644	1
	High	WTcPcVcTGSSTR	5	2	2	L8E853;B4DMS3	C3(Carbamidomethyl); C5(Carbamidomethyl); C7(Carbamidomethyl)	0	0	0.003393	3.81613	2	1571.64	0.192848	25.982	0
	High	AHLLSLVDVmQR	4	2	2	L8E853;B4DMS3	M10(Oxidation)	0	0	0.03691	3.72335	3	1397.76	-0.606769	39.261	0
	High	ILAGPAGDSNVVK	5	2	2	L8E853;B4DMS3		0	0	0.01057	3.55522	2	1240.69	-1.69559	25.5788	0
	High	VTVFPIGIGDR	12	2	2	L8E853;B4DMS3		0	0	0.00872	3.18361	2	1173.66	-0.359776	53.3489	0
	High	TVmIDVcTTcR	3	2	2	L8E853;B4DMS3	M3(Oxidation); C7(Carbamidomethyl); C10(Carbamidomethyl)	0	0	0.01372	3.1599	2	1371.61	0.111367	27.451	0
	High	DETLQDGcDTHFcK	3	2	2	L8E853;B4DMS3	C8(Carbamidomethyl); C13(Carbamidomethyl)	0	0	0.005782	3.06938	2	1725.68	-0.569103	23.827	0
	High	cmVQVGVISGFK	3	2	2	L8E853;B4DMS3	C1(Carbamidomethyl); M2(Oxidation)	0	0	0.02583	2.99785	2	1340.67	-0.703565	40.8868	0
	High	VKEEVFIQQR	1	2	2	L8E853;B4DMS3		0	0	0.08038	2.64284	3	1275.7	-1.04491	23.3902	1
	High	IEDLPTMVTLGNSFLHK	3	2	2	L8E853;B4DMS3		0	0	0.05536	2.23109	3	1915	-0.715548	74.3596	0
	High	GEYFWEK	7	2	2	L8E853;B4DMS3		0	0.002	0.1878	2.31565	2	958.43	-0.522756	38.3206	0
Q59HB3	Apolipoprotein B variant (Fragment) OS=Homo sapiens PE=2 SV=1 - [Q59HB3_HUMAN]	947.032	43.72	8	1	52	250	1615	183.465	6.80029
	A2	Sequence	# PSMs	# Proteins	# Protein Groups	Protein Group Accessions	Modifications	ΔCn	q-Value	PEP	XCorr	Charge	MH+ [Da]	ΔM [ppm]	RT [min]	# Missed Cleavages
	High	AQNLYQELLTQEGQASFQGLK	5	5	2	C0JYY2;Q59HB3		0	0	2.421e-05	7.61226	3	2366.2	-0.407084	77.7919	0
	High	NSLFFSAQPFEITASTNNEGNLK	4	4	2	C0JYY2;Q59HB3		0	0	7.717e-05	7.0167	3	2529.23	-0.277382	75.9342	0
	High	DFSAEYEEDGKYEGLQEWEGK	5	5	2	C0JYY2;Q59HB3		0	0	0.000223	7.00735	3	2509.07	-0.521639	51.91	1
	High	NHLQLEGLFFTNGEHTSK	4	6	2	C0JYY2;Q59HB3		0	0	0.0002205	6.92876	3	2072.02	0.253112	48.1155	0
	High	IHSGSFQSQVELSNDQEK	4	6	2	C0JYY2;Q59HB3		0	0	0.0002386	6.59818	3	2032.96	0.397743	24.6868	0
	High	KGISTSAASPAVGTVGmDmDEDDDFSK	1	4	2	C0JYY2;Q59HB3	M17(Oxidation); M19(Oxidation)	0	0	0.008147	6.57525	3	2763.2	-0.445942	29.9879	1
	High	VPSYTLILPSLELPVLHVPR	16	4	2	C0JYY2;Q59HB3		0	0	7.613e-05	6.34522	3	2243.31	-0.586517	101.288	0
	High	HSITNPLAVLcEFISQSIK	10	4	2	C0JYY2;Q59HB3	C11(Carbamidomethyl)	0	0	0.000651	6.11941	3	2157.14	-0.100219	121.243	0
	High	GISTSAASPAVGTVGmDmDEDDDFSK	2	4	2	C0JYY2;Q59HB3	M16(Oxidation); M18(Oxidation)	0	0	0.0002822	5.97265	3	2635.1	-0.375237	37.2798	0
	High	IADFELPTIIVPEQTIEIPSIK	17	4	2	C0JYY2;Q59HB3		0	0	0.001143	5.94813	3	2466.37	-0.0947586	103.817	0
	High	VNWEEEAASGLLTSLK	11	4	2	C0JYY2;Q59HB3		0	0	0.0004587	5.6179	2	1746.89	-0.0140596	80.31	0
	High	VNQNLVYESGSLNFSK	3	4	2	C0JYY2;Q59HB3		0	0	0.002032	5.58857	2	1798.9	-0.429967	44.4197	0
	High	SVSDGIAALDLNAVANK	12	4	2	C0JYY2;Q59HB3		0	0	0.001103	5.57076	2	1657.88	-0.204817	56.5045	0
	High	LSLESLTSYFSIESSTK	11	6	2	C0JYY2;Q59HB3		0	0	0.01165	5.55494	3	1891.95	-0.992093	88.9813	0
	High	NLQNNAEWVYQGAIR	3	4	2	C0JYY2;Q59HB3		0	0	0.00123	5.35423	2	1775.88	-0.646505	48.3811	0
	High	LNDLNSVLVmPTFHVPFTDLQVPScK	6	4	2	C0JYY2;Q59HB3	M10(Oxidation); C25(Carbamidomethyl)	0	0	0.004425	5.30932	3	2987.5	-0.0665779	89.9924	0
	High	LQDFSDQLSDYYEK	2	2	2	C0JYY2;Q59HB3		0	0	0.003455	5.25877	2	1750.78	0.770353	49.7687	0
	High	AHLDIAGSLEGHLR	9	6	2	C0JYY2;Q59HB3		0	0	0.0006067	5.07234	3	1488.79	-0.743702	37.6771	0
	High	FSVPAGIVIPSFQALTAR	6	4	2	C0JYY2;Q59HB3		0	0	0.005009	4.87586	3	1874.05	-0.119237	94.1574	0
	High	EYSGTIASEANTYLNSK	2	6	2	C0JYY2;Q59HB3		0	0	0.001383	4.83894	2	1847.87	-0.286453	43.1537	0
	High	AVSmPSFSILGSDVR	3	4	2	C0JYY2;Q59HB3	M4(Oxidation)	0	0	0.002254	4.72906	2	1581.79	-0.597936	52.5674	0
	High	DKAQNLYQELLTQEGQASFQGLK	1	5	2	C0JYY2;Q59HB3		0	0	0.06532	4.69347	3	2609.33	4.27311	73.9481	1
	High	IAELSATAQEIIK	8	2	2	C0JYY2;Q59HB3		0	0	0.003678	4.49233	2	1386.78	0.0301746	46.8724	0
	High	TIEGPLTSFGLSNK	6	1	1	Q59HB3		0	0	0.001117	4.48574	2	1463.77	-0.170785	53.807	0
	High	WNFYYSPQSSPDK	3	5	2	C0JYY2;Q59HB3		0	0	0.007809	4.33631	2	1618.72	-0.194448	43.9086	0
	High	ENFAGEATLQR	4	6	2	C0JYY2;Q59HB3		0	0	0.01364	4.13826	2	1235.6	-0.34759	27.0389	0
	High	TSSFALNLPTLPEVK	6	4	2	C0JYY2;Q59HB3		0	0	0.00636	4.06383	2	1616.89	-0.389486	75.3236	0
	High	NIQEYLSILTDPDGK	2	2	2	C0JYY2;Q59HB3		0	0	0.02647	4.04911	3	1705.86	0.20395	81.2379	0
	High	YSQPEDSLIPFFEITVPESQLTVSQFTLPK	3	4	2	C0JYY2;Q59HB3		0	0	0.03255	3.9899	3	3440.75	-0.850134	118.085	0
	High	IDDIWNLEVK	8	6	2	C0JYY2;Q59HB3		0	0	0.04237	3.98059	2	1244.65	-0.427729	58.2037	0
	High	LEIQSQVDSQHVGHSVLTAK	2	4	2	C0JYY2;Q59HB3		0	0	0.01145	3.96905	3	2176.14	0.516361	29.1955	0
	High	LNDLNSVLVMPTFHVPFTDLQVPScK	2	4	2	C0JYY2;Q59HB3	C25(Carbamidomethyl)	0	0	0.06887	3.9059	3	2971.5	-0.710103	99.3309	0
	High	LPYTIITTPPLK	3	4	2	C0JYY2;Q59HB3		0	0	0.006153	3.74731	2	1356.81	-0.174776	57.6598	0
	High	ATGVLYDYVNK	6	4	2	C0JYY2;Q59HB3		0	0	0.05115	3.45272	2	1242.64	-0.580632	33.9328	0
	High	NPNGYSFSIPVK	2	4	2	C0JYY2;Q59HB3		0	0	0.02368	3.40795	2	1322.67	-0.441422	42.2989	0
	High	YEGLQEWEGK	2	5	2	C0JYY2;Q59HB3		0	0	0.03505	3.39803	2	1238.57	-0.646341	32.0076	0
	High	AVSMPSFSILGSDVR	2	4	2	C0JYY2;Q59HB3		0	0	0.01635	3.34079	2	1565.8	-1.35686	69.1911	0
	High	LAPGELTIIL	6	2	2	C0JYY2;Q59HB3		0	0	0.04971	3.25151	2	1039.64	-0.599771	84.685	0
	High	LDVTTSIGR	3	4	2	C0JYY2;Q59HB3		0	0	0.04168	3.22279	2	961.531	-0.606343	28.4505	0
	High	NNALDFVTK	3	4	2	C0JYY2;Q59HB3		0	0	0.06513	3.1088	2	1021.53	-0.690227	33.7985	0
	High	SPAFTDLHLR	2	4	2	C0JYY2;Q59HB3		0	0	0.02047	3.00253	3	1156.61	-0.831565	32.7737	0
	High	EVGTVLSQVYSK	1	5	2	C0JYY2;Q59HB3		0	0	0.02614	2.96573	2	1309.7	-0.353425	35.8257	0
	High	FPEVDVLTK	6	4	2	C0JYY2;Q59HB3		0	0	0.04821	2.91997	2	1047.57	-0.418518	43.4694	0
	High	DNVFDGLVR	4	6	2	C0JYY2;Q59HB3		0	0	0.05476	2.79327	2	1034.53	-0.170623	47.0898	0
	High	YHWEHTGLTLR	4	4	2	C0JYY2;Q59HB3		0	0	0.0685	2.54643	3	1412.71	-0.37959	28.0515	0
	High	IYSLWEHSTK	3	6	2	C0JYY2;Q59HB3		0	0.001	0.09956	1.39236	3	1263.64	-0.239009	29.3166	0
	High	GISTSAASPAVGTVGMDmDEDDDFSK	2	4	2	C0JYY2;Q59HB3	M18(Oxidation)	0	0.002	0.1708	2.60063	3	2619.1	-2.64529	44.9693	0
	High	SLWDFLK	4	4	2	C0JYY2;Q59HB3		0	0.002	0.1468	1.57836	2	908.487	-0.619882	75.3242	0
	High	AQIPILR	5	4	2	C0JYY2;Q59HB3		0	0.002	0.2036	1.2633	2	810.52	-0.152355	32.1688	0
	High	FIIPGLK	6	4	2	C0JYY2;Q59HB3		0	0.003	0.2384	1.41294	2	787.508	-0.160477	50.8557	0
	High	EELcTmFIR	1	5	2	C0JYY2;Q59HB3	C4(Carbamidomethyl); M6(Oxidation)	0	0.004	0.2517	1.90097	2	1214.55	-0.988055	35.0379	0
	Medium	DFSLWEK	1	4	2	C0JYY2;Q59HB3		0	0.039	0.477	2.01319	2	924.446	-0.645858	46.2093	0
	Medium	LSLPDFK	1	4	2	C0JYY2;Q59HB3		0	0.044	0.4969	1.81434	2	819.461	-0.538619	44.4604	0
	Medium	NIILPVYDK	1	4	2	C0JYY2;Q59HB3		0	0.045	0.4994	1.45034	2	1074.62	-0.434774	41.2893	0
	Medium	FQFPGKPGIYTR	1	5	2	C0JYY2;Q59HB3		0	0.045	0.5003	1.3704	3	1410.75	-0.193623	35.643	0
A0A087WTX5	Ig kappa chain C region OS=Homo sapiens GN=IGKC PE=1 SV=1 - [A0A087WTX5_HUMAN]	900.469	50.85	14	1	8	268	236	25.6077	7.97217
	A2	Sequence	# PSMs	# Proteins	# Protein Groups	Protein Group Accessions	Modifications	ΔCn	q-Value	PEP	XCorr	Charge	MH+ [Da]	ΔM [ppm]	RT [min]	# Missed Cleavages
	High	VDNALQSGNSQESVTEQDSK	12	16	6	Q6P5S8;Q5EFE6;Q6GMX0;A0A087WWV8;A0A087WTX5;A0A087X130		0	0	0.00134	7.14106	3	2135.97	-0.0698596	23.2939	0
	High	VYAcEVTHQGLSSPVTK	10	16	6	Q6P5S8;Q5EFE6;Q6GMX0;A0A087WWV8;A0A087WTX5;A0A087X130	C4(Carbamidomethyl)	0	0	0.0006114	5.49879	2	1875.93	-0.356181	25.9172	0
	High	SGTASVVcLLNNFYPR	56	26	8	Q6P5S8;Q6GMX0;A0A087WWV8;A0A087WTX5;S6B2A1;S6B2C3;Q5EFE6;A0A087X130	C8(Carbamidomethyl)	0	0	0.0005168	5.44269	3	1797.89	-0.372025	81.8198	0
	High	TVAAPSVFIFPPSDEQLK	46	25	8	Q6P5S8;Q6GMX0;A0A087WWV8;A0A087WTX5;S6B2A1;S6B2C3;Q5EFE6;A0A087X130		0	0	0.006555	4.88055	3	1946.03	-0.0517176	70.0256	0
	High	LLIYAASSLQSGVPSR	3	11	2	A0A087WTX5;Q96SA9		0	0	0.001865	4.25785	2	1661.92	-0.0701783	51.3549	0
	High	DSTYSLSSTLTLSK	137	16	6	Q6P5S8;Q5EFE6;Q6GMX0;A0A087WWV8;A0A087WTX5;A0A087X130		0	0	0.01197	4.2396	2	1502.76	0.074011	51	0
	High	RTVAAPSVFIFPPSDEQLK	1	23	6	Q6P5S8;Q6GMX0;A0A087WWV8;A0A087WTX5;S6B2A1;S6B2C3		0	0.001	0.1021	3.56326	3	2102.13	-1.02781	59.7493	1
	High	VDNALQSGNsQESVTEQDSK	2	16	6	Q6P5S8;Q5EFE6;Q6GMX0;A0A087WWV8;A0A087WTX5;A0A087X130	S10(Phospho)	0	0.002	0.178	2.96331	3	2215.95	8.37841	24.1505	0
	High	ASQGISSWLAWYQQKPGK	1	4	1	A0A087WTX5		0	0.003	0.2148	2.6469	3	2035.04	0.892229	61.6251	0
A0A087WWV8	Protein IGKV1-8 OS=Homo sapiens GN=IGKV1-8 PE=4 SV=1 - [A0A087WWV8_HUMAN]	898.077	51.28	13	2	8	268	234	25.5547	8.49951
	A2	Sequence	# PSMs	# Proteins	# Protein Groups	Protein Group Accessions	Modifications	ΔCn	q-Value	PEP	XCorr	Charge	MH+ [Da]	ΔM [ppm]	RT [min]	# Missed Cleavages
	High	VDNALQSGNSQESVTEQDSK	12	16	6	Q6P5S8;Q5EFE6;Q6GMX0;A0A087WWV8;A0A087WTX5;A0A087X130		0	0	0.00134	7.14106	3	2135.97	-0.0698596	23.2939	0
	High	VYAcEVTHQGLSSPVTK	10	16	6	Q6P5S8;Q5EFE6;Q6GMX0;A0A087WWV8;A0A087WTX5;A0A087X130	C4(Carbamidomethyl)	0	0	0.0006114	5.49879	2	1875.93	-0.356181	25.9172	0
	High	SGTASVVcLLNNFYPR	56	26	8	Q6P5S8;Q6GMX0;A0A087WWV8;A0A087WTX5;S6B2A1;S6B2C3;Q5EFE6;A0A087X130	C8(Carbamidomethyl)	0	0	0.0005168	5.44269	3	1797.89	-0.372025	81.8198	0
	High	TVAAPSVFIFPPSDEQLK	46	25	8	Q6P5S8;Q6GMX0;A0A087WWV8;A0A087WTX5;S6B2A1;S6B2C3;Q5EFE6;A0A087X130		0	0	0.006555	4.88055	3	1946.03	-0.0517176	70.0256	0
	High	LLIYAASTLQSGVPSR	3	6	1	A0A087WWV8		0	0	0.003003	4.72492	2	1675.94	-1.03139	52.6962	0
	High	DSTYSLSSTLTLSK	137	16	6	Q6P5S8;Q5EFE6;Q6GMX0;A0A087WWV8;A0A087WTX5;A0A087X130		0	0	0.01197	4.2396	2	1502.76	0.074011	51	0
	High	RTVAAPSVFIFPPSDEQLK	1	23	6	Q6P5S8;Q6GMX0;A0A087WWV8;A0A087WTX5;S6B2A1;S6B2C3		0	0.001	0.1021	3.56326	3	2102.13	-1.02781	59.7493	1
	High	VDNALQSGNsQESVTEQDSK	2	16	6	Q6P5S8;Q5EFE6;Q6GMX0;A0A087WWV8;A0A087WTX5;A0A087X130	S10(Phospho)	0	0.002	0.178	2.96331	3	2215.95	8.37841	24.1505	0
	High	ASQGISSYLAWYQQKPGK	1	4	1	A0A087WWV8		0	0.008	0.2912	1.99506	3	2012.02	-0.185263	50.3673	0
Q6P5S8	IGK@ protein OS=Homo sapiens GN=IGK@ PE=1 SV=1 - [Q6P5S8_HUMAN]	896.792	43.22	9	1	7	267	236	25.7568	6.32861
	A2	Sequence	# PSMs	# Proteins	# Protein Groups	Protein Group Accessions	Modifications	ΔCn	q-Value	PEP	XCorr	Charge	MH+ [Da]	ΔM [ppm]	RT [min]	# Missed Cleavages
	High	VDNALQSGNSQESVTEQDSK	12	16	6	Q6P5S8;Q5EFE6;Q6GMX0;A0A087WWV8;A0A087WTX5;A0A087X130		0	0	0.00134	7.14106	3	2135.97	-0.0698596	23.2939	0
	High	VYAcEVTHQGLSSPVTK	10	16	6	Q6P5S8;Q5EFE6;Q6GMX0;A0A087WWV8;A0A087WTX5;A0A087X130	C4(Carbamidomethyl)	0	0	0.0006114	5.49879	2	1875.93	-0.356181	25.9172	0
	High	SGTASVVcLLNNFYPR	56	26	8	Q6P5S8;Q6GMX0;A0A087WWV8;A0A087WTX5;S6B2A1;S6B2C3;Q5EFE6;A0A087X130	C8(Carbamidomethyl)	0	0	0.0005168	5.44269	3	1797.89	-0.372025	81.8198	0
	High	TVAAPSVFIFPPSDEQLK	46	25	8	Q6P5S8;Q6GMX0;A0A087WWV8;A0A087WTX5;S6B2A1;S6B2C3;Q5EFE6;A0A087X130		0	0	0.006555	4.88055	3	1946.03	-0.0517176	70.0256	0
	High	DSTYSLSSTLTLSK	137	16	6	Q6P5S8;Q5EFE6;Q6GMX0;A0A087WWV8;A0A087WTX5;A0A087X130		0	0	0.01197	4.2396	2	1502.76	0.074011	51	0
	High	FSGSGSGTDFTLTITR	3	1	1	Q6P5S8		0	0	0.007812	3.84668	2	1646.8	0.259007	47.0702	0
	High	RTVAAPSVFIFPPSDEQLK	1	23	6	Q6P5S8;Q6GMX0;A0A087WWV8;A0A087WTX5;S6B2A1;S6B2C3		0	0.001	0.1021	3.56326	3	2102.13	-1.02781	59.7493	1
	High	VDNALQSGNsQESVTEQDSK	2	16	6	Q6P5S8;Q5EFE6;Q6GMX0;A0A087WWV8;A0A087WTX5;A0A087X130	S10(Phospho)	0	0.002	0.178	2.96331	3	2215.95	8.37841	24.1505	0
Q6GMX0	Uncharacterized protein OS=Homo sapiens PE=1 SV=1 - [Q6GMX0_HUMAN]	889.605	44.49	9	1	7	265	236	25.7908	7.97217
	A2	Sequence	# PSMs	# Proteins	# Protein Groups	Protein Group Accessions	Modifications	ΔCn	q-Value	PEP	XCorr	Charge	MH+ [Da]	ΔM [ppm]	RT [min]	# Missed Cleavages
	High	VDNALQSGNSQESVTEQDSK	12	16	6	Q6P5S8;Q5EFE6;Q6GMX0;A0A087WWV8;A0A087WTX5;A0A087X130		0	0	0.00134	7.14106	3	2135.97	-0.0698596	23.2939	0
	High	VYAcEVTHQGLSSPVTK	10	16	6	Q6P5S8;Q5EFE6;Q6GMX0;A0A087WWV8;A0A087WTX5;A0A087X130	C4(Carbamidomethyl)	0	0	0.0006114	5.49879	2	1875.93	-0.356181	25.9172	0
	High	SGTASVVcLLNNFYPR	56	26	8	Q6P5S8;Q6GMX0;A0A087WWV8;A0A087WTX5;S6B2A1;S6B2C3;Q5EFE6;A0A087X130	C8(Carbamidomethyl)	0	0	0.0005168	5.44269	3	1797.89	-0.372025	81.8198	0
	High	TVAAPSVFIFPPSDEQLK	46	25	8	Q6P5S8;Q6GMX0;A0A087WWV8;A0A087WTX5;S6B2A1;S6B2C3;Q5EFE6;A0A087X130		0	0	0.006555	4.88055	3	1946.03	-0.0517176	70.0256	0
	High	DSTYSLSSTLTLSK	137	16	6	Q6P5S8;Q5EFE6;Q6GMX0;A0A087WWV8;A0A087WTX5;A0A087X130		0	0	0.01197	4.2396	2	1502.76	0.074011	51	0
	High	RTVAAPSVFIFPPSDEQLK	1	23	6	Q6P5S8;Q6GMX0;A0A087WWV8;A0A087WTX5;S6B2A1;S6B2C3		0	0.001	0.1021	3.56326	3	2102.13	-1.02781	59.7493	1
	High	APNLLIYAASSLQSGVPSR	1	3	1	Q6GMX0		0	0.002	0.1364	3.05703	3	1944.05	-0.0393724	79.1253	0
	High	VDNALQSGNsQESVTEQDSK	2	16	6	Q6P5S8;Q5EFE6;Q6GMX0;A0A087WWV8;A0A087WTX5;A0A087X130	S10(Phospho)	0	0.002	0.178	2.96331	3	2215.95	8.37841	24.1505	0
A0A087X130	Ig kappa chain C region OS=Homo sapiens GN=IGKC PE=1 SV=1 - [A0A087X130_HUMAN]	889.308	52.81	3	1	7	265	231	25.1204	6.31592
	A2	Sequence	# PSMs	# Proteins	# Protein Groups	Protein Group Accessions	Modifications	ΔCn	q-Value	PEP	XCorr	Charge	MH+ [Da]	ΔM [ppm]	RT [min]	# Missed Cleavages
	High	VDNALQSGNSQESVTEQDSK	12	16	6	Q6P5S8;Q5EFE6;Q6GMX0;A0A087WWV8;A0A087WTX5;A0A087X130		0	0	0.00134	7.14106	3	2135.97	-0.0698596	23.2939	0
	High	VYAcEVTHQGLSSPVTK	10	16	6	Q6P5S8;Q5EFE6;Q6GMX0;A0A087WWV8;A0A087WTX5;A0A087X130	C4(Carbamidomethyl)	0	0	0.0006114	5.49879	2	1875.93	-0.356181	25.9172	0
	High	SGTASVVcLLNNFYPR	56	26	8	Q6P5S8;Q6GMX0;A0A087WWV8;A0A087WTX5;S6B2A1;S6B2C3;Q5EFE6;A0A087X130	C8(Carbamidomethyl)	0	0	0.0005168	5.44269	3	1797.89	-0.372025	81.8198	0
	High	TVAAPSVFIFPPSDEQLK	46	25	8	Q6P5S8;Q6GMX0;A0A087WWV8;A0A087WTX5;S6B2A1;S6B2C3;Q5EFE6;A0A087X130		0	0	0.006555	4.88055	3	1946.03	-0.0517176	70.0256	0
	High	DSTYSLSSTLTLSK	137	16	6	Q6P5S8;Q5EFE6;Q6GMX0;A0A087WWV8;A0A087WTX5;A0A087X130		0	0	0.01197	4.2396	2	1502.76	0.074011	51	0
	High	ASQSVSSNLAWYQQKPGQAPR	1	4	3	A0A087WSY6;Q9UL83;A0A087X130		0	0	0.03791	3.35914	3	2303.15	-0.899354	29.6274	0
	High	VDNALQSGNsQESVTEQDSK	2	16	6	Q6P5S8;Q5EFE6;Q6GMX0;A0A087WWV8;A0A087WTX5;A0A087X130	S10(Phospho)	0	0.002	0.178	2.96331	3	2215.95	8.37841	24.1505	0
	Medium	LLIYGASTRASGVPSR	1	1	1	A0A087X130		0	0.037	0.4695	2.96418	2	1647.9	-8.80237	48.7657	1
Q5EFE6	Anti-RhD monoclonal T125 kappa light chain OS=Homo sapiens PE=2 SV=1 - [Q5EFE6_HUMAN]	882.985	40.17	2	1	6	264	234	25.6817	8.42627
	A2	Sequence	# PSMs	# Proteins	# Protein Groups	Protein Group Accessions	Modifications	ΔCn	q-Value	PEP	XCorr	Charge	MH+ [Da]	ΔM [ppm]	RT [min]	# Missed Cleavages
	High	VDNALQSGNSQESVTEQDSK	12	16	6	Q6P5S8;Q5EFE6;Q6GMX0;A0A087WWV8;A0A087WTX5;A0A087X130		0	0	0.00134	7.14106	3	2135.97	-0.0698596	23.2939	0
	High	VYAcEVTHQGLSSPVTK	10	16	6	Q6P5S8;Q5EFE6;Q6GMX0;A0A087WWV8;A0A087WTX5;A0A087X130	C4(Carbamidomethyl)	0	0	0.0006114	5.49879	2	1875.93	-0.356181	25.9172	0
	High	SGTASVVcLLNNFYPR	56	26	8	Q6P5S8;Q6GMX0;A0A087WWV8;A0A087WTX5;S6B2A1;S6B2C3;Q5EFE6;A0A087X130	C8(Carbamidomethyl)	0	0	0.0005168	5.44269	3	1797.89	-0.372025	81.8198	0
	High	TVAAPSVFIFPPSDEQLK	46	25	8	Q6P5S8;Q6GMX0;A0A087WWV8;A0A087WTX5;S6B2A1;S6B2C3;Q5EFE6;A0A087X130		0	0	0.006555	4.88055	3	1946.03	-0.0517176	70.0256	0
	High	DSTYSLSSTLTLSK	137	16	6	Q6P5S8;Q5EFE6;Q6GMX0;A0A087WWV8;A0A087WTX5;A0A087X130		0	0	0.01197	4.2396	2	1502.76	0.074011	51	0
	High	VDNALQSGNsQESVTEQDSK	2	16	6	Q6P5S8;Q5EFE6;Q6GMX0;A0A087WWV8;A0A087WTX5;A0A087X130	S10(Phospho)	0	0.002	0.178	2.96331	3	2215.95	8.37841	24.1505	0
	High	NYVAWYQQK	1	1	1	Q5EFE6		0	0.009	0.2968	1.58565	2	1199.58	-0.00259699	34.6887	0
V9HWA9	Epididymis secretory sperm binding protein Li 62p OS=Homo sapiens GN=HEL-S-62p PE=2 SV=1 - [V9HWA9_HUMAN]	709.929	32.47	6	35	35	180	1663	187.03	6.40479
	A2	Sequence	# PSMs	# Proteins	# Protein Groups	Protein Group Accessions	Modifications	ΔCn	q-Value	PEP	XCorr	Charge	MH+ [Da]	ΔM [ppm]	RT [min]	# Missed Cleavages
	High	DTWVEHWPEEDEcQDEENQK	3	2	1	V9HWA9	C13(Carbamidomethyl)	0	0	0.0001376	8.10323	3	2603.02	-2.68226	39.6503	0
	High	ILLQGTPVAQmTEDAVDAER	7	2	1	V9HWA9	M11(Oxidation)	0	0	6.767e-05	7.18607	3	2173.08	0.175559	50.8546	0
	High	ILLQGTPVAQMTEDAVDAER	6	2	1	V9HWA9		0	0	4.141e-05	6.76485	3	2157.09	0.394376	71.0725	0
	High	VPVAVQGEDTVQSLTQGDGVAK	6	2	1	V9HWA9		0	0	0.005607	6.55676	3	2198.13	-0.329683	49.5725	0
	High	SNLDEDIIAEENIVSR	5	1	1	V9HWA9		0	0	0.00154	6.1713	2	1816.89	-0.481156	58.7891	0
	High	QLYNVEATSYALLALLQLK	4	1	1	V9HWA9		0	0	0.0003625	6.00012	3	2151.21	0.216058	120.701	0
	High	DYAGVFSDAGLTFTSSSGQQTAQR	3	2	1	V9HWA9		0	0	0.0003249	5.92065	3	2494.15	-0.201714	65.9061	0
	High	VHQYFNVELIQPGAVK	4	2	1	V9HWA9		0	0	0.009804	5.65876	3	1841.99	-0.945394	52.5743	0
	High	EDIPPADLSDQVPDTESETR	34	2	1	V9HWA9		0	0	0.001551	5.60148	2	2214	-0.269851	41.5877	0
	High	EYVLPSFEVIVEPTEK	7	2	1	V9HWA9		0	0	0.000537	5.20628	2	1878.97	-0.607562	76.9329	0
	High	VELLHNPAFcSLATTK	4	1	1	V9HWA9	C10(Carbamidomethyl)	0	0	0.001063	4.93404	3	1800.93	-0.466531	48.2357	0
	High	DIcEEQVNSLPGSITK	9	2	1	V9HWA9	C3(Carbamidomethyl)	0	0	0.0009057	4.86531	2	1789.86	-0.363487	41.3834	0
	High	SEFPESWLWNVEDLK	6	1	1	V9HWA9		0	0	0.003149	4.76148	2	1878.89	-0.272949	89.4489	0
	High	TELRPGETLNVNFLLR	3	2	1	V9HWA9		0	0	0.001145	4.69808	3	1872.03	-0.0073028	65.2464	0
	High	AYYENSPQQVFSTEFEVK	2	3	1	V9HWA9		0	0	0.01516	4.69662	2	2166	-2.21652	60.4361	0
	High	AGDFLEANYMNLQR	2	2	1	V9HWA9		0	0	0.01388	4.58051	2	1641.76	-2.72106	54.6291	0
	High	EVVADSVWVDVK	5	2	1	V9HWA9		0	0	0.01481	4.3809	2	1345.7	0.268716	47.3026	0
	High	VFSLAVNLIAIDSQVLcGAVK	1	2	1	V9HWA9	C17(Carbamidomethyl)	0	0	0.003554	4.37888	3	2217.23	0.151646	111.119	0
	High	VYAYYNLEEScTR	4	1	1	V9HWA9	C11(Carbamidomethyl)	0	0	0.002618	4.37762	2	1667.74	-0.535886	34.31	0
	High	AGDFLEANYmNLQR	3	2	1	V9HWA9	M10(Oxidation)	0	0	0.02327	4.28109	2	1657.76	-0.658308	43.9629	0
	High	IPIEDGSGEVVLSR	5	2	1	V9HWA9		0	0	0.001609	4.25293	2	1470.78	-0.481987	37.617	0
	High	VFLDccNYITELR	1	2	1	V9HWA9	C5(Carbamidomethyl); C6(Carbamidomethyl)	0	0	0.004674	4.13944	2	1702.79	0.485908	61.1183	0
	High	DAPDHQELNLDVSLQLPSR	4	1	1	V9HWA9		0	0	0.01227	3.88106	3	2147.07	-1.07195	61.1398	0
	High	APSTWLTAYVVK	2	2	1	V9HWA9		0	0	0.01643	3.87696	2	1335.73	1.55299	58.0271	0
	High	VLLDGVQNPR	4	2	1	V9HWA9		0	0	0.01687	3.60338	2	1110.63	-0.77549	28.1491	0
	High	LESEETmVLEAHDAQGDVPVTVTVHDFPGK	1	2	1	V9HWA9	M7(Oxidation)	0	0	0.04193	3.50416	4	3266.56	2.11186	53.9091	0
	High	VQLSNDFDEYImAIEQTIK	2	3	1	V9HWA9	M12(Oxidation)	0	0	0.02411	3.4723	3	2273.1	-1.18372	108.114	0
	High	DFDFVPPVVR	19	1	1	V9HWA9		0	0	0.05365	3.18753	2	1190.62	-0.692744	64.732	0
	High	IHWESASLLR	2	2	1	V9HWA9		0	0	0.02266	2.99604	3	1211.65	-0.763807	35.8075	0
	High	GYTQQLAFR	2	2	1	V9HWA9		0	0	0.05722	2.88391	2	1083.56	-0.15717	29.067	0
	High	TIYTPGSTVLYR	3	3	1	V9HWA9		0	0	0.02856	2.79904	2	1370.73	0.0157662	38.2343	0
	High	NTLIIYLDK	5	2	1	V9HWA9		0	0	0.05528	2.55693	2	1092.63	-0.260865	46.928	0
	High	FISLGEAcK	2	2	1	V9HWA9	C8(Carbamidomethyl)	0	0	0.07042	1.51848	2	1024.51	-0.728668	30.7726	0
	High	SSLSVPYVIVPLK	1	1	1	V9HWA9		0	0.001	0.1012	2.62085	2	1401.84	0.0152492	68.6135	0
	High	QKPDGVFQEDAPVIHQEmIGGLR	1	1	1	V9HWA9	M18(Oxidation)	0	0.002	0.1625	2.90893	3	2580.29	-0.64041	43.6897	0
	High	WLILEK	7	1	1	V9HWA9		0	0.002	0.189	1.81375	2	801.486	-1.01027	43.7375	0
	Medium	ISLPESLK	1	2	1	V9HWA9		0	0.04	0.4778	1.77295	2	886.524	-0.332551	34.3885	0
A0A024R462	Fibronectin 1, isoform CRA_n OS=Homo sapiens GN=FN1 PE=4 SV=1 - [A0A024R462_HUMAN]	568.866	28.92	26	38	38	146	2355	259.049	5.73193
	A2	Sequence	# PSMs	# Proteins	# Protein Groups	Protein Group Accessions	Modifications	ΔCn	q-Value	PEP	XCorr	Charge	MH+ [Da]	ΔM [ppm]	RT [min]	# Missed Cleavages
	High	RPGGEPSPEGTTGQSYNQYSQR	2	14	1	A0A024R462		0	0	3.221e-05	7.79868	3	2396.08	-1.73863	22.4239	0
	High	VVTPLSPPTNLHLEANPDTGVLTVSWER	6	3	1	A0A024R462		0	0	0.004285	6.33881	3	3042.59	-0.313582	81.6838	0
	High	TEIDKPSQmQVTDVQDNSISVK	2	10	1	A0A024R462	M9(Oxidation)	0	0	0.0001645	6.32013	3	2478.2	-0.84597	28.3089	0
	High	VEYELSEEGDEPQYLDLPSTATSVNIPDLLPGR	7	4	1	A0A024R462		0	0	0.002569	6.14368	4	3646.77	0.998699	95.1882	0
	High	FTQVTPTSLSAQWTPPNVQLTGYR	4	17	1	A0A024R462		0	0	0.0002576	6.10318	3	2692.37	-0.933656	74.7212	0
	High	HTSVQTTSSGSGPFTDVR	5	3	1	A0A024R462		0	0	0.001415	5.93803	3	1863.88	-0.35937	24.2445	0
	High	NTFAEVTGLSPGVTYYFK	3	4	1	A0A024R462		0	0	0.0008301	5.91838	2	1993.99	-0.297628	74.2466	0
	High	SSPVVIDASTAIDAPSNLR	9	18	1	A0A024R462		0	0	0.001742	5.7993	2	1913	0.927275	53.0636	0
	High	ITYGETGGNSPVQEFTVPGSK	5	10	1	A0A024R462		0	0	0.007346	5.79843	2	2168.05	-0.161773	47.0066	0
	High	TNTNVNcPIEcFmPLDVQADR	4	15	1	A0A024R462	C7(Carbamidomethyl); C11(Carbamidomethyl); M13(Oxidation)	0	0	0.000224	5.70276	3	2510.11	0.227513	58.6605	0
	High	GFNcESKPEAEETcFDK	3	3	1	A0A024R462	C4(Carbamidomethyl); C14(Carbamidomethyl)	0	0	0.0002225	5.57193	3	2047.84	-0.817379	24.1812	0
	High	TEIDKPSQMQVTDVQDNSISVK	1	10	1	A0A024R462		0	0	0.001101	5.47326	3	2462.2	-2.81754	35.4537	0
	High	EINLAPDSSSVVVSGLmVATK	3	17	1	A0A024R462	M17(Oxidation)	0	0	0.001164	5.4416	2	2133.11	-0.109229	67.2733	0
	High	EESPLLIGQQSTVSDVPR	7	10	1	A0A024R462		0	0	0.001517	5.22166	2	1955	-1.62193	47.6673	0
	High	TETITGFQVDAVPANGQTPIQR	3	17	1	A0A024R462		0	0	0.002566	5.02553	2	2343.19	-0.053792	52.4319	0
	High	GLKPGVVYEGQLISIQQYGHQEVTR	2	4	1	A0A024R462		0	0	0.008093	4.98048	3	2799.48	-0.0383579	52.0647	0
	High	VTWAPPPSIDLTNFLVR	9	10	1	A0A024R462		0	0	0.0001945	4.85098	3	1926.05	-0.166893	95.2019	0
	High	QDGHLWcSTTSNYEQDQK	1	4	1	A0A024R462	C7(Carbamidomethyl)	0	0	0.01184	4.70173	3	2196.92	-1.13965	25.1773	0
	High	SYTITGLQPGTDYK	2	17	1	A0A024R462		0	0	0.003372	4.70011	2	1543.76	-0.671294	36.4286	0
	High	NSITLTNLTPGTEYVVSIVALNGR	5	10	1	A0A024R462		0	0	0.02198	4.67861	3	2532.37	-0.713119	94.9371	0
	High	DLEVVAATPTSLLISWDAPAVTVR	4	10	1	A0A024R462		0	0	0.005371	4.62443	2	2524.36	-1.39006	104.578	0
	High	DLQFVEVTDVK	5	4	1	A0A024R462		0	0	0.04279	4.58308	2	1292.67	-0.326563	50.5669	0
	High	VTImWTPPESAVTGYR	2	4	1	A0A024R462	M4(Oxidation)	0	0	0.03944	4.26942	2	1823.9	0.256474	55.6664	0
	High	GNLLQcIcTGNGR	3	3	1	A0A024R462	C6(Carbamidomethyl); C8(Carbamidomethyl)	0	0	0.01467	4.22372	2	1462.69	-0.24822	37.3224	0
	High	NLQPASEYTVSLVAIK	3	3	1	A0A024R462		0	0	0.001162	4.18284	2	1732.95	-0.561019	58.2515	0
	High	DDKESVPISDTIIPAVPPPTDLR	2	4	1	A0A024R462		0	0	0.05974	4.12782	3	2475.3	-0.203976	68.2657	1
	High	DSmIWDcTcIGAGR	2	3	1	A0A024R462	M3(Oxidation); C7(Carbamidomethyl); C9(Carbamidomethyl)	0	0	0.005255	4.04325	2	1657.68	-0.00536217	42.1275	0
	High	ESVPISDTIIPAVPPPTDLR	6	5	1	A0A024R462		0	0	0.02221	3.9969	3	2117.15	-0.466632	71.6472	0
	High	GDSPASSKPISINYR	3	10	1	A0A024R462		0	0	0.01446	3.89089	3	1591.81	-0.64683	24.631	0
	High	LLcQcLGFGSGHFR	4	14	1	A0A024R462	C3(Carbamidomethyl); C5(Carbamidomethyl)	0	0	0.001742	3.82214	3	1651.78	-0.783252	40.7663	0
	High	VPGTSTSATLTGLTR	4	18	1	A0A024R462		0	0	0.001756	3.79437	2	1461.79	0.172339	31.7285	0
	High	EYLGAIcScTcFGGQR	3	15	1	A0A024R462	C7(Carbamidomethyl); C9(Carbamidomethyl); C11(Carbamidomethyl)	0	0	0.001294	3.76023	2	1878.79	-0.240097	42.187	0
	High	GATYNIIVEALK	3	11	1	A0A024R462		0	0	0.03875	3.72486	2	1291.73	0.246528	61.5504	0
	High	TDELPQLVTLPHPNLHGPEILDVPSTVQK	5	12	1	A0A024R462		0	0	0.01146	3.56073	4	3187.7	0.0635719	79.5694	0
	High	FGFcPmAAHEEIcTTNEGVmYR	2	4	1	A0A024R462	C4(Carbamidomethyl); M6(Oxidation); C13(Carbamidomethyl); M20(Oxidation)	0	0	0.02805	3.55829	3	2652.1	-1.25494	43.2837	0
	High	IYLYTLNDNAR	2	17	1	A0A024R462		0	0	0.01446	3.43137	2	1355.69	-0.765485	39.7599	0
	High	WLPSSSPVTGYR	2	16	1	A0A024R462		0	0	0.03005	2.1543	2	1349.68	-0.730401	36.8362	0
	High	VDVIPVNLPGEHGQR	5	4	1	A0A024R462		0	0	0.05308	2.14605	3	1629.87	-0.779395	40.048	0
	High	EINLAPDSSSVVVSGLMVATK	1	17	1	A0A024R462		0	0.002	0.1905	2.19844	2	2117.11	-0.551509	75.5869	0
	Medium	KTDELPQLVTLPHPNLHGPEILDVPSTVQK	1	12	1	A0A024R462		0	0.015	0.3474	3.12597	4	3315.79	-0.527709	73.9257	1
	Medium	VTIMWTPPESAVTGYR	1	4	1	A0A024R462		0	0.025	0.4061	2.32503	2	1807.9	-2.28383	61.9433	0
B7Z8R6	cDNA FLJ51445, highly similar to AMBP protein OS=Homo sapiens PE=2 SV=1 - [B7Z8R6_HUMAN]	545.581	17.78	3	3	3	150	270	29.7594	6.43018
	A2	Sequence	# PSMs	# Proteins	# Protein Groups	Protein Group Accessions	Modifications	ΔCn	q-Value	PEP	XCorr	Charge	MH+ [Da]	ΔM [ppm]	RT [min]	# Missed Cleavages
	High	MTVSTLVLGEGATEAEISmTSTR	13	2	1	B7Z8R6	M19(Oxidation)	0	0	0.002572	6.82288	3	2400.16	-1.3357	63.9913	0
	High	MTVSTLVLGEGATEAEISMTSTR	132	2	1	B7Z8R6		0	0	0.0006694	6.27288	3	2384.17	0.00414551	75.0929	0
	High	GEcVPGEQEPEPILIPR	2	2	1	B7Z8R6	C3(Carbamidomethyl)	0	0	0.04124	3.98572	2	1919.95	0.852251	48.669	0
	High	mTVSTLVLGEGATEAEISmTSTR	1	2	1	B7Z8R6	M1(Oxidation); M19(Oxidation)	0	0	0.04472	3.74406	3	2416.16	-0.232726	54.4183	0
	High	ETLLQDFR	2	3	1	B7Z8R6		0	0.002	0.2053	1.93558	2	1021.53	0.0267578	40.5612	0
S6B2A1	IgG L chain OS=Homo sapiens PE=2 SV=1 - [S6B2A1_HUMAN]	402.906	23.91	8	1	4	107	184	20.3602	5.51611
	A2	Sequence	# PSMs	# Proteins	# Protein Groups	Protein Group Accessions	Modifications	ΔCn	q-Value	PEP	XCorr	Charge	MH+ [Da]	ΔM [ppm]	RT [min]	# Missed Cleavages
	High	SGTASVVcLLNNFYPR	56	26	8	Q6P5S8;Q6GMX0;A0A087WWV8;A0A087WTX5;S6B2A1;S6B2C3;Q5EFE6;A0A087X130	C8(Carbamidomethyl)	0	0	0.0005168	5.44269	3	1797.89	-0.372025	81.8198	0
	High	TVAAPSVFIFPPSDEQLK	46	25	8	Q6P5S8;Q6GMX0;A0A087WWV8;A0A087WTX5;S6B2A1;S6B2C3;Q5EFE6;A0A087X130		0	0	0.006555	4.88055	3	1946.03	-0.0517176	70.0256	0
	High	LLIYWASTR	4	3	1	S6B2A1		0	0	0.05355	3.3843	2	1122.63	-0.524499	51.9678	0
	High	RTVAAPSVFIFPPSDEQLK	1	23	6	Q6P5S8;Q6GMX0;A0A087WWV8;A0A087WTX5;S6B2A1;S6B2C3		0	0.001	0.1021	3.56326	3	2102.13	-1.02781	59.7493	1
S6B2C3	IgG L chain OS=Homo sapiens PE=2 SV=1 - [S6B2C3_HUMAN]	396.387	27.57	6	1	4	105	185	20.0972	8.77783
	A2	Sequence	# PSMs	# Proteins	# Protein Groups	Protein Group Accessions	Modifications	ΔCn	q-Value	PEP	XCorr	Charge	MH+ [Da]	ΔM [ppm]	RT [min]	# Missed Cleavages
	High	SGTASVVcLLNNFYPR	56	26	8	Q6P5S8;Q6GMX0;A0A087WWV8;A0A087WTX5;S6B2A1;S6B2C3;Q5EFE6;A0A087X130	C8(Carbamidomethyl)	0	0	0.0005168	5.44269	3	1797.89	-0.372025	81.8198	0
	High	TVAAPSVFIFPPSDEQLK	46	25	8	Q6P5S8;Q6GMX0;A0A087WWV8;A0A087WTX5;S6B2A1;S6B2C3;Q5EFE6;A0A087X130		0	0	0.006555	4.88055	3	1946.03	-0.0517176	70.0256	0
	High	RTVAAPSVFIFPPSDEQLK	1	23	6	Q6P5S8;Q6GMX0;A0A087WWV8;A0A087WTX5;S6B2A1;S6B2C3		0	0.001	0.1021	3.56326	3	2102.13	-1.02781	59.7493	1
	Medium	FLIHAASSLQsGVPSR	2	1	1	S6B2C3	S11(Phospho)	0	0.025	0.4135	2.50271	2	1749.86	-2.42817	58.5088	0
A2NUT2	Lambda-chain (AA -20 to 215) OS=Homo sapiens PE=1 SV=1 - [A2NUT2_HUMAN]	354.489	45.96	27	1	6	92	235	24.6391	7.62061
	A2	Sequence	# PSMs	# Proteins	# Protein Groups	Protein Group Accessions	Modifications	ΔCn	q-Value	PEP	XCorr	Charge	MH+ [Da]	ΔM [ppm]	RT [min]	# Missed Cleavages
	High	YAASSYLSLTPEQWK	16	53	3	A2NUT2;S6BGD6;Q6NS95		0	0	0.001505	5.84757	2	1743.86	-0.943866	59.1605	0
	High	ATLVcLISDFYPGAVTVAWK	28	54	3	A2NUT2;S6BGD6;Q6NS95	C5(Carbamidomethyl)	0	0	0.0002845	5.55775	2	2211.15	-0.345817	108.905	0
	High	VTIScSGSSSNIGNNYVSWYQQLPGTAPK	2	3	1	A2NUT2	C5(Carbamidomethyl)	0	0	0.02846	5.25775	3	3115.47	-1.39007	66.5715	0
	High	AAPSVTLFPPSSEELQANK	44	33	2	A2NUT2;S6BGD6		0	0	0.009637	4.77289	2	1986.02	-0.281829	55.1126	0
	High	SYScQVTHEGSTVEK	1	44	3	A2NUT2;S6BGD6;Q6NS95	C4(Carbamidomethyl)	0	0	0.03037	1.5092	3	1711.76	-0.0981122	20.9501	0
	High	AGVETTTPSK	1	31	2	A2NUT2;S6BGD6		0	0.003	0.239	1.23113	2	990.511	1.08813	18.5587	0
S6BGD6	IgG L chain OS=Homo sapiens PE=1 SV=1 - [S6BGD6_HUMAN]	353.082	39.15	29	1	6	93	235	24.8081	7.23975
	A2	Sequence	# PSMs	# Proteins	# Protein Groups	Protein Group Accessions	Modifications	ΔCn	q-Value	PEP	XCorr	Charge	MH+ [Da]	ΔM [ppm]	RT [min]	# Missed Cleavages
	High	YAASSYLSLTPEQWK	16	53	3	A2NUT2;S6BGD6;Q6NS95		0	0	0.001505	5.84757	2	1743.86	-0.943866	59.1605	0
	High	ATLVcLISDFYPGAVTVAWK	28	54	3	A2NUT2;S6BGD6;Q6NS95	C5(Carbamidomethyl)	0	0	0.0002845	5.55775	2	2211.15	-0.345817	108.905	0
	High	AAPSVTLFPPSSEELQANK	44	33	2	A2NUT2;S6BGD6		0	0	0.009637	4.77289	2	1986.02	-0.281829	55.1126	0
	High	SGTSASLAISGLR	3	7	1	S6BGD6		0	0	0.01284	3.07514	2	1219.66	-0.133866	33.3222	0
	High	SYScQVTHEGSTVEK	1	44	3	A2NUT2;S6BGD6;Q6NS95	C4(Carbamidomethyl)	0	0	0.03037	1.5092	3	1711.76	-0.0981122	20.9501	0
	High	AGVETTTPSK	1	31	2	A2NUT2;S6BGD6		0	0.003	0.239	1.23113	2	990.511	1.08813	18.5587	0
Q6NS95	IGL@ protein OS=Homo sapiens GN=IGL@ PE=2 SV=1 - [Q6NS95_HUMAN]	326.274	36.32	26	2	5	84	234	25.1324	6.66846
	A2	Sequence	# PSMs	# Proteins	# Protein Groups	Protein Group Accessions	Modifications	ΔCn	q-Value	PEP	XCorr	Charge	MH+ [Da]	ΔM [ppm]	RT [min]	# Missed Cleavages
	High	YAASSYLSLTPEQWK	16	53	3	A2NUT2;S6BGD6;Q6NS95		0	0	0.001505	5.84757	2	1743.86	-0.943866	59.1605	0
	High	ATLVcLISDFYPGAVTVAWK	28	54	3	A2NUT2;S6BGD6;Q6NS95	C5(Carbamidomethyl)	0	0	0.0002845	5.55775	2	2211.15	-0.345817	108.905	0
	High	ANPTVTLFPPSSEELQANK	37	22	1	Q6NS95		0	0	0.001164	4.74172	2	2043.04	-0.262032	51.4142	0
	High	FSGSNSGNTATLTISR	2	7	1	Q6NS95		0	0	0.001924	4.16766	2	1612.79	0.257348	26.4804	0
	High	SYScQVTHEGSTVEK	1	44	3	A2NUT2;S6BGD6;Q6NS95	C4(Carbamidomethyl)	0	0	0.03037	1.5092	3	1711.76	-0.0981122	20.9501	0
A0A024R3E3	Apolipoprotein A-I, isoform CRA_a OS=Homo sapiens GN=APOA1 PE=4 SV=1 - [A0A024R3E3_HUMAN]	322.827	45.69	4	12	12	95	267	30.7589	5.75732
	A2	Sequence	# PSMs	# Proteins	# Protein Groups	Protein Group Accessions	Modifications	ΔCn	q-Value	PEP	XCorr	Charge	MH+ [Da]	ΔM [ppm]	RT [min]	# Missed Cleavages
	High	LREQLGPVTQEFWDNLEK	8	2	1	A0A024R3E3		0	0	0.001153	6.69114	3	2202.12	-0.281068	69.1489	1
	High	EQLGPVTQEFWDNLEK	15	2	1	A0A024R3E3		0	0	0.0005075	6.05306	3	1932.93	-0.599568	74.757	0
	High	VSFLSALEEYTK	8	2	1	A0A024R3E3		0	0	0.00598	4.75849	2	1386.71	-0.553995	77.8949	0
	High	DYVSQFEGSALGK	6	1	1	A0A024R3E3		0	0	0.01364	4.739	2	1400.67	-0.213033	49.68	0
	High	LLDNWDSVTSTFSK	9	2	1	A0A024R3E3		0	0	0.0006462	4.70103	2	1612.78	-0.494674	62.3808	0
	High	DLATVYVDVLK	26	1	1	A0A024R3E3		0	0	0.04827	3.51014	2	1235.69	-0.652084	68.0556	0
	High	THLAPYSDELR	7	4	1	A0A024R3E3		0	0	0.00628	3.49318	3	1301.65	-0.194975	25.7286	0
	High	VKDLATVYVDVLK	1	1	1	A0A024R3E3		0	0	0.04407	3.42843	3	1462.85	-0.0585725	51.5014	1
	High	WQEEmELYR	1	2	1	A0A024R3E3	M5(Oxidation)	0	0	0.05904	2.91109	2	1299.57	-0.779068	28.7878	0
	High	VQPYLDDFQK	7	2	1	A0A024R3E3		0	0	0.09204	2.44286	2	1252.62	-0.271673	33.3194	0
	High	QGLLPVLESFK	6	2	1	A0A024R3E3		0	0	0.06198	2.27179	2	1230.71	-0.425338	72.8414	0
	Medium	ATEHLSTLSEK	1	3	1	A0A024R3E3		0	0.023	0.4012	1.92469	3	1215.62	-1.04215	20.6315	0
B2RMS9	Inter-alpha (Globulin) inhibitor H4 (Plasma Kallikrein-sensitive glycoprotein) OS=Homo sapiens GN=ITIH4 PE=2 SV=1 - [B2RMS9_HUMAN]	291.662	25.48	8	15	15	82	930	103.298	6.97607
	A2	Sequence	# PSMs	# Proteins	# Protein Groups	Protein Group Accessions	Modifications	ΔCn	q-Value	PEP	XCorr	Charge	MH+ [Da]	ΔM [ppm]	RT [min]	# Missed Cleavages
	High	LPEGSVSLIILLTDGDPTVGETNPR	14	8	1	B2RMS9		0	0	9.426e-05	6.16217	3	2593.37	0.177534	97.6685	0
	High	SPEQQETVLDGNLIIR	15	8	1	B2RMS9		0	0	0.000392	5.62786	3	1811.95	-0.330251	52.4574	0
	High	LWAYLTIQQLLEQTVSASDADQQALR	2	8	1	B2RMS9		0	0	0.002002	5.6168	3	2961.53	-1.24666	121.606	0
	High	ITFELVYEELLK	5	7	1	B2RMS9		0	0	0.004234	5.25733	2	1496.82	-0.147519	94.2192	0
	High	SFAAGIQALGGTNINDAmLmAVQLLDSSNQEER	1	8	1	B2RMS9	M18(Oxidation); M20(Oxidation)	0	0	0.02386	4.64777	3	3496.67	-0.218372	92.7777	0
	High	ANTVQEATFQmELPK	3	6	1	B2RMS9	M11(Oxidation)	0	0	0.004897	4.60797	2	1722.84	0.23769	36.211	0
	High	SFAAGIQALGGTNINDAMLmAVQLLDSSNQEER	2	8	1	B2RMS9	M20(Oxidation)	0	0	0.01649	4.35373	3	3480.67	-1.0841	114.968	0
	High	AEAQAQYSAAVAK	2	6	1	B2RMS9		0	0	0.001569	3.97941	2	1307.66	-0.433168	21.7621	0
	High	GPDVLTATVSGK	4	8	1	B2RMS9		0	0	0.02435	3.57683	2	1144.62	-0.528073	29.7414	0
	High	LALDNGGLAR	3	8	1	B2RMS9		0	0	0.02212	3.2017	2	999.558	-0.261454	28.0749	0
	High	ILDDLSPR	6	8	1	B2RMS9		0	0	0.08754	3.01847	2	928.51	0.00318673	28.9809	0
	High	LGVYELLLK	8	8	1	B2RMS9		0	0	0.0506	3.0026	2	1047.64	-0.540825	65.1228	0
	High	IPKPEASFSPR	1	1	1	B2RMS9		0	0	0.04101	2.82693	3	1228.67	-1.18376	24.5869	0
	High	TGLLLLSDPDK	2	4	1	B2RMS9		0	0	0.05318	2.76413	2	1171.66	2.15944	47.7222	0
	High	NVVFVIDK	13	8	1	B2RMS9		0	0.001	0.1186	2.31601	2	933.54	-0.641407	35.7972	0
	High	FSSHVGGTLGQFYQEVLWGSPAASDDGR	1	4	1	B2RMS9		0	0.002	0.1972	3.13852	3	2968.38	-0.763732	80.5148	0
A0A0G2JL54	Complement C4-B OS=Homo sapiens GN=C4B_2 PE=4 SV=1 - [A0A0G2JL54_HUMAN]	289.895	19.67	12	2	20	72	1698	187.598	7.32764
	A2	Sequence	# PSMs	# Proteins	# Protein Groups	Protein Group Accessions	Modifications	ΔCn	q-Value	PEP	XCorr	Charge	MH+ [Da]	ΔM [ppm]	RT [min]	# Missed Cleavages
	High	VTASDPLDTLGSEGALSPGGVASLLR	12	4	2	A0A0G2JPR0;A0A0G2JL54		0	0	9.412e-05	7.47996	3	2483.3	-0.535885	92.4189	0
	High	LQETSNWLLSQQQADGSFQDLSPVIHR	6	3	1	A0A0G2JL54		0	0	0.0001043	7.19629	3	3097.53	-0.421435	71.7078	0
	High	GHLFLQTDQPIYNPGQR	2	4	2	A0A0G2JPR0;A0A0G2JL54		0	0	0.0006917	6.00755	3	1984	-0.6597	40.9118	0
	High	ALEILQEEDLIDEDDIPVR	4	3	2	A0A0G2JPR0;A0A0G2JL54		0	0	0.003108	5.49399	2	2225.12	0.322196	80.1808	0
	High	AAcAQLNDFLQEYGTQGcQV	2	6	2	A0A0G2JPR0;A0A0G2JL54	C3(Carbamidomethyl); C18(Carbamidomethyl)	0	0	0.001528	5.3389	2	2273	0.0687152	73.9676	0
	High	VLSLAQEQVGGSPEK	5	4	2	A0A0G2JPR0;A0A0G2JL54		0	0	0.001319	5.2356	2	1541.82	0.0940258	28.7154	0
	High	ASAGLLGAHAAAITAYALTLTK	3	9	2	A0A0G2JPR0;A0A0G2JL54		0	0	0.005574	5.06065	3	2085.17	0.303249	81.0224	0
	High	LLATLcSAEVcQcAEGK	2	5	2	A0A0G2JPR0;A0A0G2JL54	C6(Carbamidomethyl); C11(Carbamidomethyl); C13(Carbamidomethyl)	0	0	0.004928	5.02241	2	1909.88	-0.235677	39.0563	0
	High	ADGSYAAWLSR	5	4	2	A0A0G2JPR0;A0A0G2JL54		0	0	0.005723	4.38368	2	1196.57	-1.12695	39.8257	0
	High	STQDTVIALDALSAYWIASHTTEER	2	5	2	A0A0G2JPR0;A0A0G2JL54		0	0	0.008314	4.22103	3	2778.36	0.244222	94.6097	0
	High	AEmADQAAAWLTR	2	5	2	A0A0G2JPR0;A0A0G2JL54	M3(Oxidation)	0	0	0.007501	4.13839	2	1449.68	-0.372382	37.8898	0
	High	TEQWSTLPPETK	13	4	2	A0A0G2JPR0;A0A0G2JL54		0	0	0.02384	3.72128	2	1416.7	-0.15975	29.3078	0
	High	GSFEFPVGDAVSK	2	3	2	A0A0G2JPR0;A0A0G2JL54		0	0	0.04229	3.49366	2	1339.65	0.143672	45.6445	0
	High	TLEIPGNSDPNmIPDGDFNSYVR	4	3	2	A0A0G2JPR0;A0A0G2JL54	M12(Oxidation)	0	0	0.04169	3.03275	2	2567.17	-0.401323	63.1282	0
	High	GSSTWLTAFVLK	1	2	1	A0A0G2JL54		0	0	0.0441	2.71547	2	1309.72	-0.0823698	76.7763	0
	High	SFFPENWLWR	2	3	2	A0A0G2JPR0;A0A0G2JL54		0	0.002	0.1734	2.23258	2	1381.67	-0.0669693	84.4355	0
	High	EELVYELNPLDHR	2	3	2	A0A0G2JPR0;A0A0G2JL54		0	0.002	0.2073	1.36207	3	1626.81	-0.476235	54.4607	0
	High	GcGEQTmIYLAPTLAASR	1	4	2	A0A0G2JPR0;A0A0G2JL54	C2(Carbamidomethyl); M7(Oxidation)	0	0.007	0.2727	2.37172	2	1954.93	-1.30897	46.7946	0
	High	KYVLPNFEVK	1	5	2	A0A0G2JPR0;A0A0G2JL54		0	0.008	0.2936	2.40753	3	1236.7	-0.46659	37.6376	1
	Medium	GLcVATPVQLR	1	3	2	A0A0G2JPR0;A0A0G2JL54	C3(Carbamidomethyl)	0	0.011	0.3135	2.29077	2	1213.67	-0.0400113	40.0173	0
A0A0G2JPR0	Complement C4-A OS=Homo sapiens GN=C4A PE=4 SV=1 - [A0A0G2JPR0_HUMAN]	282.061	18.46	10	1	19	68	1744	192.754	7.03467
	A2	Sequence	# PSMs	# Proteins	# Protein Groups	Protein Group Accessions	Modifications	ΔCn	q-Value	PEP	XCorr	Charge	MH+ [Da]	ΔM [ppm]	RT [min]	# Missed Cleavages
	High	LQETSNWLLSQQQADGSFQDPcPVLDR	3	1	1	A0A0G2JPR0	C22(Carbamidomethyl)	0	0	6.82e-05	9.2159	3	3132.47	-0.514232	71.4281	0
	High	VTASDPLDTLGSEGALSPGGVASLLR	12	4	2	A0A0G2JPR0;A0A0G2JL54		0	0	9.412e-05	7.47996	3	2483.3	-0.535885	92.4189	0
	High	GHLFLQTDQPIYNPGQR	2	4	2	A0A0G2JPR0;A0A0G2JL54		0	0	0.0006917	6.00755	3	1984	-0.6597	40.9118	0
	High	ALEILQEEDLIDEDDIPVR	4	3	2	A0A0G2JPR0;A0A0G2JL54		0	0	0.003108	5.49399	2	2225.12	0.322196	80.1808	0
	High	AAcAQLNDFLQEYGTQGcQV	2	6	2	A0A0G2JPR0;A0A0G2JL54	C3(Carbamidomethyl); C18(Carbamidomethyl)	0	0	0.001528	5.3389	2	2273	0.0687152	73.9676	0
	High	VLSLAQEQVGGSPEK	5	4	2	A0A0G2JPR0;A0A0G2JL54		0	0	0.001319	5.2356	2	1541.82	0.0940258	28.7154	0
	High	ASAGLLGAHAAAITAYALTLTK	3	9	2	A0A0G2JPR0;A0A0G2JL54		0	0	0.005574	5.06065	3	2085.17	0.303249	81.0224	0
	High	LLATLcSAEVcQcAEGK	2	5	2	A0A0G2JPR0;A0A0G2JL54	C6(Carbamidomethyl); C11(Carbamidomethyl); C13(Carbamidomethyl)	0	0	0.004928	5.02241	2	1909.88	-0.235677	39.0563	0
	High	ADGSYAAWLSR	5	4	2	A0A0G2JPR0;A0A0G2JL54		0	0	0.005723	4.38368	2	1196.57	-1.12695	39.8257	0
	High	STQDTVIALDALSAYWIASHTTEER	2	5	2	A0A0G2JPR0;A0A0G2JL54		0	0	0.008314	4.22103	3	2778.36	0.244222	94.6097	0
	High	AEmADQAAAWLTR	2	5	2	A0A0G2JPR0;A0A0G2JL54	M3(Oxidation)	0	0	0.007501	4.13839	2	1449.68	-0.372382	37.8898	0
	High	TEQWSTLPPETK	13	4	2	A0A0G2JPR0;A0A0G2JL54		0	0	0.02384	3.72128	2	1416.7	-0.15975	29.3078	0
	High	GSFEFPVGDAVSK	2	3	2	A0A0G2JPR0;A0A0G2JL54		0	0	0.04229	3.49366	2	1339.65	0.143672	45.6445	0
	High	TLEIPGNSDPNmIPDGDFNSYVR	4	3	2	A0A0G2JPR0;A0A0G2JL54	M12(Oxidation)	0	0	0.04169	3.03275	2	2567.17	-0.401323	63.1282	0
	High	SFFPENWLWR	2	3	2	A0A0G2JPR0;A0A0G2JL54		0	0.002	0.1734	2.23258	2	1381.67	-0.0669693	84.4355	0
	High	EELVYELNPLDHR	2	3	2	A0A0G2JPR0;A0A0G2JL54		0	0.002	0.2073	1.36207	3	1626.81	-0.476235	54.4607	0
	High	GcGEQTmIYLAPTLAASR	1	4	2	A0A0G2JPR0;A0A0G2JL54	C2(Carbamidomethyl); M7(Oxidation)	0	0.007	0.2727	2.37172	2	1954.93	-1.30897	46.7946	0
	High	KYVLPNFEVK	1	5	2	A0A0G2JPR0;A0A0G2JL54		0	0.008	0.2936	2.40753	3	1236.7	-0.46659	37.6376	1
	Medium	GLcVATPVQLR	1	3	2	A0A0G2JPR0;A0A0G2JL54	C3(Carbamidomethyl)	0	0.011	0.3135	2.29077	2	1213.67	-0.0400113	40.0173	0
A8K9P0	cDNA FLJ78413, highly similar to Homo sapiens albumin, mRNA OS=Homo sapiens PE=2 SV=1 - [A8K9P0_HUMAN]	267.22	45.23	13	19	19	72	608	69.2224	6.27783
	A2	Sequence	# PSMs	# Proteins	# Protein Groups	Protein Group Accessions	Modifications	ΔCn	q-Value	PEP	XCorr	Charge	MH+ [Da]	ΔM [ppm]	RT [min]	# Missed Cleavages
	High	SHcIAEVENDEmPADLPSLAADFVESK	4	8	1	A8K9P0	C3(Carbamidomethyl); M12(Oxidation)	0	0	1.981e-05	6.69553	3	2990.34	0.599412	73.8453	0
	High	mPcAEDYLSVVLNQLcVLHEK	5	10	1	A8K9P0	M1(Oxidation); C3(Carbamidomethyl); C16(Carbamidomethyl)	0	0	0.001003	6.63707	3	2534.21	0.390149	102.165	0
	High	VHTEccHGDLLEcADDR	4	11	1	A8K9P0	C5(Carbamidomethyl); C6(Carbamidomethyl); C13(Carbamidomethyl)	0	0	0.000326	6.04527	3	2086.84	-0.79146	23.7024	0
	High	KVPQVSTPTLVEVSR	2	12	1	A8K9P0		0	0	0.004006	5.67741	3	1639.94	-0.584495	35.1546	1
	High	VFDEFKPLVEEPQNLIK	11	12	1	A8K9P0		0	0	0.002282	5.49651	3	2045.09	-0.824973	70.4849	0
	High	SHcIAEVENDEMPADLPSLAADFVESK	1	8	1	A8K9P0	C3(Carbamidomethyl)	0	0	0.003612	5.39554	3	2974.35	0.20633	82.8269	0
	High	ALVLIAFAQYLQQcPFEDHVK	2	9	1	A8K9P0	C14(Carbamidomethyl)	0	0	0.004494	5.22094	3	2490.29	0.953064	101.701	0
	High	MPcAEDYLSVVLNQLcVLHEK	2	10	1	A8K9P0	C3(Carbamidomethyl); C16(Carbamidomethyl)	0	0	0.001592	5.13628	3	2518.22	1.01522	107.985	0
	High	RPcFSALEVDETYVPK	2	11	1	A8K9P0	C3(Carbamidomethyl)	0	0	0.008095	4.72198	3	1910.93	-0.233778	46.6053	0
	High	HPYFYAPELLFFAK	4	11	1	A8K9P0		0	0	0.004936	4.59291	3	1742.89	0.103255	84.212	0
	High	DVFLGmFLYEYAR	3	10	1	A8K9P0	M6(Oxidation)	0	0	0.005546	4.29563	2	1639.78	0.200156	89.6232	0
	High	HPDYSVVLLLR	7	10	1	A8K9P0		0	0	0.005447	4.27402	3	1311.74	-0.266426	52.7857	0
	High	QNcELFEQLGEYK	2	12	1	A8K9P0	C3(Carbamidomethyl)	0	0	0.002856	4.17892	2	1657.75	0.458613	51.7159	0
	High	AVmDDFAAFVEK	2	12	1	A8K9P0	M3(Oxidation)	0	0	0.02358	3.97747	2	1358.63	-0.418297	49.6062	0
	High	LVRPEVDVmcTAFHDNEETFLK	1	8	1	A8K9P0	M9(Oxidation); C10(Carbamidomethyl)	0	0	0.03983	3.92026	4	2666.26	0.420905	50.2329	0
	High	LVRPEVDVMcTAFHDNEETFLK	1	8	1	A8K9P0	C10(Carbamidomethyl)	0	0	0.04871	3.89116	4	2650.26	-1.31099	63.1904	0
	High	LVAASQAALGL	6	11	1	A8K9P0		0	0	0.01806	3.77537	2	1013.6	-0.587046	50.0969	0
	High	LVNEVTEFAK	2	8	1	A8K9P0		0	0	0.04461	3.23596	2	1149.61	-0.453846	31.9146	0
	High	EFNAETFTFHADIcTLSEK	3	12	1	A8K9P0	C14(Carbamidomethyl)	0	0	0.03474	3.10696	3	2260.02	-0.956761	63.6876	0
	High	VPQVSTPTLVEVSR	2	12	1	A8K9P0		0	0	0.005325	2.85227	2	1511.84	-0.262246	41.7091	0
	High	YLYEIAR	1	9	1	A8K9P0		0	0.002	0.2032	2.14393	2	927.493	-0.993027	30.3578	0
	High	QTALVELVK	5	12	1	A8K9P0		0	0.002	0.1891	2.02267	2	1000.6	-0.878933	35.8271	0
Q6GMX6	IGH@ protein OS=Homo sapiens GN=IGH@ PE=1 SV=1 - [Q6GMX6_HUMAN]	259.375	42.58	76	7	13	79	465	51.0507	8.68994
	A2	Sequence	# PSMs	# Proteins	# Protein Groups	Protein Group Accessions	Modifications	ΔCn	q-Value	PEP	XCorr	Charge	MH+ [Da]	ΔM [ppm]	RT [min]	# Missed Cleavages
	High	TPEVTcVVVDVSHEDPEVK	7	29	1	Q6GMX6	C6(Carbamidomethyl)	0	0	0.0003112	5.58581	2	2139.03	-0.0626225	47.3575	0
	High	GFYPSDIAVEWESNGQPENNYK	6	26	2	Q6GMX6;Q6N093		0	0	0.002909	5.5722	3	2544.13	0.0647173	65.5529	0
	High	LSSVTAADTAVYYcAR	3	19	1	Q6GMX6	C14(Carbamidomethyl)	0	0	0.0006553	5.11927	2	1747.83	-0.382687	36.4989	0
	High	THTcPPcPAPELLGGPSVFLFPPKPK	10	30	1	Q6GMX6	C4(Carbamidomethyl); C7(Carbamidomethyl)	0	0	0.036	4.59122	3	2844.46	-0.172907	70.7582	0
	High	IYTSGSTNYNPSLK	3	1	1	Q6GMX6		0	0	0.005927	4.50776	2	1544.76	0.513992	25.4318	0
	High	STSGGTAALGcLVK	5	48	2	A0A075B6N8;Q6GMX6	C11(Carbamidomethyl)	0	0	0.002804	4.22001	2	1321.68	0.132373	31.3915	0
	High	VVSVLTVLHQDWLNGK	7	30	2	A0A075B6N8;Q6GMX6		0	0	0.005731	4.12445	2	1808.01	-0.502469	78.4061	0
	High	TTPPVLDSDGSFFLYSK	6	23	1	Q6GMX6		0	0	0.00367	4.11015	2	1873.92	-0.309006	68.354	0
	High	FNWYVDGVEVHNAK	2	24	1	Q6GMX6		0	0	0.0251	3.47777	3	1677.8	-0.476011	42.4924	0
	High	NQVSLTcLVK	6	36	3	A0A075B6N8;Q6GMX6;Q6N093	C7(Carbamidomethyl)	0	0	0.08249	3.05292	2	1161.63	-0.192118	36.8347	0
	High	GPSVFPLAPSSK	6	43	1	Q6GMX6		0	0	0.05598	2.93849	2	1186.65	-0.5626	37.518	0
	High	GLEWIGR	16	23	2	Q6GMX6;A0A087WYJ9		0	0.001	0.1204	2.48151	2	830.451	-0.819785	40.4292	0
	High	EPQVYTLPPSR	2	34	3	A0A075B6N8;Q6GMX6;Q6N093		0	0.003	0.2208	1.68991	2	1286.67	-0.3589	28.5217	0
Q96K68	cDNA FLJ14473 fis, clone MAMMA1001080, highly similar to Homo sapiens SNC73 protein (SNC73) mRNA OS=Homo sapiens PE=2 SV=1 - [Q96K68_HUMAN]	255.591	32.19	27	6	9	60	494	53.0542	6.85889
	A2	Sequence	# PSMs	# Proteins	# Protein Groups	Protein Group Accessions	Modifications	ΔCn	q-Value	PEP	XCorr	Charge	MH+ [Da]	ΔM [ppm]	RT [min]	# Missed Cleavages
	High	NFPPSQDASGDLYTTSSQLTLPATQcLAGK	32	9	1	Q96K68	C26(Carbamidomethyl)	0	0	0.004807	6.35933	3	3168.52	0.144872	71.494	0
	High	DASGVTFTWTPSSGK	6	9	1	Q96K68		0	0	0.002819	5.35625	2	1540.73	-0.428921	45.0157	0
	High	QEPSQGTTTFAVTSILR	7	17	1	Q96K68		0	0	0.002868	4.50458	3	1835.95	-0.0212867	57.8225	0
	High	DLcGcYSVSSVLPGcAEPWNHGK	4	8	1	Q96K68	C3(Carbamidomethyl); C5(Carbamidomethyl); C15(Carbamidomethyl)	0	0	0.01839	4.14356	3	2593.13	-0.124265	59.734	0
	High	WLQGSQELPR	6	20	2	Q96K68;A0A075B6N7		0	0	0.01036	3.69997	2	1213.63	-0.970736	30.3556	0
	High	SGNTFRPEVHLLPPPSEELALNELVTLTcLAR	1	20	2	Q96K68;A0A075B6N7	C29(Carbamidomethyl)	0	0	0.08424	3.14476	4	3573.87	-0.577702	108.086	0
	High	NSLYLQmNSLR	2	48	5	Q96K68;Q0ZCH9;A2J1N2;Q9UL71;Q9HCC1	M7(Oxidation)	0.0291	0.001	0.1063	2.6668	2	1354.68	-2.35319	33.0518	0
	High	GDTFScMVGHEALPLAFTQK	1	16	1	Q96K68	C6(Carbamidomethyl)	0	0.002	0.1525	2.37293	3	2209.04	-0.287223	65.3893	0
	Medium	KGDTFScmVGHEALPLAFTQK	1	16	1	Q96K68	C7(Carbamidomethyl); M8(Oxidation)	0	0.046	0.5044	3.10785	4	2353.13	-0.370693	46.5599	1
B4E1D8	cDNA FLJ51597, highly similar to C4b-binding protein alpha chain OS=Homo sapiens PE=2 SV=1 - [B4E1D8_HUMAN]	240.766	36.19	4	13	13	71	536	60.3658	6.65381
	A2	Sequence	# PSMs	# Proteins	# Protein Groups	Protein Group Accessions	Modifications	ΔCn	q-Value	PEP	XCorr	Charge	MH+ [Da]	ΔM [ppm]	RT [min]	# Missed Cleavages
	High	KPDVSHGEmVSGFGPIYNYK	3	2	1	B4E1D8	M9(Oxidation)	0	0	8.776e-05	6.56741	3	2241.06	-0.30761	33.0071	0
	High	cEWETPEGcEQVLTGK	6	2	1	B4E1D8	C1(Carbamidomethyl); C9(Carbamidomethyl)	0	0	0.0005783	5.14202	2	1922.83	-0.446457	40.1795	0
	High	WTPYQGcEALccPEPK	4	2	1	B4E1D8	C7(Carbamidomethyl); C11(Carbamidomethyl); C12(Carbamidomethyl)	0	0	0.001317	4.74336	3	1995.84	-0.716612	40.0192	0
	High	FSAIcQGDGTWSPR	4	2	1	B4E1D8	C5(Carbamidomethyl)	0	0	0.002821	4.63071	2	1581.71	-1.422	35.7686	0
	High	WNPSPPAcEPNScTNLPDIPHASWETYPRPTK	1	1	1	B4E1D8	C8(Carbamidomethyl); C13(Carbamidomethyl)	0	0	0.02591	4.43663	4	3719.69	-1.61208	56.5188	0
	High	LSLEIEQLELQR	9	2	1	B4E1D8		0	0	0.02955	4.2117	2	1470.82	-0.560243	62.3102	0
	High	LScSYSHWSAPAPQcK	1	1	1	B4E1D8	C3(Carbamidomethyl); C15(Carbamidomethyl)	0	0	0.00114	4.1222	3	1878.83	0.0579072	25.5174	0
	High	LmQcLPNPEDVK	3	2	1	B4E1D8	M2(Oxidation); C4(Carbamidomethyl)	0	0	0.01711	4.02271	2	1459.69	0.350883	30.1083	0
	High	TPScGDIcNFPPK	21	2	1	B4E1D8	C4(Carbamidomethyl); C8(Carbamidomethyl)	0	0	0.009508	4.00563	2	1492.66	0.213243	28.8118	0
	High	EDVYVVGTVLR	7	2	1	B4E1D8		0	0	0.008657	3.59369	2	1249.68	-0.173568	47.1797	0
	High	GVGWSHPLPQcEIVK	4	2	1	B4E1D8	C11(Carbamidomethyl)	0	0	0.03871	3.3591	2	1706.87	-0.0184949	36.6238	0
	High	LMQcLPNPEDVK	1	2	1	B4E1D8	C4(Carbamidomethyl)	0	0	0.05352	3.20214	2	1443.69	-1.89913	37.9811	0
	High	YTcLPGYVR	5	4	1	B4E1D8	C3(Carbamidomethyl)	0	0	0.03449	3.01869	2	1128.55	0.144919	28.7177	0
	High	TWYPEVPK	2	2	1	B4E1D8		0	0.002	0.1553	1.57722	2	1019.52	-0.409631	34.3289	0
A0A087WXI2	IgGFc-binding protein OS=Homo sapiens GN=FCGBP PE=1 SV=1 - [A0A087WXI2_HUMAN]	233.039	18.24	2	29	29	58	4204	444.918	5.35107
	A2	Sequence	# PSMs	# Proteins	# Protein Groups	Protein Group Accessions	Modifications	ΔCn	q-Value	PEP	XCorr	Charge	MH+ [Da]	ΔM [ppm]	RT [min]	# Missed Cleavages
	High	LDDGDYLcEDGcQNNcPAcTPGQAQHYEGDR	2	1	1	A0A087WXI2	C8(Carbamidomethyl); C12(Carbamidomethyl); C16(Carbamidomethyl); C19(Carbamidomethyl)	0	0	0.0004506	7.41158	3	3615.39	-0.249477	31.6671	0
	High	GcGEGcGPQGcPVcLAEETAPYESNEAcGQLR	1	1	1	A0A087WXI2	C2(Carbamidomethyl); C6(Carbamidomethyl); C11(Carbamidomethyl); C14(Carbamidomethyl); C28(Carbamidomethyl)	0	0	0.01311	7.08195	3	3513.41	-3.77751	50.2584	0
	High	VPSSYAEALcGLcGNFNGDPADDLALR	2	1	1	A0A087WXI2	C10(Carbamidomethyl); C13(Carbamidomethyl)	0	0	0.001537	6.88243	3	2882.31	-0.234137	81.1477	0
	High	EGcVcDAGFVLSGDTcVPVGQcGcLHDDR	4	2	1	A0A087WXI2	C3(Carbamidomethyl); C5(Carbamidomethyl); C16(Carbamidomethyl); C22(Carbamidomethyl); C24(Carbamidomethyl)	0	0	0.0009601	5.59087	3	3240.33	-0.322263	53.8123	0
	High	NEVTYDPYLVLIPDVAAYcPAYVVK	2	1	1	A0A087WXI2	C19(Carbamidomethyl)	0	0	0.002594	4.93741	3	2872.44	-1.22761	100.823	0
	High	VPAAYAGSLcGLcGNYNQDPADDLK	2	2	1	A0A087WXI2	C10(Carbamidomethyl); C13(Carbamidomethyl)	0	0	0.0002323	4.88769	3	2669.2	1.54644	56.6125	0
	High	VVVcQEHScKPGQVcQPSGGILScVTK	1	2	1	A0A087WXI2	C4(Carbamidomethyl); C9(Carbamidomethyl); C15(Carbamidomethyl); C24(Carbamidomethyl)	0	0	0.003594	4.70035	4	3014.43	-0.265543	32.072	0
	High	VNGVLTALPVSVADGR	3	2	1	A0A087WXI2		0	0	0.0009594	4.60355	2	1567.88	0.295688	56.3943	0
	High	ASQHGSDVVIETDFGLR	6	2	1	A0A087WXI2		0	0	0.01499	4.54169	3	1830.9	-0.125056	42.7096	0
	High	TcQGScAALSGLTGcTTR	1	1	1	A0A087WXI2	C2(Carbamidomethyl); C6(Carbamidomethyl); C15(Carbamidomethyl)	0	0	0.00338	4.52226	2	1900.83	0.529005	29.9588	0
	High	YDLAFVVASQATK	3	1	1	A0A087WXI2		0	0	0.003037	4.50011	2	1412.74	0.0366156	55.1385	0
	High	LLISSLSESPASVSILSQADNTSK	2	1	1	A0A087WXI2		0	0	0.03167	4.35234	2	2447.29	0.699933	73.6936	0
	High	YYPLGEVFYPGPEcER	2	1	1	A0A087WXI2	C14(Carbamidomethyl)	0	0	0.003847	4.34796	2	1975.88	-2.38985	64.1103	0
	High	NPQGPFATcQAVLSPSEYFR	1	1	1	A0A087WXI2	C9(Carbamidomethyl)	0	0	0.03695	4.29211	3	2269.07	-0.458353	68.369	0
	High	GEVGFVLVDNQR	3	1	1	A0A087WXI2		0	0	0.009969	4.09575	2	1332.69	0.740373	40.5733	0
	High	ALASYVAAcQAAGVVIEDWR	1	2	1	A0A087WXI2	C9(Carbamidomethyl)	0	0	0.0056	3.99764	2	2150.07	-2.21954	80.2634	0
	High	LDSLVAQQLQSK	4	1	1	A0A087WXI2		0	0	0.004242	3.96431	2	1329.74	-0.244578	32.0341	0
	High	EEFcGLLSSPTGPLSScHK	2	2	1	A0A087WXI2	C4(Carbamidomethyl); C17(Carbamidomethyl)	0	0	0.01629	3.91458	3	2105.96	0.0140639	50.4442	0
	High	FLLSQGVcIPVQDcGcTHNGR	2	1	1	A0A087WXI2	C8(Carbamidomethyl); C14(Carbamidomethyl); C16(Carbamidomethyl)	0	0	0.05078	3.6847	3	2418.11	-0.956296	51.0543	0
	High	GATTSPGVYELSSR	2	1	1	A0A087WXI2		0	0	0.01418	3.6582	2	1424.7	-0.902869	27.4804	0
	High	VAYDLVYYVR	1	2	1	A0A087WXI2		0	0	0.07032	3.56341	2	1260.66	-1.09865	52.1645	0
	High	LPVVLANGQIR	1	2	1	A0A087WXI2		0	0	0.02	3.47975	2	1179.72	-0.731528	39.1412	0
	High	VSYVGLVTVR	3	1	1	A0A087WXI2		0	0	0.009356	3.34278	2	1092.64	-0.828189	40.2512	0
	High	APGWDPLcWDEcR	2	2	1	A0A087WXI2	C8(Carbamidomethyl); C12(Carbamidomethyl)	0	0	0.03142	3.22491	2	1661.68	-0.494946	65.643	0
	High	SVPGcEGVALVVAQTK	1	1	1	A0A087WXI2	C5(Carbamidomethyl)	0	0	0.05475	3.03826	2	1614.85	-0.0489149	43.4787	0
	High	TVLSPVEPScEGmQcAAGQR	1	1	1	A0A087WXI2	C10(Carbamidomethyl); M13(Oxidation); C15(Carbamidomethyl)	0	0	0.01317	2.92579	2	2192.97	-0.546625	27.3719	0
	High	YYPLGQTFYPGPGcDSLcR	1	2	1	A0A087WXI2	C14(Carbamidomethyl); C18(Carbamidomethyl)	0	0.002	0.1757	3.09875	3	2251	0.748015	60.4064	0
	High	EGcVcDAGFVLSGDTcVPVGQcGcLHDGR	1	1	1	A0A087WXI2	C3(Carbamidomethyl); C5(Carbamidomethyl); C16(Carbamidomethyl); C22(Carbamidomethyl); C24(Carbamidomethyl)	0	0.003	0.2379	3.78833	3	3182.31	-2.90233	53.6826	0
	High	RPDFcPLQcPAHSHYELcGDScPVScPSLSAPEGcESAcR	1	1	1	A0A087WXI2	C5(Carbamidomethyl); C9(Carbamidomethyl); C18(Carbamidomethyl); C22(Carbamidomethyl); C26(Carbamidomethyl); C35(Carbamidomethyl); C39(Carbamidomethyl)	0	0.003	0.2145	3.28372	5	4650.91	0.0877959	46.9906	0
H0Y7L5	Apolipoprotein E (Fragment) OS=Homo sapiens GN=APOE PE=1 SV=2 - [H0Y7L5_HUMAN]	216.638	33.09	9	3	6	49	269	30.6188	7.94287
	A2	Sequence	# PSMs	# Proteins	# Protein Groups	Protein Group Accessions	Modifications	ΔCn	q-Value	PEP	XCorr	Charge	MH+ [Da]	ΔM [ppm]	RT [min]	# Missed Cleavages
	High	WVQTLSEQVQEELLSSQVTQELR	16	4	1	H0Y7L5		0	0	0.0001218	7.28267	3	2730.39	-0.136284	89.1057	0
	High	SELEEQLTPVAEETR	9	5	2	H0Y7L5;J9ZVQ3		0	0	0.00503	5.71981	2	1730.84	-0.407762	36.5507	0
	High	GEVQAmLGQSTEELR	5	8	2	H0Y7L5;J9ZVQ3	M6(Oxidation)	0	0	4.037e-05	5.6951	3	1663.79	-0.426899	29.0441	0
	High	AATVGSLAGQPLQER	6	3	2	H0Y7L5;J9ZVQ3		0	0	0.001413	4.56391	2	1497.8	-0.00784358	29.3722	0
	High	VEQAVETEPEPELR	4	5	1	H0Y7L5		0	0	0.001955	4.46516	2	1625.8	-0.366736	26.9511	0
	High	WELALGR	9	5	1	H0Y7L5		0	0.001	0.108	2.38457	2	844.467	-0.69123	41.4688	0
V9HVY1	Epididymis secretory sperm binding protein Li 78p OS=Homo sapiens GN=HEL-S-78p PE=2 SV=1 - [V9HVY1_HUMAN]	150.222	33.6	4	12	12	41	491	55.8923	8.26514
	A2	Sequence	# PSMs	# Proteins	# Protein Groups	Protein Group Accessions	Modifications	ΔCn	q-Value	PEP	XCorr	Charge	MH+ [Da]	ΔM [ppm]	RT [min]	# Missed Cleavages
	High	NSVDELNNNVEAVSQTSSSSFQYmYLLK	1	2	1	V9HVY1	M24(Oxidation)	0	0	0.01887	5.51014	3	3183.47	-2.57961	72.9099	0
	High	DNENVVNEYSSELEK	4	3	1	V9HVY1		0	0	0.001608	5.40779	2	1768.79	-0.461756	42.4159	0
	High	HQLYIDETVNSNIPTNLR	8	3	1	V9HVY1		0	0	0.002614	5.3587	3	2127.08	-0.454582	46.7776	0
	High	TPcTVScNIPVVSGK	4	4	1	V9HVY1	C3(Carbamidomethyl); C7(Carbamidomethyl)	0	0	0.002719	4.59415	2	1618.79	-0.324546	30.9813	0
	High	DNDGWLTSDPR	6	4	1	V9HVY1		0	0	0.02733	3.9235	2	1275.56	-0.458982	34.3592	0
	High	NYcGLPGEYWLGNDK	5	4	1	V9HVY1	C3(Carbamidomethyl)	0	0	0.01809	3.87349	2	1785.79	-1.54228	56.641	0
	High	EEAPSLRPAPPPISGGGYR	3	1	1	V9HVY1		0	0	0.03976	3.77811	3	1951	-0.141684	31.9399	0
	High	LESDVSAQmEYcR	1	3	1	V9HVY1	M9(Oxidation); C12(Carbamidomethyl)	0	0	0.003107	3.63025	2	1603.67	0.854017	23.7461	0
	High	EDGGGWWYNR	2	4	1	V9HVY1		0	0	0.03073	3.61694	2	1239.52	-0.149717	38.0051	0
	High	REEAPSLRPAPPPISGGGYR	2	1	1	V9HVY1		0	0	0.05151	3.51989	3	2107.1	-0.500511	27.7351	1
	High	YYWGGQYTWDmAK	1	4	1	V9HVY1	M11(Oxidation)	0	0	0.009628	3.47904	2	1684.71	0.0928212	48.5643	0
	High	SILENLR	4	3	1	V9HVY1		0	0.002	0.1691	1.68446	2	844.488	-0.621112	32.8644	0
A0A0A0MRD9	Haptoglobin-related protein OS=Homo sapiens GN=HPR PE=1 SV=1 - [A0A0A0MRD9_HUMAN]	147.344	52.67	2	5	9	43	281	31.4789	7.97217
	A2	Sequence	# PSMs	# Proteins	# Protein Groups	Protein Group Accessions	Modifications	ΔCn	q-Value	PEP	XCorr	Charge	MH+ [Da]	ΔM [ppm]	RT [min]	# Missed Cleavages
	High	YQEDTcYGDAGSAFAVHDLEEDTWYAAGILSFDK	1	2	1	A0A0A0MRD9	C6(Carbamidomethyl)	0	0	0.01675	5.52203	3	3844.66	0.464759	104.944	0
	High	SPVGVQPILNEHTFcVGmSK	2	2	1	A0A0A0MRD9	C15(Carbamidomethyl); M18(Oxidation)	0	0	0.01966	5.24632	3	2216.08	-0.763416	48.5296	0
	High	VGYVSGWGQSDNFK	5	1	1	A0A0A0MRD9		0	0	0.003383	4.94533	2	1543.72	-0.516174	38.0324	0
	High	VVLHPNYHQVDIGLIK	7	1	1	A0A0A0MRD9		0	0	0.003387	4.6498	3	1845.04	-0.170918	42.8916	0
	High	ScAVAEYGVYVK	11	10	2	J3QR68;A0A0A0MRD9	C2(Carbamidomethyl)	0	0	0.01725	4.62634	2	1345.65	-0.111388	32.2748	0
	High	YVmLPVADQYDcITHYEGSTcPK	4	1	1	A0A0A0MRD9	M3(Oxidation); C12(Carbamidomethyl); C21(Carbamidomethyl)	0	0	0.08862	4.00459	3	2763.21	-1.58647	53.9594	0
	High	DIAPTLTLYVGK	7	10	2	J3QR68;A0A0A0MRD9		0	0	0.01506	3.2067	2	1290.73	-0.690705	58.2511	0
	High	YVMLPVADQYDcITHYEGSTcPK	2	1	1	A0A0A0MRD9	C12(Carbamidomethyl); C21(Carbamidomethyl)	0	0	0.08459	2.44664	3	2747.22	0.841231	60.0577	0
	High	GSFPWQAK	3	6	2	J3QR68;A0A0A0MRD9		0	0.002	0.2119	2.30432	2	920.462	-0.939544	33.7747	0
	High	VmPIcLPSK	1	10	2	J3QR68;A0A0A0MRD9	M2(Oxidation); C5(Carbamidomethyl)	0	0.003	0.2268	1.52327	2	1060.55	0.130012	28.7187	0
Q1HP67	Lipoprotein, Lp(A) OS=Homo sapiens GN=LPA PE=1 SV=1 - [Q1HP67_HUMAN]	139.327	25.05	8	17	17	40	2040	226.369	6.07471
	A2	Sequence	# PSMs	# Proteins	# Protein Groups	Protein Group Accessions	Modifications	ΔCn	q-Value	PEP	XCorr	Charge	MH+ [Da]	ΔM [ppm]	RT [min]	# Missed Cleavages
	High	TEcYITGWGETQGTFGTGLLK	4	1	1	Q1HP67	C3(Carbamidomethyl)	0	0	0.001698	5.53868	2	2319.1	0.830853	72.4302	0
	High	GTDScQGDSGGPLVcFEK	3	1	1	Q1HP67	C5(Carbamidomethyl); C15(Carbamidomethyl)	0	0	0.001482	5.18264	2	1913.8	0.108412	35.6051	0
	High	NPDADTGPWcFTTDPSIR	2	1	1	Q1HP67	C10(Carbamidomethyl)	0	0	0.0007458	5.02574	2	2049.9	0.996254	56.5456	0
	High	TPENYPNAGLTENYcR	2	2	1	Q1HP67	C15(Carbamidomethyl)	0	0	0.003899	4.37681	2	1898.84	1.27654	29.1357	0
	High	TPEYYPNAGLImNYcR	2	2	1	Q1HP67	M12(Oxidation); C15(Carbamidomethyl)	0	0	0.005608	4.32075	2	1977.88	-0.705145	48.0611	0
	High	EAQLLVIENEVcNHYK	5	1	1	Q1HP67	C12(Carbamidomethyl)	0	0	0.004098	4.25478	2	1958.96	0.0273751	54.3635	0
	High	LFDYcDIPLcASSSFDcGKPQVEPK	2	1	1	Q1HP67	C5(Carbamidomethyl); C10(Carbamidomethyl); C17(Carbamidomethyl)	0	0	0.04084	3.88227	3	2933.31	-0.446649	65.1265	0
	High	LFLEPTQADIALLK	5	1	1	Q1HP67		0	0	0.005166	3.85301	2	1571.9	-0.502097	74.9906	0
	High	NPDAEIRPWcYTmDPSVR	1	3	1	Q1HP67	C10(Carbamidomethyl); M13(Oxidation)	0	0	0.02233	3.79346	3	2222.99	-0.451704	40.7753	0
	High	TPENYPNDGLTmNYcR	1	2	1	Q1HP67	M12(Oxidation); C15(Carbamidomethyl)	0	0	0.006608	3.74268	2	1960.82	0.188574	27.5856	0
	High	NPDAVAAPYcYTR	2	2	1	Q1HP67	C10(Carbamidomethyl)	0	0	0.009957	3.4694	2	1497.68	-0.577591	28.15	0
	High	NPDGDINGPWcYTmNPR	1	2	1	Q1HP67	C11(Carbamidomethyl); M14(Oxidation)	0	0	0.02199	3.4339	2	2022.84	-0.749355	41.7797	0
	High	TTENYPNAGLImNYcR	2	1	1	Q1HP67	M12(Oxidation); C15(Carbamidomethyl)	0	0	0.03724	3.27744	2	1932.86	-0.106933	38.3959	0
	High	VILGAHQEVNLESHVQEIEVSR	3	1	1	Q1HP67		0	0	0.09314	2.88819	4	2486.3	-0.66075	45.7375	0
	High	TTEYYPNGGLTR	2	3	1	Q1HP67		0	0	0.0585	2.69351	2	1371.65	-0.158333	26.9259	0
	High	TPAYYPNAGLIK	1	1	1	Q1HP67		0	0	0.07594	2.42527	2	1307.7	-0.141433	36.4108	0
	High	ATTVTGTPcQEWAAQEPHR	2	2	1	Q1HP67	C9(Carbamidomethyl)	0	0.003	0.2253	2.7307	3	2139.98	-1.31677	26.3728	0
J9ZVQ3	Apolipoprotein E (Fragment) OS=Homo sapiens GN=APOE PE=4 SV=1 - [J9ZVQ3_HUMAN]	134.083	34.87	5	3	6	32	238	26.835	8.11865
	A2	Sequence	# PSMs	# Proteins	# Protein Groups	Protein Group Accessions	Modifications	ΔCn	q-Value	PEP	XCorr	Charge	MH+ [Da]	ΔM [ppm]	RT [min]	# Missed Cleavages
	High	SELEEQLTPVAEETR	9	5	2	H0Y7L5;J9ZVQ3		0	0	0.00503	5.71981	2	1730.84	-0.407762	36.5507	0
	High	GEVQAmLGQSTEELR	5	8	2	H0Y7L5;J9ZVQ3	M6(Oxidation)	0	0	4.037e-05	5.6951	3	1663.79	-0.426899	29.0441	0
	High	VQAAVGTSAAPVPSDNH	3	1	1	J9ZVQ3		0	0	0.0007902	5.42939	2	1620.8	-0.254498	24.3745	0
	High	AATVGSLAGQPLQER	6	3	2	H0Y7L5;J9ZVQ3		0	0	0.001413	4.56391	2	1497.8	-0.00784358	29.3722	0
	High	SWFEPLVEDmQR	6	1	1	J9ZVQ3	M10(Oxidation)	0	0	0.0132	3.95678	3	1552.71	-0.680577	57.2014	0
	High	SWFEPLVEDMQR	2	1	1	J9ZVQ3		0	0	0.01548	3.40637	2	1536.72	0.182467	71.9498	0
	High	LEEQAQQIR	1	1	1	J9ZVQ3		0	0.002	0.1942	1.7613	2	1114.58	-0.24658	21.0524	0
A2KBB9	Anti-(ED-B) scFV (Fragment) OS=Homo sapiens PE=2 SV=1 - [A2KBB9_HUMAN]	133.443	33.19	29	2	4	30	238	25.1293	8.11865
	A2	Sequence	# PSMs	# Proteins	# Protein Groups	Protein Group Accessions	Modifications	ΔCn	q-Value	PEP	XCorr	Charge	MH+ [Da]	ΔM [ppm]	RT [min]	# Missed Cleavages
	High	EVQLLESGGGLVQPGGSLR	16	11	1	A2KBB9		0	0	0.0002522	6.07546	3	1896.02	-0.371224	56.0902	0
	High	FSGSGSGTDFTLTISR	12	20	2	A2KBB9;Q9UL78		0	0	0.001076	5.60119	2	1632.78	-1.06917	45.3795	0
	High	GLEWVSAISGSGGSTYYADSVK	1	21	1	A2KBB9		0	0	0.002185	4.98309	2	2234.06	-1.27754	66.6502	0
	High	ASQSVSSSYLAWYQQKPGQAPR	1	14	2	A2KBB9;Q9UL78		0	0	0.005916	3.95812	3	2439.21	0.30562	39.335	0
J3QR68	Haptoglobin (Fragment) OS=Homo sapiens GN=HP PE=1 SV=1 - [J3QR68_HUMAN]	124.506	27.48	10	4	8	38	404	45.0115	6.58057
	A2	Sequence	# PSMs	# Proteins	# Protein Groups	Protein Group Accessions	Modifications	ΔCn	q-Value	PEP	XCorr	Charge	MH+ [Da]	ΔM [ppm]	RT [min]	# Missed Cleavages
	High	YVmLPVADQDQcIR	4	9	1	J3QR68	M3(Oxidation); C12(Carbamidomethyl)	0	0	0.003437	4.99468	2	1723.81	-0.155387	38.5536	0
	High	ScAVAEYGVYVK	11	10	2	J3QR68;A0A0A0MRD9	C2(Carbamidomethyl)	0	0	0.01725	4.62634	2	1345.65	-0.111388	32.2748	0
	High	LPEcEADDGcPKPPEIAHGYVEHSVR	3	4	1	J3QR68	C4(Carbamidomethyl); C10(Carbamidomethyl)	0	0	0.005113	4.51364	5	2962.34	-0.389706	29.076	0
	High	SPVGVQPILNEHTFcAGmSK	2	8	1	J3QR68	C15(Carbamidomethyl); M18(Oxidation)	0	0	0.09121	4.06159	3	2188.05	-0.582976	41.0971	0
	High	VTSIQDWVQK	5	7	1	J3QR68		0	0	0.03959	3.80738	2	1203.64	-0.585977	36.0978	0
	High	DIAPTLTLYVGK	7	10	2	J3QR68;A0A0A0MRD9		0	0	0.01506	3.2067	2	1290.73	-0.690705	58.2511	0
	High	YVMLPVADQDQcIR	1	9	1	J3QR68	C12(Carbamidomethyl)	0	0	0.04665	2.3366	2	1707.82	-0.918528	45.6485	0
	High	SPVGVQPILNEHTFcAGMSK	1	8	1	J3QR68	C15(Carbamidomethyl)	0	0.002	0.1544	3.22246	3	2172.06	-0.624154	47.7482	0
	High	GSFPWQAK	3	6	2	J3QR68;A0A0A0MRD9		0	0.002	0.2119	2.30432	2	920.462	-0.939544	33.7747	0
	High	VmPIcLPSK	1	10	2	J3QR68;A0A0A0MRD9	M2(Oxidation); C5(Carbamidomethyl)	0	0.003	0.2268	1.52327	2	1060.55	0.130012	28.7187	0
V9GYM3	Apolipoprotein A-II OS=Homo sapiens GN=APOA2 PE=1 SV=1 - [V9GYM3_HUMAN]	118.503	32.33	5	3	3	25	133	14.9048	8.26514
	A2	Sequence	# PSMs	# Proteins	# Protein Groups	Protein Group Accessions	Modifications	ΔCn	q-Value	PEP	XCorr	Charge	MH+ [Da]	ΔM [ppm]	RT [min]	# Missed Cleavages
	High	EPcVESLVSQYFQTVTDYGK	20	4	1	V9GYM3	C3(Carbamidomethyl)	0	0	0.0001863	6.95882	3	2350.09	-0.429104	100.523	0
	High	KAGTELVNFLSYFVELGTQPATQ	4	2	1	V9GYM3		0	0	0.09004	4.63487	2	2513.3	2.11822	119.686	1
	High	AGTELVNFLSYFVELGTQPATQ	1	2	1	V9GYM3		0	0	0.06841	3.70285	2	2385.2	-0.839009	122.082	0
A0A0G2JRN3	Alpha-1-antitrypsin OS=Homo sapiens GN=SERPINA1 PE=4 SV=1 - [A0A0G2JRN3_HUMAN]	117.66	33.15	10	1	8	31	359	40.2096	5.46533
	A2	Sequence	# PSMs	# Proteins	# Protein Groups	Protein Group Accessions	Modifications	ΔCn	q-Value	PEP	XCorr	Charge	MH+ [Da]	ΔM [ppm]	RT [min]	# Missed Cleavages
	High	TLNQPDSQLQLTTGNGLFLSEGLK	6	5	2	E9KL23;A0A0G2JRN3		0	0	0.0001099	7.17591	3	2574.34	-0.277786	74.6249	0
	High	VFSNGADLSGVTEEAPLK	4	5	2	E9KL23;A0A0G2JRN3		0	0	0.0009524	5.7434	2	1833.93	1.41958	47.0735	0
	High	LQHLENELTHDIITK	3	5	2	E9KL23;A0A0G2JRN3		0	0	0.0002868	5.11388	4	1803.96	-1.29659	35.4172	0
	High	DTEEEDFHVDQATTVK	5	2	1	A0A0G2JRN3		0	0	0.002089	4.25959	2	1863.82	0.00918491	26.8948	0
	High	LYHSEAFTVNFGDTEEAK	2	5	2	E9KL23;A0A0G2JRN3		0	0	0.006106	4.06378	3	2057.94	-0.231315	41.7952	0
	High	LSITGTYDLK	6	9	2	E9KL23;A0A0G2JRN3		0	0	0.02745	3.24448	2	1110.6	-0.309683	36.922	0
	High	SVLGQLGITK	4	9	2	E9KL23;A0A0G2JRN3		0	0	0.0229	2.99015	2	1015.61	-0.660748	41.9716	0
	Medium	WERPFEVK	1	7	2	E9KL23;A0A0G2JRN3		0	0.036	0.4599	1.59188	3	1090.57	-0.562842	26.9964	0
E9KL23	Epididymis secretory sperm binding protein Li 44a OS=Homo sapiens PE=2 SV=1 - [E9KL23_HUMAN]	112.606	28.47	12	1	8	29	418	46.707	5.59229
	A2	Sequence	# PSMs	# Proteins	# Protein Groups	Protein Group Accessions	Modifications	ΔCn	q-Value	PEP	XCorr	Charge	MH+ [Da]	ΔM [ppm]	RT [min]	# Missed Cleavages
	High	TLNQPDSQLQLTTGNGLFLSEGLK	6	5	2	E9KL23;A0A0G2JRN3		0	0	0.0001099	7.17591	3	2574.34	-0.277786	74.6249	0
	High	VFSNGADLSGVTEEAPLK	4	5	2	E9KL23;A0A0G2JRN3		0	0	0.0009524	5.7434	2	1833.93	1.41958	47.0735	0
	High	LQHLENELTHDIITK	3	5	2	E9KL23;A0A0G2JRN3		0	0	0.0002868	5.11388	4	1803.96	-1.29659	35.4172	0
	High	DTEEEDFHVDQVTTVK	3	4	1	E9KL23		0	0	0.003512	4.73042	2	1891.86	1.33762	32.0437	0
	High	LYHSEAFTVNFGDTEEAK	2	5	2	E9KL23;A0A0G2JRN3		0	0	0.006106	4.06378	3	2057.94	-0.231315	41.7952	0
	High	LSITGTYDLK	6	9	2	E9KL23;A0A0G2JRN3		0	0	0.02745	3.24448	2	1110.6	-0.309683	36.922	0
	High	SVLGQLGITK	4	9	2	E9KL23;A0A0G2JRN3		0	0	0.0229	2.99015	2	1015.61	-0.660748	41.9716	0
	Medium	WERPFEVK	1	7	2	E9KL23;A0A0G2JRN3		0	0.036	0.4599	1.59188	3	1090.57	-0.562842	26.9964	0
B4DVE1	cDNA FLJ53478, highly similar to Galectin-3-binding protein OS=Homo sapiens PE=2 SV=1 - [B4DVE1_HUMAN]	109.472	20.42	8	5	8	30	573	64.0558	5.46533
	A2	Sequence	# PSMs	# Proteins	# Protein Groups	Protein Group Accessions	Modifications	ΔCn	q-Value	PEP	XCorr	Charge	MH+ [Da]	ΔM [ppm]	RT [min]	# Missed Cleavages
	High	GQWGTVcDNLWDLTDASVVcR	6	9	2	K7EP36;B4DVE1	C7(Carbamidomethyl); C20(Carbamidomethyl)	0	0	0.0004639	5.97406	3	2452.1	-0.462052	84.0015	0
	High	ELSEALGQIFDSQR	8	5	2	K7EP36;B4DVE1		0	0	0.003098	4.89688	2	1592.79	-0.15315	64.9825	0
	High	YSSDYFQAPSDYR	4	5	1	B4DVE1		0	0	0.007708	4.03415	2	1598.68	-0.440911	35.2588	0
	High	AVDTWSWGER	2	5	1	B4DVE1		0	0	0.041	3.05383	2	1206.55	-0.49815	37.3202	0
	High	TLQALEFHTVPFQLLAR	1	5	1	B4DVE1		0	0	0.06953	2.87014	3	1984.1	-1.75631	81.2353	0
	High	IDITLSSVK	3	5	2	B4DVE1;K7EP36		0	0	0.06075	2.86825	2	975.572	-0.314029	37.497	0
	High	SDLAVPSELALLK	4	5	1	B4DVE1		0	0	0.043	2.78585	2	1355.78	-0.00555355	66.5338	0
	High	YYPYQSFQTPQHPSFLFQDK	2	5	1	B4DVE1		0	0	0.07895	2.12847	3	2521.18	0.0543136	61.7604	0
Q0ZCH9	Immunglobulin heavy chain variable region (Fragment) OS=Homo sapiens PE=4 SV=1 - [Q0ZCH9_HUMAN]	105.434	32.23	37	2	3	26	121	13.4275	8.45557
	A2	Sequence	# PSMs	# Proteins	# Protein Groups	Protein Group Accessions	Modifications	ΔCn	q-Value	PEP	XCorr	Charge	MH+ [Da]	ΔM [ppm]	RT [min]	# Missed Cleavages
	High	EVQLVESGGGLVQPGGSLR	20	7	1	Q0ZCH9		0	0	0.003612	6.27237	3	1882	-0.360705	47.7111	0
	High	GLEWVANIK	4	15	1	Q0ZCH9		0	0	0.06929	3.0049	2	1029.57	-2.97362	46.2666	0
	High	NSLYLQmNSLR	2	48	5	Q96K68;Q0ZCH9;A2J1N2;Q9UL71;Q9HCC1	M7(Oxidation)	0.0291	0.001	0.1063	2.6668	2	1354.68	-2.35319	33.0518	0
K7ER74	Protein APOC4-APOC2 OS=Homo sapiens GN=APOC4-APOC2 PE=4 SV=1 - [K7ER74_HUMAN]	105.18	23.03	5	2	3	25	178	20.0363	6.63916
	A2	Sequence	# PSMs	# Proteins	# Protein Groups	Protein Group Accessions	Modifications	ΔCn	q-Value	PEP	XCorr	Charge	MH+ [Da]	ΔM [ppm]	RT [min]	# Missed Cleavages
	High	STAAmSTYTGIFTDQVLSVLK	11	3	1	K7ER74	M5(Oxidation)	0	0	0.0001171	6.26508	3	2249.14	-0.112204	90.8044	0
	High	STAAMSTYTGIFTDQVLSVLK	4	3	1	K7ER74		0	0	0.0004695	4.55185	3	2233.14	-0.886836	100.688	0
	High	ESLSSYWESAK	5	4	1	K7ER74		0	0	0.04803	4.02955	2	1286.59	-0.339006	37.2865	0
	High	ELLETVVNR	5	3	2	A5YAK2;K7ER74		0	0	0.02297	3.34903	2	1072.6	-0.315558	33.231	0
Q9UL78	Myosin-reactive immunoglobulin light chain variable region (Fragment) OS=Homo sapiens PE=2 SV=1 - [Q9UL78_HUMAN]	104.876	51.38	10	1	3	24	109	11.6388	8.29443
	A2	Sequence	# PSMs	# Proteins	# Protein Groups	Protein Group Accessions	Modifications	ΔCn	q-Value	PEP	XCorr	Charge	MH+ [Da]	ΔM [ppm]	RT [min]	# Missed Cleavages
	High	EIVLTQSPGTLSLSPGER	11	3	1	Q9UL78		0	0	0.0003372	5.90525	3	1884.01	0.0579305	52.0785	0
	High	FSGSGSGTDFTLTISR	12	20	2	A2KBB9;Q9UL78		0	0	0.001076	5.60119	2	1632.78	-1.06917	45.3795	0
	High	ASQSVSSSYLAWYQQKPGQAPR	1	14	2	A2KBB9;Q9UL78		0	0	0.005916	3.95812	3	2439.21	0.30562	39.335	0
C9JEU5	Fibrinogen gamma chain OS=Homo sapiens GN=FGG PE=1 SV=1 - [C9JEU5_HUMAN]	102.355	40.45	6	9	9	25	445	50.2904	6.0874
	A2	Sequence	# PSMs	# Proteins	# Protein Groups	Protein Group Accessions	Modifications	ΔCn	q-Value	PEP	XCorr	Charge	MH+ [Da]	ΔM [ppm]	RT [min]	# Missed Cleavages
	High	LTYAYFAGGDAGDAFDGFDFGDDPSDK	3	4	1	C9JEU5		0	0	0.003077	5.85994	3	2834.19	4.07235	86.731	0
	High	FGSYcPTTcGIADFLSTYQTK	5	2	1	C9JEU5	C5(Carbamidomethyl); C9(Carbamidomethyl)	0	0	0.001451	5.60739	3	2417.08	-0.499955	78.8148	0
	High	EGFGHLSPTGTTEFWLGNEK	5	4	1	C9JEU5		0	0	0.002782	5.59797	3	2207.04	-1.23125	60.4333	0
	High	YLQEIYNSNNQK	3	6	1	C9JEU5		0	0	0.003377	5.28767	2	1513.73	-0.789436	25.9195	0
	High	VAQLEAQcQEPcKDTVQIHDITGK	2	6	1	C9JEU5	C8(Carbamidomethyl); C12(Carbamidomethyl)	0	0	0.01918	4.80573	3	2768.33	-0.237321	31.6451	1
	High	ANQQFLVYcEIDGSGNGWTVFQK	1	6	1	C9JEU5	C9(Carbamidomethyl)	0	0	0.03834	4.47459	3	2661.24	-0.934971	79.4924	0
	High	ASTPNGYDNGIIWATWK	2	4	1	C9JEU5		0	0	0.02084	3.73946	2	1893.91	-0.541945	63.1091	0
	High	AIQLTYNPDESSKPNmIDAATLK	2	2	1	C9JEU5	M16(Oxidation)	0	0	0.03176	3.44441	3	2536.26	-0.486183	43.0361	0
	High	YEASILTHDSSIR	2	6	1	C9JEU5		0	0.001	0.09455	1.79894	3	1491.74	-0.553842	27.6349	0
A0A075B6N7	Ig alpha-2 chain C region (Fragment) OS=Homo sapiens GN=IGHA2 PE=1 SV=1 - [A0A075B6N7_HUMAN]	93.3254	30.59	3	3	5	23	340	36.568	6.26514
	A2	Sequence	# PSMs	# Proteins	# Protein Groups	Protein Group Accessions	Modifications	ΔCn	q-Value	PEP	XCorr	Charge	MH+ [Da]	ΔM [ppm]	RT [min]	# Missed Cleavages
	High	NFPPSQDASGDLYTTSSQLTLPATQcPDGK	12	10	1	A0A075B6N7	C26(Carbamidomethyl)	0	0	0.003319	5.4098	3	3196.48	0.553076	62.6941	0
	High	DASGATFTWTPSSGK	3	11	1	A0A075B6N7		0	0	0.003321	4.57575	2	1512.7	-0.242421	37.0416	0
	High	WLQGSQELPR	6	20	2	Q96K68;A0A075B6N7		0	0	0.01036	3.69997	2	1213.63	-0.970736	30.3556	0
	High	SGNTFRPEVHLLPPPSEELALNELVTLTcLAR	1	20	2	Q96K68;A0A075B6N7	C29(Carbamidomethyl)	0	0	0.08424	3.14476	4	3573.87	-0.577702	108.086	0
	High	QEPSQGTTTYAVTSILR	1	1	1	A0A075B6N7		0	0	0.0759	2.56968	3	1851.94	-0.167486	48.8067	0
A0A075B6N8	Ig gamma-3 chain C region (Fragment) OS=Homo sapiens GN=IGHG3 PE=1 SV=1 - [A0A075B6N8_HUMAN]	88.5341	27.59	7	3	7	28	377	41.2993	7.89893
	A2	Sequence	# PSMs	# Proteins	# Protein Groups	Protein Group Accessions	Modifications	ΔCn	q-Value	PEP	XCorr	Charge	MH+ [Da]	ΔM [ppm]	RT [min]	# Missed Cleavages
	High	TPEVTcVVVDVSHEDPEVQFK	4	7	1	A0A075B6N8	C6(Carbamidomethyl)	0	0	1.079e-05	6.41072	3	2414.15	0.0965031	61.006	0
	High	STSGGTAALGcLVK	5	48	2	A0A075B6N8;Q6GMX6	C11(Carbamidomethyl)	0	0	0.002804	4.22001	2	1321.68	0.132373	31.3915	0
	High	VVSVLTVLHQDWLNGK	7	30	2	A0A075B6N8;Q6GMX6		0	0	0.005731	4.12445	2	1808.01	-0.502469	78.4061	0
	High	WYVDGVEVHNAK	3	7	1	A0A075B6N8		0	0	0.0922	3.20764	3	1416.69	0.291813	29.017	0
	High	NQVSLTcLVK	6	36	3	A0A075B6N8;Q6GMX6;Q6N093	C7(Carbamidomethyl)	0	0	0.08249	3.05292	2	1161.63	-0.192118	36.8347	0
	High	cPAPELLGGPSVFLFPPKPK	1	7	1	A0A075B6N8	C1(Carbamidomethyl)	0	0.003	0.2219	1.9127	3	2151.17	0.0540244	74.7808	0
	High	EPQVYTLPPSR	2	34	3	A0A075B6N8;Q6GMX6;Q6N093		0	0.003	0.2208	1.68991	2	1286.67	-0.3589	28.5217	0
A0A024R035	Complement component 9, isoform CRA_a OS=Homo sapiens GN=C9 PE=4 SV=1 - [A0A024R035_HUMAN]	84.2952	23.79	1	9	9	24	559	63.1627	5.51611
	A2	Sequence	# PSMs	# Proteins	# Protein Groups	Protein Group Accessions	Modifications	ΔCn	q-Value	PEP	XCorr	Charge	MH+ [Da]	ΔM [ppm]	RT [min]	# Missed Cleavages
	High	GTVIDVTDFVNWASSINDAPVLISQK	4	1	1	A0A024R035		0	0	0.0002049	6.27213	3	2789.44	0.82136	113.359	0
	High	TEHYEEQIEAFK	4	1	1	A0A024R035		0	0	0.0006185	4.8544	3	1523.7	-0.409576	28.1773	0
	High	QcVPTEPcEDAEDDcGNDFQcSTGR	1	1	1	A0A024R035	C2(Carbamidomethyl); C8(Carbamidomethyl); C15(Carbamidomethyl); C21(Carbamidomethyl)	0	0	0.002482	4.71047	3	2947.09	0.0529644	29.6884	0
	High	AIEDYINEFSVR	3	1	1	A0A024R035		0	0	0.02356	4.39841	2	1455.71	0.239258	63.5459	0
	High	RPWNVASLIYETK	3	1	1	A0A024R035		0	0	0.005044	4.0802	3	1576.85	-0.826535	54.3098	0
	High	DVVLTTTFVDDIK	2	1	1	A0A024R035		0	0	0.02904	3.4761	2	1465.78	-0.104647	65.6475	0
	High	LSPIYNLVPVK	2	1	1	A0A024R035		0	0	0.02064	2.88083	2	1242.75	-0.415623	57.3882	0
	High	FEGIAcEISK	4	1	1	A0A024R035	C6(Carbamidomethyl)	0	0	0.09016	2.61392	2	1153.56	-0.433312	30.8816	0
	High	TSNFNAAISLK	1	1	1	A0A024R035		0	0	0.04779	1.81682	2	1165.62	-0.164738	33.2948	0
B4E1B3	cDNA FLJ53950, highly similar to Angiotensinogen OS=Homo sapiens PE=2 SV=1 - [B4E1B3_HUMAN]	84.2825	18.88	13	6	6	20	466	51.0304	6.16357
	A2	Sequence	# PSMs	# Proteins	# Protein Groups	Protein Group Accessions	Modifications	ΔCn	q-Value	PEP	XCorr	Charge	MH+ [Da]	ΔM [ppm]	RT [min]	# Missed Cleavages
	High	VLSALQAVQGLLVAQGR	8	6	1	B4E1B3		0	0	0.0002678	5.82198	3	1723.02	-0.504734	91.1801	0
	High	ADSQAQLLLSTVVGVFTAPGLHLK	4	11	1	B4E1B3		0	0	0.002569	5.13751	3	2465.38	0.0599081	117.574	0
	High	SLDFTELDVAAEK	2	10	1	B4E1B3		0	0	0.004048	4.9624	2	1437.71	-0.494323	55.6351	0
	High	ALQDQLVLVAAK	3	8	1	B4E1B3		0	0	0.01661	3.7374	2	1268.76	-0.449128	46.2953	0
	High	DPTFIPAPIQAK	2	8	1	B4E1B3		0	0	0.06301	2.92568	2	1297.72	0.0972938	46.875	0
	High	LQAILGVPWK	1	7	1	B4E1B3		0	0.003	0.2263	2.39338	2	1124.68	-0.466616	60.005	0
D6RD17	Protein JCHAIN (Fragment) OS=Homo sapiens GN=JCHAIN PE=1 SV=5 - [D6RD17_HUMAN]	82.8624	38.61	2	4	4	22	158	18.1101	5.60498
	A2	Sequence	# PSMs	# Proteins	# Protein Groups	Protein Group Accessions	Modifications	ΔCn	q-Value	PEP	XCorr	Charge	MH+ [Da]	ΔM [ppm]	RT [min]	# Missed Cleavages
	High	KcDPTEVELDNQIVTATQSNIcDEDSATETcYTYDR	3	2	1	D6RD17	C2(Carbamidomethyl); C22(Carbamidomethyl); C31(Carbamidomethyl)	0	0	0.0002707	8.1954	3	4241.81	0.190738	61.1995	1
	High	cDPTEVELDNQIVTATQSNIcDEDSATETcYTYDR	4	2	1	D6RD17	C1(Carbamidomethyl); C21(Carbamidomethyl); C30(Carbamidomethyl)	0	0	0.003977	7.3518	3	4113.71	-0.634366	69.9921	0
	High	cYTAVVPLVYGGETK	3	1	1	D6RD17	C1(Carbamidomethyl)	0	0	0.00146	4.08552	2	1656.83	0.160931	49.6815	0
	High	FVYHLSDLcK	12	2	1	D6RD17	C9(Carbamidomethyl)	0	0	0.0302	3.27081	2	1281.63	-0.452066	33.7658	0
J3KTC3	Haptoglobin-related protein OS=Homo sapiens GN=HPR PE=1 SV=1 - [J3KTC3_HUMAN]	82.4594	29.91	1	2	2	18	117	13.2558	8.26514
	A2	Sequence	# PSMs	# Proteins	# Protein Groups	Protein Group Accessions	Modifications	ΔCn	q-Value	PEP	XCorr	Charge	MH+ [Da]	ΔM [ppm]	RT [min]	# Missed Cleavages
	High	QLFALYSGNDVTDISDDR	5	1	1	J3KTC3		0	0	0.0004304	5.65413	2	2028.95	-0.479326	63.5178	0
	High	FPKPPEIANGYVEHLFR	13	1	1	J3KTC3		0	0	1.663e-05	5.60607	3	2014.05	-0.0564971	66.6609	0
Q8TCF0	LBP protein OS=Homo sapiens GN=LBP PE=2 SV=1 - [Q8TCF0_HUMAN]	81.8365	14.88	1	5	5	22	477	52.9007	6.75635
	A2	Sequence	# PSMs	# Proteins	# Protein Groups	Protein Group Accessions	Modifications	ΔCn	q-Value	PEP	XCorr	Charge	MH+ [Da]	ΔM [ppm]	RT [min]	# Missed Cleavages
	High	GLQYAAQEGLLALQSELLR	8	1	1	Q8TCF0		0	0	0.0005144	6.34625	3	2073.13	-0.248077	98.5144	0
	High	VQLYDLGLQIHK	5	1	1	Q8TCF0		0	0	0.009857	3.27206	3	1426.8	-0.719716	48.0555	0
	High	ITLPDFTGDLR	4	1	1	Q8TCF0		0	0	0.007225	3.09538	2	1247.66	-0.357504	63.8898	0
	High	LAEGFPLPLLK	4	1	1	Q8TCF0		0	0	0.02065	3.04817	2	1197.72	-0.366377	73.5533	0
	High	SPVTLLAAVmSLPEEHNK	1	1	1	Q8TCF0	M10(Oxidation)	0	0.002	0.1611	2.0759	3	1952.02	0.0655876	66.8415	0
B4DW11	cDNA FLJ57622, highly similar to Clusterin OS=Homo sapiens PE=2 SV=1 - [B4DW11_HUMAN]	80.5768	30.45	3	4	4	21	220	25.6666	5.97314
	A2	Sequence	# PSMs	# Proteins	# Protein Groups	Protein Group Accessions	Modifications	ΔCn	q-Value	PEP	XCorr	Charge	MH+ [Da]	ΔM [ppm]	RT [min]	# Missed Cleavages
	High	LFDSDPITVTVPVEVSR	9	2	1	B4DW11		0	0	0.0007218	5.0267	2	1873.99	0.318697	70.0225	0
	High	EILSVDcSTNNPSQAK	5	2	1	B4DW11	C7(Carbamidomethyl)	0	0	0.002216	4.59298	2	1762.83	-0.202625	26.3636	0
	High	ELDESLQVAER	3	4	1	B4DW11		0	0	0.03592	3.88267	2	1288.64	-0.0110567	28.9697	0
	High	VTTVASHTSDSDVPSGVTEVVVK	4	3	1	B4DW11		0	0	0.005923	3.70696	3	2314.18	-0.166897	33.8526	0
K7EP36	Galectin-3-binding protein (Fragment) OS=Homo sapiens GN=LGALS3BP PE=1 SV=1 - [K7EP36_HUMAN]	79.3291	27.8	8	1	4	18	259	28.2688	5.17334
	A2	Sequence	# PSMs	# Proteins	# Protein Groups	Protein Group Accessions	Modifications	ΔCn	q-Value	PEP	XCorr	Charge	MH+ [Da]	ΔM [ppm]	RT [min]	# Missed Cleavages
	High	AAFGQGSGPImLDEVQcTGTEASLADcK	1	5	1	K7EP36	M11(Oxidation); C17(Carbamidomethyl); C27(Carbamidomethyl)	0	0	0.0001526	8.06945	3	2929.3	-0.656017	57.1957	0
	High	GQWGTVcDNLWDLTDASVVcR	6	9	2	K7EP36;B4DVE1	C7(Carbamidomethyl); C20(Carbamidomethyl)	0	0	0.0004639	5.97406	3	2452.1	-0.462052	84.0015	0
	High	ELSEALGQIFDSQR	8	5	2	K7EP36;B4DVE1		0	0	0.003098	4.89688	2	1592.79	-0.15315	64.9825	0
	High	IDITLSSVK	3	5	2	B4DVE1;K7EP36		0	0	0.06075	2.86825	2	975.572	-0.314029	37.497	0
G5E9F8	Protein S (Alpha), isoform CRA_b OS=Homo sapiens GN=PROS1 PE=1 SV=1 - [G5E9F8_HUMAN]	77.0682	25.5	11	11	11	29	545	60.3176	5.87158
	A2	Sequence	# PSMs	# Proteins	# Protein Groups	Protein Group Accessions	Modifications	ΔCn	q-Value	PEP	XCorr	Charge	MH+ [Da]	ΔM [ppm]	RT [min]	# Missed Cleavages
	High	DVDEcSLKPSIcGTAVcK	2	3	1	G5E9F8	C5(Carbamidomethyl); C12(Carbamidomethyl); C17(Carbamidomethyl)	0	0	0.0005677	5.03251	3	2038.93	1.65979	30.0728	0
	High	SQDILLSVENTVIYR	2	4	1	G5E9F8		0	0	0.001206	4.79293	2	1749.94	1.23085	77.4523	0
	High	ScEVVSVcLPLNLDTK	2	4	1	G5E9F8	C2(Carbamidomethyl); C8(Carbamidomethyl)	0	0	0.006658	3.52078	2	1833.91	0.353336	67.3511	0
	High	KVESELIKPINPR	4	5	1	G5E9F8		0	0	0.04092	3.30454	4	1522.89	-1.00719	24.6994	1
	High	NIPGDFEcEcPEGYR	5	2	1	G5E9F8	C8(Carbamidomethyl); C10(Carbamidomethyl)	0	0	0.009548	3.21107	2	1842.74	0.130208	36.2376	0
	High	VESELIKPINPR	2	5	1	G5E9F8		0	0	0.0542	1.90157	3	1394.8	0.0253108	27.1752	0
	High	FSAEFDFR	3	6	1	G5E9F8		0	0.001	0.09492	2.0664	2	1018.46	-0.642599	43.3839	0
	High	FRLPEISR	4	4	1	G5E9F8		0	0.002	0.1609	2.9201	3	1017.58	-1.31196	34.0341	1
	High	NNLELSTPLK	1	7	1	G5E9F8		0	0.002	0.1399	2.32804	2	1128.63	-0.16062	32.1698	0
	High	VYFAGFPR	3	5	1	G5E9F8		0	0.002	0.1652	2.12118	2	956.498	-0.907332	40.4224	0
	Medium	ITTGGDVINNGLWNmVSVEELEHSISIK	1	4	1	G5E9F8	M15(Oxidation)	0	0.033	0.4447	2.04329	3	3071.53	-0.68888	90.7331	0
Q6N093	Putative uncharacterized protein DKFZp686I04196 (Fragment) OS=Homo sapiens GN=DKFZp686I04196 PE=2 SV=1 - [Q6N093_HUMAN]	76.2657	27.82	5	4	7	23	417	46.0316	7.59131
	A2	Sequence	# PSMs	# Proteins	# Protein Groups	Protein Group Accessions	Modifications	ΔCn	q-Value	PEP	XCorr	Charge	MH+ [Da]	ΔM [ppm]	RT [min]	# Missed Cleavages
	High	GFYPSDIAVEWESNGQPENNYK	6	26	2	Q6GMX6;Q6N093		0	0	0.002909	5.5722	3	2544.13	0.0647173	65.5529	0
	High	VVSVLTVVHQDWLNGK	4	5	1	Q6N093		0	0	0.01994	3.83932	2	1793.99	-1.03681	67.1622	0
	High	STSESTAALGcLVK	2	6	1	Q6N093	C11(Carbamidomethyl)	0	0	0.0127	3.65427	2	1423.71	-0.186165	33.6588	0
	High	NQVSLTcLVK	6	36	3	A0A075B6N8;Q6GMX6;Q6N093	C7(Carbamidomethyl)	0	0	0.08249	3.05292	2	1161.63	-0.192118	36.8347	0
	High	ccVEcPPcPAPPVAGPSVFLFPPKPK	2	3	1	Q6N093	C1(Carbamidomethyl); C2(Carbamidomethyl); C5(Carbamidomethyl); C8(Carbamidomethyl)	0	0.002	0.1658	2.74916	3	2908.4	-0.821443	67.171	0
	High	EPQVYTLPPSR	2	34	3	A0A075B6N8;Q6GMX6;Q6N093		0	0.003	0.2208	1.68991	2	1286.67	-0.3589	28.5217	0
	Medium	TTPPmLDSDGSFFLYSK	1	3	1	Q6N093	M5(Oxidation)	0	0.046	0.5024	2.18857	2	1921.89	-0.404382	60.6622	0
A8K5J8	cDNA FLJ75066, highly similar to Homo sapiens complement component 1, r subcomponent (C1R), mRNA OS=Homo sapiens PE=2 SV=1 - [A8K5J8_HUMAN]	72.4541	16.74	10	7	7	18	705	80.147	6.44287
	A2	Sequence	# PSMs	# Proteins	# Protein Groups	Protein Group Accessions	Modifications	ΔCn	q-Value	PEP	XCorr	Charge	MH+ [Da]	ΔM [ppm]	RT [min]	# Missed Cleavages
	High	QRPPDLDTSSNAVDLLFFTDESGDSR	1	7	1	A8K5J8		0	0	0.0056	6.19635	3	2882.35	0.849447	76.121	0
	High	TLDEFTIIQNLQPQYQFR	5	7	1	A8K5J8		0	0	0.01855	4.5226	3	2254.15	-0.364683	86.5342	0
	High	LVFQQFDLEPSEGcFYDYVK	5	9	1	A8K5J8	C14(Carbamidomethyl)	0	0	0.08329	4.51956	2	2484.14	-1.8695	85.784	0
	High	FcGQLGSPLGNPPGK	2	7	1	A8K5J8	C2(Carbamidomethyl)	0	0	0.002452	4.42279	2	1528.76	-1.36874	33.8378	0
	High	ESEQGVYTcTAQGIWK	2	6	1	A8K5J8	C9(Carbamidomethyl)	0	0	0.00262	4.38269	2	1856.85	-1.75832	39.0636	0
	High	LPVANPQAcENWLR	2	6	1	A8K5J8	C9(Carbamidomethyl)	0	0	0.003907	4.2861	2	1667.83	0.0778014	47.0665	0
	High	VLNYVDWIK	1	6	1	A8K5J8		0	0	0.04802	3.12662	2	1149.63	0.0934148	57.7122	0
H6VRF8	Keratin 1 OS=Homo sapiens GN=KRT1 PE=3 SV=1 - [H6VRF8_HUMAN]	68.1343	24.53	16	9	10	17	644	66.013	8.11865
	A2	Sequence	# PSMs	# Proteins	# Protein Groups	Protein Group Accessions	Modifications	ΔCn	q-Value	PEP	XCorr	Charge	MH+ [Da]	ΔM [ppm]	RT [min]	# Missed Cleavages
	High	GSYGSGGSSYGSGGGSYGSGGGGGGHGSYGSGSSSGGYR	1	5	1	H6VRF8		0	0	6.073e-05	5.67187	3	3312.3	-2.73642	22.5908	0
	High	THNLEPYFESFINNLR	3	6	1	H6VRF8		0	0	0.007048	5.63374	3	1993.98	-0.332985	80.6764	0
	High	WELLQQVDTSTR	1	6	1	H6VRF8		0	0	0.004947	4.38997	2	1475.75	-0.325676	49.9781	0
	High	SLDLDSIIAEVK	3	5	1	H6VRF8		0	0	0.005525	4.23927	2	1302.71	-0.323955	79.3588	0
	High	FLEQQNQVLQTK	2	7	1	H6VRF8		0	0	0.01126	4.14241	2	1475.78	-0.327732	28.8811	0
	High	QISNLQQSISDAEQR	1	6	1	H6VRF8		0	0	0.02109	4.09456	2	1716.85	-2.8076	33.2775	0
	High	FSScGGGGGSFGAGGGFGSR	1	5	1	H6VRF8	C4(Carbamidomethyl)	0	0	0.001173	3.95804	2	1765.73	-0.0841353	28.8505	0
	High	LALDLEIATYR	1	19	2	H6VRF8;B4DRW1		0	0	0.01559	3.56971	2	1277.71	-1.54643	62.2869	0
	High	TNAENEFVTIK	2	6	1	H6VRF8		0	0	0.06024	3.21059	2	1265.64	0.284079	29.9828	0
	High	YEELQITAGR	2	6	1	H6VRF8		0	0	0.03772	2.71541	2	1179.6	-0.172918	29.4545	0
H0YLK8	Clusterin (Fragment) OS=Homo sapiens GN=CLU PE=1 SV=1 - [H0YLK8_HUMAN]	67.8761	10.44	8	4	4	23	297	34.726	6.1001
	A2	Sequence	# PSMs	# Proteins	# Protein Groups	Protein Group Accessions	Modifications	ΔCn	q-Value	PEP	XCorr	Charge	MH+ [Da]	ΔM [ppm]	RT [min]	# Missed Cleavages
	High	KTLLSNLEEAK	4	7	1	H0YLK8		0	0	0.0112	4.55096	3	1245.71	0.202721	29.7515	1
	High	ASSIIDELFQDR	8	4	1	H0YLK8		0	0	0.04633	4.38384	2	1393.7	-0.352445	73.6751	0
	High	TLLSNLEEAK	4	7	1	H0YLK8		0	0	0.07822	3.1677	2	1117.61	-1.15526	39.6473	0
	High	RPHFFFPK	7	3	1	H0YLK8		0	0	0.04	2.28264	3	1075.58	-1.86238	28.2466	0
B4DNT5	cDNA FLJ60316, highly similar to Apolipoprotein-L1 OS=Homo sapiens PE=2 SV=1 - [B4DNT5_HUMAN]	63.7329	11.55	33	3	3	21	277	30.7913	8.66064
	A2	Sequence	# PSMs	# Proteins	# Protein Groups	Protein Group Accessions	Modifications	ΔCn	q-Value	PEP	XCorr	Charge	MH+ [Da]	ΔM [ppm]	RT [min]	# Missed Cleavages
	High	VTEPISAESGEQVER	5	33	1	B4DNT5		0	0	0.003936	4.68395	2	1630.79	-1.36796	24.4476	0
	High	VTEPISAEsGEQVER	4	33	1	B4DNT5	S9(Phospho)	0	0	0.01773	3.90826	2	1710.76	-0.318146	26.3201	0
	High	LNILNNNYK	5	23	1	B4DNT5		0	0	0.09246	3.00478	2	1105.6	-0.365708	31.5	0
	High	ILQADQEL	7	33	1	B4DNT5		0	0	0.09031	2.75688	2	929.494	-0.326444	34.8807	0
D9YZU5	Hemoglobin, beta OS=Homo sapiens GN=HBB PE=3 SV=1 - [D9YZU5_HUMAN]	63.6303	64.63	65	7	7	26	147	15.9883	7.28369
	A2	Sequence	# PSMs	# Proteins	# Protein Groups	Protein Group Accessions	Modifications	ΔCn	q-Value	PEP	XCorr	Charge	MH+ [Da]	ΔM [ppm]	RT [min]	# Missed Cleavages
	High	FFESFGDLSTPDAVmGNPK	3	29	1	D9YZU5	M15(Oxidation)	0	0	0.001303	5.34537	2	2074.94	-0.269901	60.8274	0
	High	GTFATLSELHcDK	4	25	1	D9YZU5	C11(Carbamidomethyl)	0	0	0.01401	3.93548	2	1478.69	-1.37614	30.2103	0
	High	VLGAFSDGLAHLDNLK	7	32	1	D9YZU5		0	0	0.02956	3.83619	2	1669.89	-1.44079	59.5726	0
	High	EFTPPVQAAYQK	4	7	1	D9YZU5		0	0	0.03795	2.94801	2	1378.7	-1.46775	30.5859	0
	High	LHVDPENFR	3	30	1	D9YZU5		0	0	0.05752	2.6088	3	1126.56	-1.43731	26.511	0
	High	LLVVYPWTQR	3	51	1	D9YZU5		0	0.001	0.1233	2.75828	2	1274.72	-0.748653	58.9346	0
	High	LLGNVLVcVLAHHFGK	2	9	1	D9YZU5	C8(Carbamidomethyl)	0	0.007	0.2758	1.46755	3	1776.99	-0.514923	79.5771	0
D9ZGG2	Vitronectin OS=Homo sapiens GN=VTN PE=4 SV=1 - [D9ZGG2_HUMAN]	61.3253	10.88	3	4	4	17	478	54.2712	5.79541
	A2	Sequence	# PSMs	# Proteins	# Protein Groups	Protein Group Accessions	Modifications	ΔCn	q-Value	PEP	XCorr	Charge	MH+ [Da]	ΔM [ppm]	RT [min]	# Missed Cleavages
	High	SIAQYWLGcPAPGHL	3	1	1	D9ZGG2	C9(Carbamidomethyl)	0	0	0.00328	4.67706	2	1669.81	-0.357102	66.6858	0
	High	FEDGVLDPDYPR	6	2	1	D9ZGG2		0	0	0.01426	4.49756	2	1422.65	-0.370807	40.8509	0
	High	DVWGIEGPIDAAFTR	4	2	1	D9ZGG2		0	0	0.01963	4.41133	2	1646.82	-0.27275	82.2526	0
	High	VDTVDPPYPR	4	2	1	D9ZGG2		0	0	0.06906	3.47017	2	1158.58	-0.407819	26.9561	0
Q8IVC0	Serpin peptidase inhibitor, clade D (Heparin cofactor), member 1 OS=Homo sapiens GN=SERPIND1 PE=2 SV=1 - [Q8IVC0_HUMAN]	58.1985	16.23	1	7	7	21	499	56.9211	6.771
	A2	Sequence	# PSMs	# Proteins	# Protein Groups	Protein Group Accessions	Modifications	ΔCn	q-Value	PEP	XCorr	Charge	MH+ [Da]	ΔM [ppm]	RT [min]	# Missed Cleavages
	High	EYYFAEAQIADFSDPAFISK	4	1	1	Q8IVC0		0	0	0.0009829	6.24958	2	2312.07	-0.681185	84.6633	0
	High	GGETAQSADPQWEQLNNK	2	1	1	Q8IVC0		0	0	0.003268	5.32585	2	1972.9	-0.199594	27.7988	0
	High	YEITTIHNLFR	3	1	1	Q8IVC0		0	0	0.06594	2.97468	3	1406.74	-0.456541	49.3201	0
	High	FAFNLYR	4	1	1	Q8IVC0		0	0.008	0.2922	1.9198	2	930.481	-2.40378	46.035	0
	High	IAIDLFK	5	1	1	Q8IVC0		0	0.008	0.2912	1.75608	2	819.497	-0.182122	50.4454	0
	Medium	NYNLVESLK	1	1	1	Q8IVC0		0	0.012	0.3215	2.10215	2	1079.57	0.326635	35.7682	0
	Medium	QFPILLDFK	2	1	1	Q8IVC0		0	0.018	0.3659	1.60695	2	1120.64	-0.197319	75.4706	0
B2R950	cDNA, FLJ94213, highly similar to Homo sapiens pregnancy-zone protein (PZP), mRNA OS=Homo sapiens PE=2 SV=1 - [B2R950_HUMAN]	56.4696	3.58	3	4	4	18	1482	163.768	6.37939
	A2	Sequence	# PSMs	# Proteins	# Protein Groups	Protein Group Accessions	Modifications	ΔCn	q-Value	PEP	XCorr	Charge	MH+ [Da]	ΔM [ppm]	RT [min]	# Missed Cleavages
	High	AGAFcLSEDAGLGISSTASLR	10	1	1	B2R950	C5(Carbamidomethyl)	0	0	0.06629	4.29489	3	2083.01	-0.355909	121.602	0
	High	mVSGFIPLKPTVK	2	1	1	B2R950	M1(Oxidation)	0	0	0.07649	3.42009	2	1432.83	2.79294	35.7158	0
	High	ATVLNYLPK	4	2	1	B2R950		0	0	0.04398	3.05136	2	1018.59	-0.60319	42.5435	0
	High	MVSGFIPLKPTVK	1	1	1	B2R950		0	0.002	0.1952	2.23849	3	1416.83	-0.300145	41.2972	0
	High	SLFTDLVAEK	1	2	1	B2R950		0	0.002	0.2109	1.71447	2	1122.6	-0.21545	57.6743	0
A6XMH1	Transthyretin OS=Homo sapiens PE=2 SV=1 - [A6XMH1_HUMAN]	54.9048	51.45	7	4	4	12	138	14.9475	5.75732
	A2	Sequence	# PSMs	# Proteins	# Protein Groups	Protein Group Accessions	Modifications	ΔCn	q-Value	PEP	XCorr	Charge	MH+ [Da]	ΔM [ppm]	RT [min]	# Missed Cleavages
	High	TSESGELHGLTTEEEFVEGIYK	4	5	1	A6XMH1		0	0	8.394e-05	7.785	3	2455.15	-0.167123	64.8304	0
	High	AADDTWEPFASGK	6	5	1	A6XMH1		0	0	0.002644	4.31896	2	1394.62	-0.262049	39.083	0
	High	GSPAINVAVHVFR	1	7	1	A6XMH1		0	0	0.009472	3.69101	2	1366.76	0.0142687	42.3655	0
	High	ALGISPFHEHAEVVFTANDSGPR	1	4	1	A6XMH1		0	0.003	0.2339	2.99677	4	2451.21	0.38192	48.1747	0
F8WCZ6	Complement C1s subcomponent OS=Homo sapiens GN=C1S PE=1 SV=1 - [F8WCZ6_HUMAN]	52.6439	16.89	6	6	6	14	521	57.482	5.45264
	A2	Sequence	# PSMs	# Proteins	# Protein Groups	Protein Group Accessions	Modifications	ΔCn	q-Value	PEP	XCorr	Charge	MH+ [Da]	ΔM [ppm]	RT [min]	# Missed Cleavages
	High	SNALDIIFQTDLTGQK	5	6	1	F8WCZ6		0	0	0.0005509	5.65726	2	1763.92	-0.181099	78.9316	0
	High	REDFDVEAADSAGNcLDSLVFVAGDR	1	5	1	F8WCZ6	C15(Carbamidomethyl)	0	0	0.02705	4.9129	3	2828.28	-0.864724	77.4103	1
	High	VEDPESTLFGSVIR	2	4	1	F8WCZ6		0	0	0.001175	4.38812	2	1548.79	-0.0248115	64.2254	0
	High	TNFDNDIALVR	3	4	1	F8WCZ6		0	0	0.02643	3.09282	2	1277.65	-0.394852	40.6141	0
	High	GFQVVVTLR	1	5	1	F8WCZ6		0	0	0.0901	2.40507	2	1018.61	0.935572	46.9374	0
	High	EDTPNSVWEPAK	2	6	1	F8WCZ6		0	0.002	0.1568	2.63608	2	1372.64	0.701069	28.6885	0
B4DI57	cDNA FLJ54111, highly similar to Serotransferrin OS=Homo sapiens PE=2 SV=1 - [B4DI57_HUMAN]	51.1929	20.32	9	8	8	14	571	63.3958	7.21045
	A2	Sequence	# PSMs	# Proteins	# Protein Groups	Protein Group Accessions	Modifications	ΔCn	q-Value	PEP	XCorr	Charge	MH+ [Da]	ΔM [ppm]	RT [min]	# Missed Cleavages
	High	IEcVSAETTEDcIAK	2	5	1	B4DI57	C3(Carbamidomethyl); C12(Carbamidomethyl)	0	0	0.002917	4.60516	2	1725.77	-0.379124	26.7646	0
	High	DcHLAQVPSHTVVAR	2	5	1	B4DI57	C2(Carbamidomethyl)	0	0	0.002386	4.55716	3	1689.85	-0.856271	23.8233	0
	High	SDNcEDTPEAGYFAVAVVK	3	4	1	B4DI57	C4(Carbamidomethyl)	0	0	0.01228	4.49357	2	2071.92	-1.54308	54.2787	0
	High	FDEFFSEGcAPGSK	2	6	1	B4DI57	C9(Carbamidomethyl)	0	0	0.001953	4.0573	2	1577.66	0.385061	40.2747	0
	High	SAGWNIPIGLLYcDLPEPR	2	6	1	B4DI57	C13(Carbamidomethyl)	0	0	0.01762	3.94769	2	2171.1	0.572055	96.7884	0
	High	DYELLcLDGTR	1	5	1	B4DI57	C6(Carbamidomethyl)	0	0	0.01857	3.40389	2	1354.63	-0.0977882	53.6156	0
	High	mYLGYEYVTAIR	1	5	1	B4DI57	M1(Oxidation)	0	0	0.03034	3.36973	2	1494.73	1.07346	51.239	0
	High	EGYYGYTGAFR	1	6	1	B4DI57		0	0.002	0.1627	2.36688	2	1283.57	0.561339	34.8488	0
A0N5G5	Rheumatoid factor D5 light chain (Fragment) OS=Homo sapiens GN=V<kappa>3 PE=2 SV=1 - [A0N5G5_HUMAN]	50.4706	29.66	4	2	3	20	118	12.7585	8.96826
	A2	Sequence	# PSMs	# Proteins	# Protein Groups	Protein Group Accessions	Modifications	ΔCn	q-Value	PEP	XCorr	Charge	MH+ [Da]	ΔM [ppm]	RT [min]	# Missed Cleavages
	High	EIVLTQSPATLSLSPGER	5	2	1	A0N5G5		0	0	0.0008125	5.09088	2	1898.02	0.758874	54.9017	0
	High	LLIYDASNR	4	5	1	A0N5G5		0	0	0.03928	2.83546	2	1064.57	-0.102805	31.1691	0
	High	TVAAPSVF	11	3	2	A0N5G5;A0N5G1		0	0.003	0.2205	1.91572	1	791.429	-0.477529	40.9521	0
Q9UL71	Myosin-reactive immunoglobulin heavy chain variable region (Fragment) OS=Homo sapiens PE=2 SV=1 - [Q9UL71_HUMAN]	50.3066	24.79	20	1	2	13	121	13.1454	7.12256
	A2	Sequence	# PSMs	# Proteins	# Protein Groups	Protein Group Accessions	Modifications	ΔCn	q-Value	PEP	XCorr	Charge	MH+ [Da]	ΔM [ppm]	RT [min]	# Missed Cleavages
	High	EVQLVESGGGVVQPGGSLR	11	2	1	Q9UL71		0	0	6.958e-05	5.87412	2	1867.99	0.0819366	49.863	0
	High	NSLYLQmNSLR	2	48	5	Q96K68;Q0ZCH9;A2J1N2;Q9UL71;Q9HCC1	M7(Oxidation)	0.0291	0.001	0.1063	2.6668	2	1354.68	-2.35319	33.0518	0
F8W7L3	Alpha-2-macroglobulin (Fragment) OS=Homo sapiens GN=A2M PE=1 SV=1 - [F8W7L3_HUMAN]	48.5504	16.07	1	2	2	12	168	18.7118	6.53662
	A2	Sequence	# PSMs	# Proteins	# Protein Groups	Protein Group Accessions	Modifications	ΔCn	q-Value	PEP	XCorr	Charge	MH+ [Da]	ΔM [ppm]	RT [min]	# Missed Cleavages
	High	NEDSLVFVQTDK	11	1	1	F8W7L3		0	0	0.007675	4.85654	2	1394.68	-0.790694	35.4157	0
	High	SSSNEEVmFLTVQVK	1	1	1	F8W7L3	M8(Oxidation)	0	0	0.009276	4.48324	2	1713.84	1.07836	48.6703	0
Q69EZ8	Prothrombin (Fragment) OS=Homo sapiens PE=1 SV=1 - [Q69EZ8_HUMAN]	42.8635	30.17	5	7	7	15	295	33.616	8.25049
	A2	Sequence	# PSMs	# Proteins	# Protein Groups	Protein Group Accessions	Modifications	ΔCn	q-Value	PEP	XCorr	Charge	MH+ [Da]	ΔM [ppm]	RT [min]	# Missed Cleavages
	High	SPQELLcGASLISDR	2	3	1	Q69EZ8	C7(Carbamidomethyl)	0	0	0.002075	5.09832	2	1645.82	0.657461	55.302	0
	High	KPVAFSDYIHPVcLPDR	3	2	1	Q69EZ8	C13(Carbamidomethyl)	0	0	0.0079	4.26413	4	2014.02	0.753067	50.4653	0
	High	KSPQELLcGASLISDR	2	3	1	Q69EZ8	C8(Carbamidomethyl)	0	0	0.0284	3.81649	3	1773.92	0.189918	45.6197	1
	High	ELLESYIDGR	2	3	1	Q69EZ8		0	0	0.03484	3.13512	2	1194.6	-0.201059	43.5235	0
	High	IVEGSDAEIGmSPWQVmLFR	1	3	1	Q69EZ8	M11(Oxidation); M17(Oxidation)	0	0	0.06381	3.05856	3	2297.1	0.695231	74.0206	0
	High	TFGSGEADcGLRPLFEK	4	3	1	Q69EZ8	C9(Carbamidomethyl)	0	0.001	0.09478	1.75039	3	1883.9	-0.162114	45.3159	0
	High	YGFYTHVFR	1	5	1	Q69EZ8		0	0.002	0.2108	1.75802	3	1189.58	-0.871575	33.7724	0
B4DX19	cDNA FLJ57644, highly similar to Serum paraoxonase/arylesterase 1 (EC 3.1.1.2) OS=Homo sapiens PE=2 SV=1 - [B4DX19_HUMAN]	42.7209	15.77	1	4	4	11	355	39.6961	4.88135
	A2	Sequence	# PSMs	# Proteins	# Protein Groups	Protein Group Accessions	Modifications	ΔCn	q-Value	PEP	XCorr	Charge	MH+ [Da]	ΔM [ppm]	RT [min]	# Missed Cleavages
	High	VVAEGFDFANGINISPDGK	2	1	1	B4DX19		0	0	0.0002861	5.69227	2	1949.96	0.216275	66.2928	0
	High	IFFYDSENPPASEVLR	5	1	1	B4DX19		0	0	0.001051	5.40338	2	1883.92	-1.01191	63.2847	0
	High	IQNILTEEPK	2	1	1	B4DX19		0	0	0.04377	2.81791	2	1184.65	-0.750081	29.7854	0
	High	YVYIAELLAHK	2	1	1	B4DX19		0	0	0.01766	2.49826	3	1319.73	-0.961981	55.3706	0
B4E1C2	Kininogen 1, isoform CRA_b OS=Homo sapiens GN=KNG1 PE=2 SV=1 - [B4E1C2_HUMAN]	41.8023	16.15	4	8	8	16	644	71.8701	6.81494
	A2	Sequence	# PSMs	# Proteins	# Protein Groups	Protein Group Accessions	Modifications	ΔCn	q-Value	PEP	XCorr	Charge	MH+ [Da]	ΔM [ppm]	RT [min]	# Missed Cleavages
	High	LGQSLDcNAEVYVVPWEK	2	4	1	B4E1C2	C7(Carbamidomethyl)	0	0	0.01299	4.60966	2	2107.01	-4.01093	63.9095	0
	High	ENFLFLTPDcK	2	4	1	B4E1C2	C10(Carbamidomethyl)	0	0	0.02546	3.87995	2	1383.66	-0.934855	58.9116	0
	High	YNSQNQSNNQFVLYR	2	3	1	B4E1C2		0	0	0.05228	3.71642	2	1874.88	-0.41946	32.0814	0
	High	IASFSQNcDIYPGK	2	4	1	B4E1C2	C8(Carbamidomethyl)	0	0	0.03693	3.27785	2	1599.75	-1.05911	32.6045	0
	High	YFIDFVAR	2	4	1	B4E1C2		0	0	0.07911	2.53965	2	1030.54	-0.581758	53.6123	0
	High	LDDDLEHQGGHVLDHGHK	2	1	1	B4E1C2		0	0	0.03213	2.47921	4	2021.94	-0.637251	22.611	0
	High	TVGSDTFYSFK	2	3	1	B4E1C2		0	0.001	0.1159	2.10205	2	1251.59	0.722432	37.3525	0
	High	QVVAGLNFR	2	4	1	B4E1C2		0	0.007	0.2787	1.5579	2	1003.57	1.35362	34.6049	0
B7Z4U6	cDNA FLJ55803, highly similar to Gelsolin OS=Homo sapiens PE=2 SV=1 - [B7Z4U6_HUMAN]	39.1409	15.67	13	6	6	9	689	75.7049	5.80811
	A2	Sequence	# PSMs	# Proteins	# Protein Groups	Protein Group Accessions	Modifications	ΔCn	q-Value	PEP	XCorr	Charge	MH+ [Da]	ΔM [ppm]	RT [min]	# Missed Cleavages
	High	AQPVQVAEGSEPDGFWEALGGK	2	10	1	B7Z4U6		0	0	0.001349	6.31258	2	2272.09	-0.106984	68.9059	0
	High	TPSAAYLWVGTGASEAEK	2	10	1	B7Z4U6		0	0	0.001036	4.98985	2	1837.89	-1.31487	48.2466	0
	High	EVQGFESATFLGYFK	1	8	1	B7Z4U6		0	0	0.003614	4.67087	2	1722.84	-0.414305	76.9916	0
	High	QTQVSVLPEGGETPLFK	2	8	1	B7Z4U6		0	0	0.005282	3.62334	2	1829.97	0.579465	56.5437	0
	High	EPGLQIWR	1	10	1	B7Z4U6		0	0.002	0.2089	2.22734	2	998.541	-1.08484	39.7959	0
	Medium	VPFDAATLHTSTAmAAQHGmDDDGTGQK	1	9	1	B7Z4U6	M14(Oxidation); M20(Oxidation)	0	0.014	0.3386	3.6736	4	2905.27	-0.592864	27.111	0
A0N5G1	Rheumatoid factor C6 light chain (Fragment) OS=Homo sapiens GN=V<kappa>1 PE=2 SV=1 - [A0N5G1_HUMAN]	39.0655	37.93	1	2	3	18	116	12.5202	8.45557
	A2	Sequence	# PSMs	# Proteins	# Protein Groups	Protein Group Accessions	Modifications	ΔCn	q-Value	PEP	XCorr	Charge	MH+ [Da]	ΔM [ppm]	RT [min]	# Missed Cleavages
	High	DIQMTQSPSTLSASVGDR	1	1	1	A0N5G1		0	0	0.0009562	5.43686	2	1892.9	-0.654517	39.0951	0
	High	DIQmTQSPSTLSASVGDR	1	1	1	A0N5G1	M4(Oxidation)	0	0	0.0007417	4.98118	2	1908.9	-0.35127	29.3852	0
	High	ASQSISSWLAWYQQKPGK	5	1	1	A0N5G1		0	0.001	0.1122	2.54334	3	2065.05	-0.421656	61.8583	0
	High	TVAAPSVF	11	3	2	A0N5G5;A0N5G1		0	0.003	0.2205	1.91572	1	791.429	-0.477529	40.9521	0
Q13784	APOA4 protein (Fragment) OS=Homo sapiens GN=APOA4 PE=2 SV=1 - [Q13784_HUMAN]	38.4083	26.64	1	5	5	10	244	28.1405	5.47803
	A2	Sequence	# PSMs	# Proteins	# Protein Groups	Protein Group Accessions	Modifications	ΔCn	q-Value	PEP	XCorr	Charge	MH+ [Da]	ΔM [ppm]	RT [min]	# Missed Cleavages
	High	SLAELGGHLDQQVEEFR	4	1	1	Q13784		0	0	0.000406	6.20262	3	1927.95	-0.168897	53.6403	0
	High	LGPHAGDVEGHLSFLEK	2	1	1	Q13784		0	0	0.001799	5.19031	3	1805.92	0.486844	39.3327	0
	High	LNHQLEGLTFQmK	1	1	1	Q13784	M12(Oxidation)	0	0	0.01722	3.92462	3	1574.8	-0.317426	29.7909	0
	High	LEPYADQLR	1	1	1	Q13784		0	0.007	0.2745	1.48097	2	1104.57	-0.694161	27.9772	0
	Medium	VNSFFSTFK	2	1	1	Q13784		0	0.017	0.3595	2.24949	2	1076.54	0.24907	44.9826	0
A0A024R884	Tenascin C (Hexabrachion), isoform CRA_a OS=Homo sapiens GN=TNC PE=4 SV=1 - [A0A024R884_HUMAN]	36.9937	9.68	10	12	12	12	2201	240.755	4.91943
	A2	Sequence	# PSMs	# Proteins	# Protein Groups	Protein Group Accessions	Modifications	ΔCn	q-Value	PEP	XCorr	Charge	MH+ [Da]	ΔM [ppm]	RT [min]	# Missed Cleavages
	High	TTIDLTEDENQYSIGNLKPDTEYEVSLISR	1	8	1	A0A024R884		0	0	0.01897	4.60087	3	3443.67	1.23714	75.8492	0
	High	TTLTGLRPGTEYGIGVSAVK	1	7	1	A0A024R884		0	0	0.003674	4.10292	3	2020.11	-0.194306	44.2598	0
	High	ESNPATINAATELDTPK	1	7	1	A0A024R884		0	0	0.01119	4.03277	2	1771.87	-0.363708	32.8435	0
	High	LPVGSQcSVDLESASGEK	1	9	1	A0A024R884	C7(Carbamidomethyl)	0	0	0.005747	3.88572	2	1862.88	-1.61176	31.7815	0
	High	ASTEQAPELENLTVTEVGWDGLR	1	5	1	A0A024R884		0	0	0.08467	3.42024	2	2515.23	-2.41173	76.4917	0
	High	AVDIPGLEAATPYR	1	5	1	A0A024R884		0	0	0.04095	2.92323	2	1472.77	-0.566367	52.1684	0
	High	ELEPGVEYFIR	1	2	1	A0A024R884		0	0.001	0.1134	2.75937	2	1351.69	-1.29742	57.2698	0
	High	TAHISGLPPSTDFIVYLSGLAPSIR	1	6	1	A0A024R884		0	0.002	0.2066	2.42624	3	2612.4	-2.66803	101.479	0
	High	ITYVPITGGTPSmVTVDGTK	1	8	1	A0A024R884	M13(Oxidation)	0	0.002	0.187	2.41659	2	2053.05	-0.348276	46.4711	0
	High	REEFWLGLDNLNK	1	6	1	A0A024R884		0	0.003	0.2351	2.2844	3	1633.83	-0.0833804	57.7277	1
	Medium	QSEPLEITLLAPER	1	6	1	A0A024R884		0	0.014	0.336	2.23173	2	1595.86	-0.109138	61.9119	0
	Medium	VSIYGVIR	1	5	1	A0A024R884		0	0.031	0.4402	1.90958	2	906.541	0.198395	36.9154	0
A0A0F7TAV4	IGHV5-51 protein (Fragment) OS=Homo sapiens GN=IGHV5-51 PE=4 SV=1 - [A0A0F7TAV4_HUMAN]	35.5139	25.45	5	1	2	11	110	12.1418	8.38232
	A2	Sequence	# PSMs	# Proteins	# Protein Groups	Protein Group Accessions	Modifications	ΔCn	q-Value	PEP	XCorr	Charge	MH+ [Da]	ΔM [ppm]	RT [min]	# Missed Cleavages
	High	YSPSFQGQVTISADK	8	6	2	A0A0F7TAV4;A0A0F7T8B3		0	0	0.004658	3.90101	2	1627.8	0.918905	34.8012	0
	High	SISTAYLQWSSLK	3	3	1	A0A0F7TAV4		0	0	0.007325	3.86647	2	1483.78	-0.452438	58.7339	0
Q3KRA7	FGA protein (Fragment) OS=Homo sapiens GN=FGA PE=2 SV=1 - [Q3KRA7_HUMAN]	35.5051	20.4	5	5	5	10	250	28.8129	9.43701
	A2	Sequence	# PSMs	# Proteins	# Protein Groups	Protein Group Accessions	Modifications	ΔCn	q-Value	PEP	XCorr	Charge	MH+ [Da]	ΔM [ppm]	RT [min]	# Missed Cleavages
	High	GLIDEVNQDFTNR	3	5	1	Q3KRA7		0	0	0.008442	4.5892	2	1520.73	-0.0637735	52.2195	0
	High	DSDWPFcSDEDWNYK	2	3	1	Q3KRA7	C7(Carbamidomethyl)	0	0	0.005382	4.36464	2	1963.74	-0.714956	68.0581	0
	High	DSHSLTTNImEILR	2	5	1	Q3KRA7	M10(Oxidation)	0	0	0.05936	3.75933	3	1645.82	-2.08953	56.6436	0
	High	LEVDIDIK	2	3	1	Q3KRA7		0	0.002	0.1591	2.28891	2	944.529	-1.40731	42.4626	0
	Medium	RLEVDIDIK	1	3	1	Q3KRA7		0	0.041	0.4848	2.10893	2	1100.63	-0.805673	35.5745	1
A5YAK2	Apolipoprotein C-IV OS=Homo sapiens GN=APOC4 PE=2 SV=1 - [A5YAK2_HUMAN]	35.2159	22.83	2	2	3	15	127	14.5704	9.12939
	A2	Sequence	# PSMs	# Proteins	# Protein Groups	Protein Group Accessions	Modifications	ΔCn	q-Value	PEP	XCorr	Charge	MH+ [Da]	ΔM [ppm]	RT [min]	# Missed Cleavages
	High	ELLETVVNR	5	3	2	A5YAK2;K7ER74		0	0	0.02297	3.34903	2	1072.6	-0.315558	33.231	0
	High	DGWQWFWSPSTFR	1	1	1	A5YAK2		0	0.001	0.09507	2.52608	2	1699.77	1.60059	94.8296	0
	High	AWFLESK	9	1	1	A5YAK2		0	0.002	0.1644	2.49589	2	880.456	-0.929439	40.7736	0
A2MYD4	V2-7 protein (Fragment) OS=Homo sapiens GN=V2-7 PE=4 SV=1 - [A2MYD4_HUMAN]	35.1788	34.38	4	2	2	9	96	10.3459	5.0083
	A2	Sequence	# PSMs	# Proteins	# Protein Groups	Protein Group Accessions	Modifications	ΔCn	q-Value	PEP	XCorr	Charge	MH+ [Da]	ΔM [ppm]	RT [min]	# Missed Cleavages
	High	SYELTQPPSVSVSPGQTAR	5	2	1	A2MYD4		0	0	0.001982	5.01153	2	2004	-0.359393	38.4661	0
	High	SGQAPVLVIYEDSK	4	4	1	A2MYD4		0	0	0.02778	3.88344	2	1505.78	-0.126096	45.1826	0
A0A087WZH9	Protein IGKV1-33 OS=Homo sapiens GN=IGKV1D-33 PE=4 SV=1 - [A0A087WZH9_HUMAN]	34.3304	53.7	3	2	3	8	108	11.8347	5.33838
	A2	Sequence	# PSMs	# Proteins	# Protein Groups	Protein Group Accessions	Modifications	ΔCn	q-Value	PEP	XCorr	Charge	MH+ [Da]	ΔM [ppm]	RT [min]	# Missed Cleavages
	High	LLIYDASNLETGVPSR	4	2	1	A0A087WZH9		0	0	0.0003267	5.10131	2	1747.92	-0.155894	55.6636	0
	High	DIQMTQSPSSLSASVGDR	2	9	4	A0A087WZH9;Q96SA9;A2MYE1;Q9UL70		0	0	0.005842	5.03477	2	1878.89	-0.516154	38.8054	0
	High	DIQmTQSPSSLSASVGDR	1	9	4	A0A087WZH9;Q96SA9;A2MYE1;Q9UL70	M4(Oxidation)	0	0	0.0009788	4.53801	2	1894.88	0.561221	29.2009	0
	High	VTITcQASQDISNYLNWYQQKPGK	1	2	1	A0A087WZH9	C5(Carbamidomethyl)	0	0	0.02119	3.92942	3	2842.38	-0.31034	73.8347	0
Q5VVQ7	C4b-binding protein beta chain (Fragment) OS=Homo sapiens GN=C4BPB PE=1 SV=1 - [Q5VVQ7_HUMAN]	34.0285	23.76	2	3	3	10	181	20.2844	5.16064
	A2	Sequence	# PSMs	# Proteins	# Protein Groups	Protein Group Accessions	Modifications	ΔCn	q-Value	PEP	XCorr	Charge	MH+ [Da]	ΔM [ppm]	RT [min]	# Missed Cleavages
	High	EVEGQILGTYVcIK	2	2	1	Q5VVQ7	C12(Carbamidomethyl)	0	0	0.002734	4.63487	2	1608.83	0.159516	57.6351	0
	High	SQcLEDHTWAPPFPIcK	6	2	1	Q5VVQ7	C3(Carbamidomethyl); C16(Carbamidomethyl)	0	0	0.005629	4.35702	3	2085.95	-0.291024	53.7543	0
	High	ITFmcNDHYILK	2	2	1	Q5VVQ7	M4(Oxidation); C5(Carbamidomethyl)	0	0.006	0.2588	2.50802	3	1570.74	-0.93789	33.6316	0
C9JV77	Alpha-2-HS-glycoprotein OS=Homo sapiens GN=AHSG PE=1 SV=1 - [C9JV77_HUMAN]	33.5654	23.91	3	4	4	8	368	39.3867	5.71924
	A2	Sequence	# PSMs	# Proteins	# Protein Groups	Protein Group Accessions	Modifications	ΔCn	q-Value	PEP	XCorr	Charge	MH+ [Da]	ΔM [ppm]	RT [min]	# Missed Cleavages
	High	EHAVEGDcDFQLLK	3	3	1	C9JV77	C8(Carbamidomethyl)	0	0	0.01262	4.99537	3	1660.76	-0.649666	34.385	0
	High	TVVQPSVGAAAGPVVPPcPGR	3	2	1	C9JV77	C18(Carbamidomethyl)	0	0	0.001987	4.72356	2	2016.07	0.667214	39.0059	0
	High	AQLVPLPPSTYVEFTVSGTDcVAK	1	2	1	C9JV77	C21(Carbamidomethyl)	0	0.001	0.1111	3.83487	3	2579.32	3.94101	80.2322	0
	Medium	QPNcDDPETEEAALVAIDYINQNLPWGYK	1	2	1	C9JV77	C4(Carbamidomethyl)	0	0.036	0.4609	3.88014	3	3363.56	3.02271	112.771	0
B0QY08	Glycosyltransferase-like protein LARGE1 (Fragment) OS=Homo sapiens GN=LARGE PE=4 SV=1 - [B0QY08_HUMAN]	33.5605	11.23	6	1	1	10	187	21.9755	8.96826
	A2	Sequence	# PSMs	# Proteins	# Protein Groups	Protein Group Accessions	Modifications	ΔCn	q-Value	PEP	XCorr	Charge	MH+ [Da]	ΔM [ppm]	RT [min]	# Missed Cleavages
	High	ELMGMLSTSLADQDIFNAVIK	10	6	1	B0QY08		0	0.001	0.116	3.55692	3	2296.16	0.959526	49.8879	0
A0A0A0MSV6	Complement C1q subcomponent subunit B (Fragment) OS=Homo sapiens GN=C1QB PE=1 SV=3 - [A0A0A0MSV6_HUMAN]	29.4638	12.66	3	2	2	7	229	24.1023	9.15869
	A2	Sequence	# PSMs	# Proteins	# Protein Groups	Protein Group Accessions	Modifications	ΔCn	q-Value	PEP	XCorr	Charge	MH+ [Da]	ΔM [ppm]	RT [min]	# Missed Cleavages
	High	LEQGENVFLQATDK	5	3	1	A0A0A0MSV6		0	0	0.004733	5.15945	2	1591.8	-0.376559	38.0012	0
	High	FDHVITNmNNNYEPR	2	3	1	A0A0A0MSV6	M8(Oxidation)	0	0	0.001495	4.11971	3	1879.84	0.114029	24.3437	0
A2NB45	Cold agglutinin FS-1 L-chain (Fragment) OS=Homo sapiens PE=2 SV=1 - [A2NB45_HUMAN]	28.8443	40.71	16	3	3	8	113	12.3802	8.48486
	A2	Sequence	# PSMs	# Proteins	# Protein Groups	Protein Group Accessions	Modifications	ΔCn	q-Value	PEP	XCorr	Charge	MH+ [Da]	ΔM [ppm]	RT [min]	# Missed Cleavages
	High	DIVMTQSPLSLPVTPGEPASIScR	1	2	1	A2NB45	C23(Carbamidomethyl)	0	0	0.01957	5.00557	3	2555.29	2.74832	74.9141	0
	High	FSGSGSGTDFTLK	5	18	1	A2NB45		0	0	0.006118	4.14908	2	1303.62	-0.115596	31.0376	0
	High	LLIYLGSNR	2	1	1	A2NB45		0	0	0.05914	2.43159	2	1048.61	-2.05103	42.1513	0
Q96SA9	Anti-streptococcal/anti-myosin immunoglobulin kappa light chain variable region (Fragment) OS=Homo sapiens PE=2 SV=1 - [Q96SA9_HUMAN]	28.0348	48.6	9	1	3	7	107	11.5127	8.85107
	A2	Sequence	# PSMs	# Proteins	# Protein Groups	Protein Group Accessions	Modifications	ΔCn	q-Value	PEP	XCorr	Charge	MH+ [Da]	ΔM [ppm]	RT [min]	# Missed Cleavages
	High	DIQMTQSPSSLSASVGDR	2	9	4	A0A087WZH9;Q96SA9;A2MYE1;Q9UL70		0	0	0.005842	5.03477	2	1878.89	-0.516154	38.8054	0
	High	DIQmTQSPSSLSASVGDR	1	9	4	A0A087WZH9;Q96SA9;A2MYE1;Q9UL70	M4(Oxidation)	0	0	0.0009788	4.53801	2	1894.88	0.561221	29.2009	0
	High	LLIYAASSLQSGVPSR	3	11	2	A0A087WTX5;Q96SA9		0	0	0.001865	4.25785	2	1661.92	-0.0701783	51.3549	0
	High	ASQSISSYLNWYQQKPGK	1	7	1	Q96SA9		0	0	0.05816	2.54792	3	2085.04	-0.331172	50.1917	0
C9JF17	Apolipoprotein D (Fragment) OS=Homo sapiens GN=APOD PE=1 SV=1 - [C9JF17_HUMAN]	27.8807	12.56	4	2	2	10	215	24.1422	5.60498
	A2	Sequence	# PSMs	# Proteins	# Protein Groups	Protein Group Accessions	Modifications	ΔCn	q-Value	PEP	XCorr	Charge	MH+ [Da]	ΔM [ppm]	RT [min]	# Missed Cleavages
	High	cPNPPVQENFDVNK	2	4	1	C9JF17	C1(Carbamidomethyl)	0	0	0.004319	3.85178	2	1657.76	-1.09952	27.9546	0
	High	NPNLPPETVDSLK	8	1	1	C9JF17		0	0	0.02441	2.74415	2	1423.74	-0.054729	32.721	0
A0A0F7T8B3	IGHV5-51 protein (Fragment) OS=Homo sapiens GN=IGHV5-51 PE=4 SV=1 - [A0A0F7T8B3_HUMAN]	27.8157	22.73	3	1	2	9	110	12.453	8.77783
	A2	Sequence	# PSMs	# Proteins	# Protein Groups	Protein Group Accessions	Modifications	ΔCn	q-Value	PEP	XCorr	Charge	MH+ [Da]	ΔM [ppm]	RT [min]	# Missed Cleavages
	High	YSPSFQGQVTISADK	8	6	2	A0A0F7TAV4;A0A0F7T8B3		0	0	0.004658	3.90101	2	1627.8	0.918905	34.8012	0
	High	SISTAYLQWR	1	1	1	A0A0F7T8B3		0	0.001	0.09635	2.37756	2	1224.64	-0.837231	46.1256	0
K7EQQ3	Keratin, type I cytoskeletal 9 OS=Homo sapiens GN=KRT9 PE=1 SV=1 - [K7EQQ3_HUMAN]	27.4889	44.62	1	5	5	5	390	39.5045	4.99561
	A2	Sequence	# PSMs	# Proteins	# Protein Groups	Protein Group Accessions	Modifications	ΔCn	q-Value	PEP	XCorr	Charge	MH+ [Da]	ΔM [ppm]	RT [min]	# Missed Cleavages
	High	GGSGGSHGGGSGFGGESGGSYGGGEEASGSGGGYGGGSGK	1	1	1	K7EQQ3		0	0	6.501e-05	8.14211	3	3223.28	-0.353222	22.435	0
	High	EIETYHNLLEGGQEDFESSGAGK	1	1	1	K7EQQ3		0	0	7.171e-05	7.10285	3	2510.13	-1.02173	46.4322	0
	High	DIENQYETQITQIEHEVSSSGQEVQSSAK	1	1	1	K7EQQ3		0	0	0.005712	5.83521	3	3264.52	0.834871	76.085	0
	High	HGVQELEIELQSQLSK	1	1	1	K7EQQ3		0	0	0.0208	3.65347	3	1837.96	-0.333737	58.6114	0
	High	GGSGGSYGGGSGSGGGSGGGYGGGSGGGHSGGSGGGHSGGSGGNYGGGSGSGGGSGGGYGGGSGSR	1	1	1	K7EQQ3		0	0	0.07247	2.75523	4	4972.93	-0.880691	20.2084	0
E9M4D4	Hemoglobin alpha-1 globin chain (Fragment) OS=Homo sapiens GN=HBA1 PE=3 SV=1 - [E9M4D4_HUMAN]	26.2212	62	17	2	4	7	100	10.7765	8.48486
	A2	Sequence	# PSMs	# Proteins	# Protein Groups	Protein Group Accessions	Modifications	ΔCn	q-Value	PEP	XCorr	Charge	MH+ [Da]	ΔM [ppm]	RT [min]	# Missed Cleavages
	High	VGAHAGEYGAEALER	3	9	2	E9M4D4;U3PXP0		0	0	0.0008115	5.88067	3	1529.73	-0.952787	23.7768	0
	High	VADALTNAVAHVDDmPNALSALSDLHAHK	1	13	1	E9M4D4	M15(Oxidation)	0	0	0.006947	4.1597	5	3012.48	-2.00647	66.921	0
	Medium	LRVDPVNFK	2	16	1	E9M4D4		0	0.013	0.3302	2.59568	3	1087.63	0.792877	28.7086	1
	Medium	mFLSFPTTK	1	9	2	E9M4D4;U3PXP0	M1(Oxidation)	0	0.019	0.3799	1.90981	2	1087.55	-1.39691	42.065	0
A2MYE1	A30 (Fragment) OS=Homo sapiens PE=4 SV=1 - [A2MYE1_HUMAN]	26.0762	35.42	4	2	3	6	96	10.3861	8.49951
	A2	Sequence	# PSMs	# Proteins	# Protein Groups	Protein Group Accessions	Modifications	ΔCn	q-Value	PEP	XCorr	Charge	MH+ [Da]	ΔM [ppm]	RT [min]	# Missed Cleavages
	High	DIQMTQSPSSLSASVGDR	2	9	4	A0A087WZH9;Q96SA9;A2MYE1;Q9UL70		0	0	0.005842	5.03477	2	1878.89	-0.516154	38.8054	0
	High	LIYAASSLQSGVPSR	2	3	1	A2MYE1		0	0	0.001341	4.67771	2	1548.84	0.216423	36.5845	0
	High	DIQmTQSPSSLSASVGDR	1	9	4	A0A087WZH9;Q96SA9;A2MYE1;Q9UL70	M4(Oxidation)	0	0	0.0009788	4.53801	2	1894.88	0.561221	29.2009	0
	Medium	RLIYAASSLQSGVPSR	1	3	1	A2MYE1		0	0.039	0.4757	2.80253	2	1704.93	-6.6321	51.1639	1
B4DMZ5	cDNA FLJ57826, moderately similar to Cholesteryl ester transfer protein OS=Homo sapiens PE=2 SV=1 - [B4DMZ5_HUMAN]	26.0343	9.93	5	3	3	7	433	47.7707	6.01123
	A2	Sequence	# PSMs	# Proteins	# Protein Groups	Protein Group Accessions	Modifications	ΔCn	q-Value	PEP	XCorr	Charge	MH+ [Da]	ΔM [ppm]	RT [min]	# Missed Cleavages
	High	LFLSLLDFQITPK	1	5	1	B4DMZ5		0	0	0.008072	4.39697	2	1534.89	1.73387	99.7441	0
	High	GVSLFDIINPEIITR	4	4	1	B4DMZ5		0	0	0.01634	4.15442	2	1686.94	0.200002	98.5378	0
	High	ITKPALLVLNHETAK	2	3	1	B4DMZ5		0	0	0.03201	3.54648	4	1647.98	0.356682	29.2405	0
Q9HCC1	Single chain Fv (Fragment) OS=Homo sapiens PE=1 SV=1 - [Q9HCC1_HUMAN]	25.8629	26.79	19	1	2	7	112	12.235	8.47021
	A2	Sequence	# PSMs	# Proteins	# Protein Groups	Protein Group Accessions	Modifications	ΔCn	q-Value	PEP	XCorr	Charge	MH+ [Da]	ΔM [ppm]	RT [min]	# Missed Cleavages
	High	EVQLVESGGGVVRPGGSLR	5	1	1	Q9HCC1		0	0	0.001515	4.91847	2	1896.02	-5.42318	52.6632	0
	High	NSLYLQmNSLR	2	48	5	Q96K68;Q0ZCH9;A2J1N2;Q9UL71;Q9HCC1	M7(Oxidation)	0.0291	0.001	0.1063	2.6668	2	1354.68	-2.35319	33.0518	0
Q8NBH6	Fibulin-1 OS=Homo sapiens PE=2 SV=1 - [Q8NBH6_HUMAN]	25.6402	13.95	6	5	5	6	638	70.5305	5.90967
	A2	Sequence	# PSMs	# Proteins	# Protein Groups	Protein Group Accessions	Modifications	ΔCn	q-Value	PEP	XCorr	Charge	MH+ [Da]	ΔM [ppm]	RT [min]	# Missed Cleavages
	High	IIEVEEEQEDPYLNDR	1	6	1	Q8NBH6		0	0	0.0006867	5.24539	2	1990.92	-0.598787	40.8625	0
	High	GYQLSDVDGVTcEDIDEcALPTGGHIcSYR	1	3	1	Q8NBH6	C12(Carbamidomethyl); C18(Carbamidomethyl); C27(Carbamidomethyl)	0	0	0.006237	5.22668	3	3387.46	0.946002	60.2839	0
	High	SQETGDLDVGGLQETDK	2	6	1	Q8NBH6		0	0	0.0009396	4.81203	2	1791.82	0.00397308	30.4734	0
	High	LEmNYVVGGVVSHR	1	1	1	Q8NBH6	M3(Oxidation)	0	0	0.0346	3.35312	3	1575.8	0.10202	27.084	0
	High	EFTRPEEIIFLR	1	1	1	Q8NBH6		0	0.001	0.1143	2.21487	3	1549.84	-0.318821	56.209	0
H0YFH1	Alpha-2-macroglobulin (Fragment) OS=Homo sapiens GN=A2M PE=1 SV=1 - [H0YFH1_HUMAN]	24.8955	13.7	1	1	1	10	73	7.8943	10.0083
	A2	Sequence	# PSMs	# Proteins	# Protein Groups	Protein Group Accessions	Modifications	ΔCn	q-Value	PEP	XCorr	Charge	MH+ [Da]	ΔM [ppm]	RT [min]	# Missed Cleavages
	High	GHFSISIPVK	10	1	1	H0YFH1		0	0	0.04405	3.62478	3	1084.61	-0.794682	36.2407	0
V9HWF6	Alpha-1-acid glycoprotein OS=Homo sapiens GN=HEL-S-153w PE=2 SV=1 - [V9HWF6_HUMAN]	24.3922	8.46	1	2	2	9	201	23.4968	5.021
	A2	Sequence	# PSMs	# Proteins	# Protein Groups	Protein Group Accessions	Modifications	ΔCn	q-Value	PEP	XCorr	Charge	MH+ [Da]	ΔM [ppm]	RT [min]	# Missed Cleavages
	High	TEDTIFLR	6	1	1	V9HWF6		0	0	0.06773	3.04141	2	994.52	-0.427548	34.975	0
	High	WFYIASAFR	3	1	1	V9HWF6		0	0	0.04894	2.93713	2	1160.59	-0.831601	66.4295	0
A3KPE2	Apolipoprotein C-III OS=Homo sapiens GN=APOC3 PE=2 SV=1 - [A3KPE2_HUMAN]	24.3491	27.27	2	2	2	6	99	10.8455	5.41455
	A2	Sequence	# PSMs	# Proteins	# Protein Groups	Protein Group Accessions	Modifications	ΔCn	q-Value	PEP	XCorr	Charge	MH+ [Da]	ΔM [ppm]	RT [min]	# Missed Cleavages
	High	DALSSVQESQVAQQAR	3	2	1	A3KPE2		0	0	0.0008365	5.87766	3	1716.85	0.12945	29.0397	0
	High	GWVTDGFSSLK	3	2	1	A3KPE2		0	0	0.03032	3.35453	2	1196.59	-1.0362	50.1287	0
B3KY04	cDNA FLJ46506 fis, clone THYMU3030752, highly similar to BTB/POZ domain-containing protein KCTD12 OS=Homo sapiens PE=2 SV=1 - [B3KY04_HUMAN]	24.2746	28.92	1	5	5	7	325	35.7087	5.64307
	A2	Sequence	# PSMs	# Proteins	# Protein Groups	Protein Group Accessions	Modifications	ΔCn	q-Value	PEP	XCorr	Charge	MH+ [Da]	ΔM [ppm]	RT [min]	# Missed Cleavages
	High	EGSLGDELLPLGYSEPEQQEGASAGAPSPTLELASR	1	1	1	B3KY04		0	0	0.01694	4.69872	3	3655.76	-0.219436	81.5399	0
	High	SPSGGAAGPLLTPSQSLDGSR	2	1	1	B3KY04		0	0	0.03062	4.26895	2	1954.98	-0.938423	37.5979	0
	High	EAEYFELPELVR	2	1	1	B3KY04		0	0	0.01457	3.54779	2	1494.75	0.608386	71.3693	0
	High	LGAPQQPGPGPPPSR	1	1	1	B3KY04		0	0	0.02884	2.75517	3	1455.77	0.0124174	23.3914	0
	High	FNFLEQAFDK	1	1	1	B3KY04		0	0	0.08312	2.38622	2	1258.61	-0.423078	63.4243	0
B3KQ20	cDNA FLJ32635 fis, clone SYNOV2000178, highly similar to Proteoglycan-4 OS=Homo sapiens PE=2 SV=1 - [B3KQ20_HUMAN]	23.8151	12.35	2	4	4	7	494	55.4597	9.92041
	A2	Sequence	# PSMs	# Proteins	# Protein Groups	Protein Group Accessions	Modifications	ΔCn	q-Value	PEP	XCorr	Charge	MH+ [Da]	ΔM [ppm]	RT [min]	# Missed Cleavages
	High	GFGGLTGQIVAALSTAK	2	2	1	B3KQ20		0	0	0.002263	3.89402	2	1590.88	-0.392415	83.8588	0
	High	ITEVWGIPSPIDTVFTR	3	2	1	B3KQ20		0	0	0.04877	3.7511	2	1931.03	1.20629	92.5498	0
	High	GLPNVVTSAISLPNIR	1	2	1	B3KQ20		0	0	0.03972	2.88759	2	1650.95	-0.16505	75.9792	0
	High	DQYYNIDVPSR	1	2	1	B3KQ20		0	0.001	0.1109	3.20998	2	1369.64	0.127065	35.5849	0
A0A087WUS7	Ig delta chain C region OS=Homo sapiens GN=IGHD PE=1 SV=1 - [A0A087WUS7_HUMAN]	22.2522	19.01	3	4	4	7	384	42.3263	8.11865
	A2	Sequence	# PSMs	# Proteins	# Protein Groups	Protein Group Accessions	Modifications	ΔCn	q-Value	PEP	XCorr	Charge	MH+ [Da]	ΔM [ppm]	RT [min]	# Missed Cleavages
	High	TPEcPSHTQPLGVYLLTPAVQDLWLR	2	3	1	A0A087WUS7	C4(Carbamidomethyl)	0	0	0.03556	4.9329	3	2991.54	-0.257287	97.5141	0
	High	VPTGGVEEGLLER	1	3	1	A0A087WUS7		0	0	0.008617	3.92598	2	1355.72	0.629575	34.6601	0
	High	APDVFPIISGcR	3	3	1	A0A087WUS7	C11(Carbamidomethyl)	0	0	0.06808	2.95933	2	1331.68	0.0575768	51.7904	0
	Medium	SLWNAGTSVTcTLNHPSLPPQR	1	3	1	A0A087WUS7	C11(Carbamidomethyl)	0	0.015	0.3441	2.11464	3	2436.21	-1.44809	53.4714	0
Q9UL70	Myosin-reactive immunoglobulin light chain variable region (Fragment) OS=Homo sapiens PE=2 SV=1 - [Q9UL70_HUMAN]	21.6815	60.19	2	2	3	5	108	11.6258	9.36377
	A2	Sequence	# PSMs	# Proteins	# Protein Groups	Protein Group Accessions	Modifications	ΔCn	q-Value	PEP	XCorr	Charge	MH+ [Da]	ΔM [ppm]	RT [min]	# Missed Cleavages
	High	DIQMTQSPSSLSASVGDR	2	9	4	A0A087WZH9;Q96SA9;A2MYE1;Q9UL70		0	0	0.005842	5.03477	2	1878.89	-0.516154	38.8054	0
	High	FSGSGSGTDFTLTISSLQPEDVATYYcQK	1	2	1	Q9UL70	C27(Carbamidomethyl)	0	0	0.04837	5.0338	3	3159.45	1.38425	82.4082	0
	High	DIQmTQSPSSLSASVGDR	1	9	4	A0A087WZH9;Q96SA9;A2MYE1;Q9UL70	M4(Oxidation)	0	0	0.0009788	4.53801	2	1894.88	0.561221	29.2009	0
	High	ASQGISNYLAWYQQKPGK	1	2	1	Q9UL70		0	0.001	0.1142	2.43505	3	2039.04	1.11673	48.1185	0
B2R8I2	cDNA, FLJ93914, highly similar to Homo sapiens histidine-rich glycoprotein (HRG), mRNA OS=Homo sapiens PE=2 SV=1 - [B2R8I2_HUMAN]	21.5683	9.71	2	4	4	6	525	59.4748	7.44482
	A2	Sequence	# PSMs	# Proteins	# Protein Groups	Protein Group Accessions	Modifications	ΔCn	q-Value	PEP	XCorr	Charge	MH+ [Da]	ΔM [ppm]	RT [min]	# Missed Cleavages
	High	DSPVLIDFFEDTER	2	1	1	B2R8I2		0	0	0.001621	4.75157	2	1682.79	-0.187996	86.9193	0
	High	ADLFYDVEALDLESPK	1	2	1	B2R8I2		0	0	0.004406	4.13872	3	1824.89	-0.121925	81.3045	0
	High	DGYLFQLLR	1	1	1	B2R8I2		0	0	0.07969	2.37952	2	1124.61	-0.108918	75.8863	0
	High	YKEENDDFASFR	2	1	1	B2R8I2		0	0.002	0.1813	2.87574	3	1520.67	0.170766	26.8162	1
H7C2A0	Glycerol kinase (Fragment) OS=Homo sapiens GN=GK PE=4 SV=5 - [H7C2A0_HUMAN]	21.3406	5.65	3	1	1	11	124	13.0929	9.99365
	A2	Sequence	# PSMs	# Proteins	# Protein Groups	Protein Group Accessions	Modifications	ΔCn	q-Value	PEP	XCorr	Charge	MH+ [Da]	ΔM [ppm]	RT [min]	# Missed Cleavages
	High	WLLDNVR	11	3	1	H7C2A0		0	0.002	0.1795	2.14189	2	915.504	-0.304936	35.9268	0
B4DVQ0	cDNA FLJ58286, highly similar to Actin, cytoplasmic 2 OS=Homo sapiens PE=2 SV=1 - [B4DVQ0_HUMAN]	21.2753	20.42	90	4	4	6	333	37.3246	5.70654
	A2	Sequence	# PSMs	# Proteins	# Protein Groups	Protein Group Accessions	Modifications	ΔCn	q-Value	PEP	XCorr	Charge	MH+ [Da]	ΔM [ppm]	RT [min]	# Missed Cleavages
	High	SYELPDGQVITIGNER	2	29	1	B4DVQ0		0	0	0.00282	4.11184	2	1790.89	0.149765	56.9172	0
	High	VAPEEHPVLLTEAPLNPK	2	34	1	B4DVQ0		0	0	0.05764	3.93625	3	1954.06	-0.725581	40.9944	0
	High	IWHHTFYNELR	1	67	1	B4DVQ0		0	0	0.06368	3.73375	3	1515.75	-0.269417	27.5557	0
	High	LcYVALDFEQEMATAASSSSLEK	1	18	1	B4DVQ0	C2(Carbamidomethyl)	0	0.002	0.2037	2.5078	3	2550.17	-0.726634	84.5271	0
A0A087X0S5	Collagen alpha-1(VI) chain OS=Homo sapiens GN=COL6A1 PE=1 SV=1 - [A0A087X0S5_HUMAN]	21.1417	8.19	5	5	5	6	1026	108.272	5.42725
	A2	Sequence	# PSMs	# Proteins	# Protein Groups	Protein Group Accessions	Modifications	ΔCn	q-Value	PEP	XCorr	Charge	MH+ [Da]	ΔM [ppm]	RT [min]	# Missed Cleavages
	High	LLLFSDGNSQGATPAAIEK	2	2	1	A0A087X0S5		0	0	0.008412	5.099	2	1932.01	-0.510374	55.1497	0
	High	NNVEQVccSFEcQPAR	1	4	1	A0A087X0S5	C7(Carbamidomethyl); C8(Carbamidomethyl); C12(Carbamidomethyl)	0	0	0.03264	4.41928	2	1997.82	-0.785189	28.7959	0
	High	ENYAELLEDAFLK	1	2	1	A0A087X0S5		0	0	0.01927	2.7863	2	1554.77	-0.129334	91.8761	0
	High	DTTPLNVLcSPGIQVVSVGIK	1	2	1	A0A087X0S5	C9(Carbamidomethyl)	0	0.001	0.1169	3.09465	3	2197.19	-0.163417	84.7795	0
	High	TAEYDVAYGESHLFR	1	2	1	A0A087X0S5		0	0.002	0.1984	3.11395	3	1757.81	-0.294788	41.9533	0
B2RC09	cDNA, FLJ95794, highly similar to Homo sapiens apolipoprotein F (APOF), mRNA OS=Homo sapiens PE=2 SV=1 - [B2RC09_HUMAN]	20.5081	14.72	1	2	2	4	326	35.351	5.64307
	A2	Sequence	# PSMs	# Proteins	# Protein Groups	Protein Group Accessions	Modifications	ΔCn	q-Value	PEP	XCorr	Charge	MH+ [Da]	ΔM [ppm]	RT [min]	# Missed Cleavages
	High	SGVQQLIQYYQDQK	3	1	1	B2RC09		0	0	0.0006556	5.45248	3	1697.85	-0.0494647	54.9603	0
	High	EQAVHNVVQLLPGVGTFYNLGTALYYATQNcLGK	1	1	1	B2RC09	C31(Carbamidomethyl)	0	0	0.03177	4.83579	3	3738.9	1.6724	120.787	0
D6RFL4	Monocyte differentiation antigen CD14 (Fragment) OS=Homo sapiens GN=CD14 PE=1 SV=1 - [D6RFL4_HUMAN]	20.0328	17.37	3	2	2	5	213	23.2981	5.26221
	A2	Sequence	# PSMs	# Proteins	# Protein Groups	Protein Group Accessions	Modifications	ΔCn	q-Value	PEP	XCorr	Charge	MH+ [Da]	ΔM [ppm]	RT [min]	# Missed Cleavages
	High	AFPALTSLDLSDNPGLGER	3	3	1	D6RFL4		0	0	0.0004514	5.10709	2	1973	-0.0340486	73.6154	0
	High	LTVGAAQVPAQLLVGALR	2	3	1	D6RFL4		0	0	0.001838	4.04146	2	1777.07	-0.632686	82.5257	0
A0A024RAA7	Complement component 1, q subcomponent, C chain, isoform CRA_a OS=Homo sapiens GN=C1QC PE=4 SV=1 - [A0A024RAA7_HUMAN]	19.9144	7.35	1	1	1	4	245	25.7571	8.41162
	A2	Sequence	# PSMs	# Proteins	# Protein Groups	Protein Group Accessions	Modifications	ΔCn	q-Value	PEP	XCorr	Charge	MH+ [Da]	ΔM [ppm]	RT [min]	# Missed Cleavages
	High	FNAVLTNPQGDYDTSTGK	4	1	1	A0A024RAA7		0	0	8.011e-05	6.64921	2	1927.9	-0.0817102	34.5453	0
B7Z5Q2	cDNA FLJ58075, highly similar to Ceruloplasmin (EC 1.16.3.1) OS=Homo sapiens PE=2 SV=1 - [B7Z5Q2_HUMAN]	19.7731	8.46	10	5	5	6	946	108.753	5.77002
	A2	Sequence	# PSMs	# Proteins	# Protein Groups	Protein Group Accessions	Modifications	ΔCn	q-Value	PEP	XCorr	Charge	MH+ [Da]	ΔM [ppm]	RT [min]	# Missed Cleavages
	High	GPEEEHLGILGPVIWAEVGDTIR	2	7	1	B7Z5Q2		0	0	0.008549	4.49848	3	2487.28	-1.30632	93.7337	0
	High	TTIEKPVWLGFLGPIIK	1	7	1	B7Z5Q2		0	0	0.0134	3.14585	3	1912.13	-0.234359	90.8613	0
	High	DLYSGLIGPLIVcR	1	8	1	B7Z5Q2	C13(Carbamidomethyl)	0	0	0.05794	2.74616	2	1575.86	-0.092984	87.4593	0
	High	ALYLQYTDETFR	1	7	1	B7Z5Q2		0	0.001	0.1132	2.50138	2	1519.74	-2.03961	50.5234	0
	High	DIASGLIGPLIIcK	1	6	1	B7Z5Q2	C13(Carbamidomethyl)	0	0.002	0.1855	3.16032	2	1469.84	-0.780171	80.6263	0
B4DPN0	cDNA FLJ51265, moderately similar to Beta-2-glycoprotein 1 (Beta-2-glycoprotein I) OS=Homo sapiens PE=2 SV=1 - [B4DPN0_HUMAN]	17.9991	19.34	5	3	3	6	274	30.3188	7.85498
	A2	Sequence	# PSMs	# Proteins	# Protein Groups	Protein Group Accessions	Modifications	ΔCn	q-Value	PEP	XCorr	Charge	MH+ [Da]	ΔM [ppm]	RT [min]	# Missed Cleavages
	High	ATFGcHDGYSLDGPEEIEcTK	1	4	1	B4DPN0	C5(Carbamidomethyl); C19(Carbamidomethyl)	0	0	0.001993	5.16438	3	2385.99	-1.1718	37.2424	0
	High	TcPKPDDLPFSTVVPLK	1	3	1	B4DPN0	C2(Carbamidomethyl)	0	0	0.05181	3.72624	3	1914	0.180488	57.0949	0
	High	FIcPLTGLWPINTLK	4	4	1	B4DPN0	C3(Carbamidomethyl)	0	0	0.01137	3.47044	2	1772.98	-0.20715	96.5596	0
Q9UL88	Myosin-reactive immunoglobulin heavy chain variable region (Fragment) OS=Homo sapiens PE=2 SV=1 - [Q9UL88_HUMAN]	17.8871	14.5	1	1	1	5	131	14.1332	9.62744
	A2	Sequence	# PSMs	# Proteins	# Protein Groups	Protein Group Accessions	Modifications	ΔCn	q-Value	PEP	XCorr	Charge	MH+ [Da]	ΔM [ppm]	RT [min]	# Missed Cleavages
	High	EVQLVESGGGLVKPGGSLR	5	1	1	Q9UL88		0	0	0.01565	4.03414	3	1882.04	-0.432491	38.0008	0
A2J1N2	Rheumatoid factor RF-IP18 (Fragment) OS=Homo sapiens PE=2 SV=1 - [A2J1N2_HUMAN]	17.5107	30.61	20	1	2	6	98	10.7303	8.83643
	A2	Sequence	# PSMs	# Proteins	# Protein Groups	Protein Group Accessions	Modifications	ΔCn	q-Value	PEP	XCorr	Charge	MH+ [Da]	ΔM [ppm]	RT [min]	# Missed Cleavages
	High	QVQLVESGGGLVKPGGSLR	3	2	1	A2J1N2		0	0	0.0659	3.23554	2	1881.05	-4.60533	65.3005	0
	High	NSLYLQmNSLR	2	48	5	Q96K68;Q0ZCH9;A2J1N2;Q9UL71;Q9HCC1	M7(Oxidation)	0.0291	0.001	0.1063	2.6668	2	1354.68	-2.35319	33.0518	0
	Medium	QVQLVEsGGGLVKPGGSLR	1	2	1	A2J1N2	S7(Phospho)	0	0.039	0.4755	2.99197	3	1961.01	-6.8324	49.6274	0
B0AZS6	14-3-3 protein zeta/delta OS=Homo sapiens GN=YWHAZ PE=1 SV=1 - [B0AZS6_HUMAN]	17.0732	18.45	7	2	2	5	168	19.0604	4.56396
	A2	Sequence	# PSMs	# Proteins	# Protein Groups	Protein Group Accessions	Modifications	ΔCn	q-Value	PEP	XCorr	Charge	MH+ [Da]	ΔM [ppm]	RT [min]	# Missed Cleavages
	High	TAFDEAIAELDTLSEESYK	4	6	1	B0AZS6		0	0	0.01103	3.78297	2	2131.99	-1.30396	96.8891	0
	High	DIcNDVLSLLEK	1	4	1	B0AZS6	C3(Carbamidomethyl)	0	0	0.01441	3.25929	2	1418.72	-0.583415	89.8483	0
U3PXP0	Alpha globin chain (Fragment) OS=Homo sapiens GN=HBA2 PE=3 SV=1 - [U3PXP0_HUMAN]	16.7403	66.67	1	1	3	5	51	5.69882	7.51807
	A2	Sequence	# PSMs	# Proteins	# Protein Groups	Protein Group Accessions	Modifications	ΔCn	q-Value	PEP	XCorr	Charge	MH+ [Da]	ΔM [ppm]	RT [min]	# Missed Cleavages
	High	VGAHAGEYGAEALER	3	9	2	E9M4D4;U3PXP0		0	0	0.0008115	5.88067	3	1529.73	-0.952787	23.7768	0
	High	TYFPHFDLSH	1	1	1	U3PXP0		0	0.002	0.1611	1.78021	3	1263.58	0.0704926	45.4614	0
	Medium	mFLSFPTTK	1	9	2	E9M4D4;U3PXP0	M1(Oxidation)	0	0.019	0.3799	1.90981	2	1087.55	-1.39691	42.065	0
Q53H91	Phospholipid transfer protein isoform a variant (Fragment) OS=Homo sapiens PE=2 SV=1 - [Q53H91_HUMAN]	16.5222	9.53	2	3	3	5	493	54.6726	7.00537
	A2	Sequence	# PSMs	# Proteins	# Protein Groups	Protein Group Accessions	Modifications	ΔCn	q-Value	PEP	XCorr	Charge	MH+ [Da]	ΔM [ppm]	RT [min]	# Missed Cleavages
	High	AGALQLLLVGDK	1	2	1	Q53H91		0	0	0.01367	3.92132	2	1197.72	0.13627	61.7753	0
	High	ATYFGSIVLLSPAVIDSPLK	1	2	1	Q53H91		0	0	0.01961	3.89655	3	2091.17	-0.94935	98.1523	0
	High	FLEQELETITIPDLR	3	2	1	Q53H91		0	0	0.03993	3.19364	3	1816.97	-2.07163	85.1051	0
Q5UGI6	Serine/cysteine proteinase inhibitor clade G member 1 splice variant 2 (Fragment) OS=Homo sapiens GN=SERPING1 PE=2 SV=1 - [Q5UGI6_HUMAN]	16.5184	8.41	4	2	2	5	333	37.2644	8.00146
	A2	Sequence	# PSMs	# Proteins	# Protein Groups	Protein Group Accessions	Modifications	ΔCn	q-Value	PEP	XCorr	Charge	MH+ [Da]	ΔM [ppm]	RT [min]	# Missed Cleavages
	High	GVTSVSQIFHSPDLAIR	2	4	1	Q5UGI6		0	0	0.01047	3.73006	3	1826.98	-0.509326	60.6434	0
	High	TNLESILSYPK	3	4	1	Q5UGI6		0	0	0.009895	3.46404	2	1264.68	0.491332	53.6699	0
A0A0F7SZ86	IGHV2-70 protein (Fragment) OS=Homo sapiens GN=IGHV2-70 PE=4 SV=1 - [A0A0F7SZ86_HUMAN]	16.2562	7.78	4	1	1	7	90	10.156	7.95752
	A2	Sequence	# PSMs	# Proteins	# Protein Groups	Protein Group Accessions	Modifications	ΔCn	q-Value	PEP	XCorr	Charge	MH+ [Da]	ΔM [ppm]	RT [min]	# Missed Cleavages
	High	ALEWLAR	7	4	1	A0A0F7SZ86		0	0.002	0.1506	2.58231	2	858.483	-0.566873	40.1565	0
B7Z539	cDNA FLJ56954, highly similar to Inter-alpha-trypsin inhibitor heavy chain H1 OS=Homo sapiens PE=2 SV=1 - [B7Z539_HUMAN]	16.243	6.98	4	3	3	4	645	72.074	7.6792
	A2	Sequence	# PSMs	# Proteins	# Protein Groups	Protein Group Accessions	Modifications	ΔCn	q-Value	PEP	XCorr	Charge	MH+ [Da]	ΔM [ppm]	RT [min]	# Missed Cleavages
	High	GSLVQASEANLQAAQDFVR	2	3	1	B7Z539		0	0	0.004857	4.80861	3	2004.01	-0.898597	65.7699	0
	High	GFSLDEATNLNGGLLR	1	3	1	B7Z539		0	0	0.003919	4.19699	2	1676.86	0.780365	66.4115	0
	High	EVAFDLEIPK	1	3	1	B7Z539		0	0	0.09153	2.57626	2	1160.62	0.076981	56.4743	0
E7ENL6	Collagen alpha-3(VI) chain OS=Homo sapiens GN=COL6A3 PE=1 SV=2 - [E7ENL6_HUMAN]	15.6775	3.43	7	6	6	7	2569	277.946	8.17725
	A2	Sequence	# PSMs	# Proteins	# Protein Groups	Protein Group Accessions	Modifications	ΔCn	q-Value	PEP	XCorr	Charge	MH+ [Da]	ΔM [ppm]	RT [min]	# Missed Cleavages
	High	LLTPITTLTSEQIQK	2	5	1	E7ENL6		0	0	0.05085	3.64439	2	1685.96	-2.54001	56.3767	0
	High	SVEDAQDVSLALTQR	1	5	1	E7ENL6		0	0	0.04235	3.12552	2	1631.82	0.344999	40.8352	0
	High	LQPVLQPLPSPGVGGK	1	5	1	E7ENL6		0	0.002	0.1725	2.25895	2	1586.93	0.935653	46.8354	0
	High	SDDEVDDPAVELK	1	5	1	E7ENL6		0	0.002	0.1331	2.22623	2	1431.65	0.231956	30.51	0
	Medium	IIDELNVKPEGTR	1	4	1	E7ENL6		0	0.018	0.3748	1.87322	3	1483.81	-1.13369	27.1515	0
	Medium	IEEGVPQFLVLISSGK	1	5	1	E7ENL6		0	0.02	0.3879	1.65316	2	1715.96	0.0898106	88.5043	0
C9JDS9	Tubulin alpha-4A chain (Fragment) OS=Homo sapiens GN=TUBA4A PE=1 SV=1 - [C9JDS9_HUMAN]	15.6336	24.36	11	1	2	4	156	17.6598	5.49072
	A2	Sequence	# PSMs	# Proteins	# Protein Groups	Protein Group Accessions	Modifications	ΔCn	q-Value	PEP	XCorr	Charge	MH+ [Da]	ΔM [ppm]	RT [min]	# Missed Cleavages
	High	AYHEQLSVAEITNAcFEPANQmVK	1	8	2	Q9UQM3;C9JDS9	C15(Carbamidomethyl); M22(Oxidation)	0	0	0.0244	4.25959	3	2766.29	0.418757	52.2251	0
	High	LISQIVSSITASLR	3	11	1	C9JDS9		0	0	0.008047	3.87558	2	1487.88	-1.58121	90.2596	0
A0A024R944	Serpin peptidase inhibitor, clade C (Antithrombin), member 1, isoform CRA_a OS=Homo sapiens GN=SERPINC1 PE=3 SV=1 - [A0A024R944_HUMAN]	14.8188	5.17	3	2	2	5	464	52.5689	6.7124
	A2	Sequence	# PSMs	# Proteins	# Protein Groups	Protein Group Accessions	Modifications	ΔCn	q-Value	PEP	XCorr	Charge	MH+ [Da]	ΔM [ppm]	RT [min]	# Missed Cleavages
	High	VAEGTQVLELPFK	2	2	1	A0A024R944		0	0	0.0107	3.3828	2	1430.79	-0.542144	58.7717	0
	High	TSDQIHFFFAK	3	2	1	A0A024R944		0	0	0.06843	2.97155	2	1340.67	1.70491	44.7216	0
A0A087WU72	Soluble scavenger receptor cysteine-rich domain-containing protein SSC5D OS=Homo sapiens GN=SSC5D PE=1 SV=1 - [A0A087WU72_HUMAN]	14.5552	6.72	1	3	3	3	953	100.868	6.55127
	A2	Sequence	# PSMs	# Proteins	# Protein Groups	Protein Group Accessions	Modifications	ΔCn	q-Value	PEP	XCorr	Charge	MH+ [Da]	ΔM [ppm]	RT [min]	# Missed Cleavages
	High	ELGcGGALAAPGGAFFGEGSGPIILDDLR	1	1	1	A0A087WU72	C4(Carbamidomethyl)	0	0	0.001491	6.76649	3	2817.39	0.911722	96.3898	0
	High	SNcDHSEDAGLVcTGPAPR	1	1	1	A0A087WU72	C3(Carbamidomethyl); C13(Carbamidomethyl)	0	0	0.004023	4.3307	3	2042.86	-0.351476	23.7144	0
	High	ELGcGGPQQPDPAAGR	1	1	1	A0A087WU72	C4(Carbamidomethyl)	0	0	0.04184	3.45803	2	1609.74	2.72488	23.6571	0
G3V0E5	Transferrin receptor (P90, CD71), isoform CRA_c OS=Homo sapiens GN=TFRC PE=1 SV=1 - [G3V0E5_HUMAN]	14.5397	8.39	4	5	5	6	679	75.9166	6.81494
	A2	Sequence	# PSMs	# Proteins	# Protein Groups	Protein Group Accessions	Modifications	ΔCn	q-Value	PEP	XCorr	Charge	MH+ [Da]	ΔM [ppm]	RT [min]	# Missed Cleavages
	High	GFVEPDHYVVVGAQR	1	3	1	G3V0E5		0	0	0.07662	2.98816	3	1672.84	-1.33735	34.844	0
	High	ILNIFGVIK	2	3	1	G3V0E5		0	0	0.04299	2.5907	2	1016.65	-0.315076	72.0668	0
	High	VSASPLLYTLIEK	1	3	1	G3V0E5		0	0	0.0256	2.58019	2	1433.83	0.296934	70.2869	0
	High	YNSQLLSFVR	1	4	1	G3V0E5		0	0	0.04169	2.51321	2	1226.65	0.23843	50.7159	0
	High	LLNENSYVPR	1	2	1	G3V0E5		0	0.002	0.1375	1.61439	2	1204.63	-0.484775	28.1194	0
Q9UL83	Myosin-reactive immunoglobulin light chain variable region (Fragment) OS=Homo sapiens PE=2 SV=1 - [Q9UL83_HUMAN]	14.286	36.11	3	1	2	4	108	11.8268	8.67529
	A2	Sequence	# PSMs	# Proteins	# Protein Groups	Protein Group Accessions	Modifications	ΔCn	q-Value	PEP	XCorr	Charge	MH+ [Da]	ΔM [ppm]	RT [min]	# Missed Cleavages
	High	EIVMTQSPATLSVSPGER	2	2	1	Q9UL83		0	0	0.00672	4.13289	2	1901.96	-0.325419	43.2214	0
	High	ASQSVSSNLAWYQQKPGQAPR	1	4	3	A0A087WSY6;Q9UL83;A0A087X130		0	0	0.03791	3.35914	3	2303.15	-0.899354	29.6274	0
	High	EIVmTQSPATLSVSPGER	1	2	1	Q9UL83	M4(Oxidation)	0	0.002	0.1359	3.50321	2	1917.96	-1.68115	34.6621	0
A0A0A0MT74	Protein IGKV1-16 (Fragment) OS=Homo sapiens GN=IGKV1-16 PE=1 SV=1 - [A0A0A0MT74_HUMAN]	13.7763	29.06	1	2	2	5	117	12.6102	8.1626
	A2	Sequence	# PSMs	# Proteins	# Protein Groups	Protein Group Accessions	Modifications	ΔCn	q-Value	PEP	XCorr	Charge	MH+ [Da]	ΔM [ppm]	RT [min]	# Missed Cleavages
	High	ASQGISNYLAWFQQKPGK	4	1	1	A0A0A0MT74		0	0	0.07943	3.24562	3	2023.04	-0.460129	64.9257	0
	High	SLIYAASSLQSGVPSK	1	1	1	A0A0A0MT74		0	0.002	0.1516	2.31849	2	1607.86	-0.55141	42.6409	0
E9PJK1	Tetraspanin OS=Homo sapiens GN=CD81 PE=1 SV=1 - [E9PJK1_HUMAN]	13.6816	23.64	7	2	2	4	165	17.9509	4.99561
	A2	Sequence	# PSMs	# Proteins	# Protein Groups	Protein Group Accessions	Modifications	ΔCn	q-Value	PEP	XCorr	Charge	MH+ [Da]	ΔM [ppm]	RT [min]	# Missed Cleavages
	High	NNLcPSGSNIISNLFK	2	7	1	E9PJK1	C4(Carbamidomethyl)	0	0	0.0504	4.19261	2	1777.89	-0.360728	73.4938	0
	High	TFHETLDccGSSTLTALTTSVLK	2	7	1	E9PJK1	C8(Carbamidomethyl); C9(Carbamidomethyl)	0	0	0.08232	3.52639	3	2542.22	-0.261925	71.1866	0
F8WF42	Serum paraoxonase/arylesterase 1 OS=Homo sapiens GN=PON1 PE=1 SV=1 - [F8WF42_HUMAN]	13.2337	37.66	2	2	2	4	77	8.40735	5.23682
	A2	Sequence	# PSMs	# Proteins	# Protein Groups	Protein Group Accessions	Modifications	ΔCn	q-Value	PEP	XCorr	Charge	MH+ [Da]	ΔM [ppm]	RT [min]	# Missed Cleavages
	High	LIALTLLGmGLALFR	3	2	1	F8WF42	M9(Oxidation)	0	0	0.02497	4.32524	2	1617.98	-0.46781	120.438	0
	High	EVQPVELPNcNLVK	1	1	1	F8WF42	C10(Carbamidomethyl)	0	0	0.04166	3.24545	2	1638.85	-0.489008	43.9102	0
Q86XN4	RNA adenosine deaminase OS=Homo sapiens GN=RED1 PE=2 SV=1 - [Q86XN4_HUMAN]	12.5278	3.09	1	1	1	4	711	78.014	8.92432
	A2	Sequence	# PSMs	# Proteins	# Protein Groups	Protein Group Accessions	Modifications	ΔCn	q-Value	PEP	XCorr	Charge	MH+ [Da]	ΔM [ppm]	RT [min]	# Missed Cleavages
	High	NFSVNWTVGDTAIEVINSTTGK	4	1	1	Q86XN4		0	0.006	0.266	3.26447	3	2353.18	4.02756	52.5729	0
B2R5G8	Serum amyloid A protein OS=Homo sapiens PE=2 SV=1 - [B2R5G8_HUMAN]	12.3607	17.69	1	1	1	4	130	14.7983	8.98291
	A2	Sequence	# PSMs	# Proteins	# Protein Groups	Protein Group Accessions	Modifications	ΔCn	q-Value	PEP	XCorr	Charge	MH+ [Da]	ΔM [ppm]	RT [min]	# Missed Cleavages
	High	VYLQGLIDYYLFGNSSTVLEDSK	4	1	1	B2R5G8		0	0	0.01765	4.52241	3	2624.31	-0.262628	113.243	0
Q5T985	Inter-alpha-trypsin inhibitor heavy chain H2 OS=Homo sapiens GN=ITIH2 PE=1 SV=1 - [Q5T985_HUMAN]	11.8141	9.95	6	5	5	5	935	105.15	7.03467
	A2	Sequence	# PSMs	# Proteins	# Protein Groups	Protein Group Accessions	Modifications	ΔCn	q-Value	PEP	XCorr	Charge	MH+ [Da]	ΔM [ppm]	RT [min]	# Missed Cleavages
	High	VVNNSPQPQNVVFDVQIPK	1	5	1	Q5T985		0	0	0.06716	3.89466	2	2122.12	-2.42694	59.3365	0
	High	NVQFNYPHTSVTDVTQNNFHNYFGGSEIVVAGK	1	5	1	Q5T985		0	0.001	0.1035	3.40814	4	3683.75	-0.75558	67.5322	0
	High	VQFELHYQEVK	1	5	1	Q5T985		0	0.002	0.125	1.95051	3	1419.73	-0.0733452	32.0734	0
	Medium	AEDHFSVIDFNQNIR	1	5	1	Q5T985		0	0.013	0.3288	2.14052	2	1804.86	-1.07416	47.8663	0
	Medium	ETAVDGELVVLYDVK	1	4	1	Q5T985		0	0.023	0.4002	2.37082	2	1649.86	-2.36305	65.988	0
A0A087WSY6	Protein IGKV3D-15 (Fragment) OS=Homo sapiens GN=IGKV3D-15 PE=1 SV=3 - [A0A087WSY6_HUMAN]	11.7331	25.86	3	1	2	5	116	12.6233	5.18604
	A2	Sequence	# PSMs	# Proteins	# Protein Groups	Protein Group Accessions	Modifications	ΔCn	q-Value	PEP	XCorr	Charge	MH+ [Da]	ΔM [ppm]	RT [min]	# Missed Cleavages
	High	ASQSVSSNLAWYQQKPGQAPR	1	4	3	A0A087WSY6;Q9UL83;A0A087X130		0	0	0.03791	3.35914	3	2303.15	-0.899354	29.6274	0
	High	LLIYGASIR	4	2	1	A0A087WSY6		0	0.002	0.1994	2.26477	2	1005.61	-1.94506	40.3905	0
A0A087WU91	Protein IGHV3-49 OS=Homo sapiens GN=IGHV3-49 PE=1 SV=1 - [A0A087WU91_HUMAN]	11.7152	7.89	3	1	1	4	114	12.3242	8.92432
	A2	Sequence	# PSMs	# Proteins	# Protein Groups	Protein Group Accessions	Modifications	ΔCn	q-Value	PEP	XCorr	Charge	MH+ [Da]	ΔM [ppm]	RT [min]	# Missed Cleavages
	High	GLEWVGFIR	4	3	1	A0A087WU91		0	0	0.05932	3.19041	2	1076.59	-0.574905	65.7917	0
G4V2I8	Anion exchange protein OS=Homo sapiens PE=2 SV=1 - [G4V2I8_HUMAN]	11.6689	5.71	5	3	3	3	911	101.683	5.21143
	A2	Sequence	# PSMs	# Proteins	# Protein Groups	Protein Group Accessions	Modifications	ΔCn	q-Value	PEP	XCorr	Charge	MH+ [Da]	ΔM [ppm]	RT [min]	# Missed Cleavages
	High	LQEAAELEAVELPVPIR	1	3	1	G4V2I8		0	0	0.001756	4.20781	2	1877.04	1.13229	74.6117	0
	High	GTVLLDLQETSLAGVANQLLDR	1	5	1	G4V2I8		0	0	0.05041	3.75492	3	2326.26	-0.548669	104.725	0
	High	ADFLEQPVLGFVR	1	5	1	G4V2I8		0	0	0.07206	3.70615	2	1490.8	-0.936126	75.2812	0
H7C3H0	Hormonally up-regulated neu tumor-associated kinase (Fragment) OS=Homo sapiens GN=HUNK PE=4 SV=1 - [H7C3H0_HUMAN]	11.5012	9.88	1	1	1	3	162	18.1271	6.27783
	A2	Sequence	# PSMs	# Proteins	# Protein Groups	Protein Group Accessions	Modifications	ΔCn	q-Value	PEP	XCorr	Charge	MH+ [Da]	ΔM [ppm]	RT [min]	# Missed Cleavages
	High	DLKIENLLLDEDNNIK	3	1	1	H7C3H0		0	0.001	0.0976	3.73984	3	1899.01	2.7382	54.7814	1
K7ERI9	Apolipoprotein C-I (Fragment) OS=Homo sapiens GN=APOC1 PE=1 SV=1 - [K7ERI9_HUMAN]	11.4882	11.69	2	1	1	5	77	8.64167	6.7124
	A2	Sequence	# PSMs	# Proteins	# Protein Groups	Protein Group Accessions	Modifications	ΔCn	q-Value	PEP	XCorr	Charge	MH+ [Da]	ΔM [ppm]	RT [min]	# Missed Cleavages
	High	EWFSETFQK	5	2	1	K7ERI9		0	0.001	0.1231	2.59645	2	1201.55	-0.444274	43.353	0
A0A024R984	HCG40889, isoform CRA_a OS=Homo sapiens GN=hCG_40889 PE=4 SV=1 - [A0A024R984_HUMAN]	11.1696	5.46	6	4	4	4	1172	132	6.354
	A2	Sequence	# PSMs	# Proteins	# Protein Groups	Protein Group Accessions	Modifications	ΔCn	q-Value	PEP	XCorr	Charge	MH+ [Da]	ΔM [ppm]	RT [min]	# Missed Cleavages
	High	LSYTcEGGFR	1	4	1	A0A024R984	C5(Carbamidomethyl)	0	0	0.07541	2.47481	2	1189.53	-0.297818	27.5444	0
	High	VSVLcQENYLIQEGEEITcK	1	4	1	A0A024R984	C5(Carbamidomethyl); C19(Carbamidomethyl)	0	0.007	0.2803	2.7469	2	2412.14	1.07526	73.2642	0
	High	EcDTDGWTNDIPIcEVVK	1	4	1	A0A024R984	C2(Carbamidomethyl); C14(Carbamidomethyl)	0	0.009	0.302	3.13497	2	2150.93	-1.67466	67.4161	0
	High	ScDNPYIPNGDYSPLR	1	5	1	A0A024R984	C2(Carbamidomethyl)	0	0.009	0.3103	2.81294	2	1867.83	-0.362557	45.7993	0
A0A0A0MRJ7	Coagulation factor V OS=Homo sapiens GN=F5 PE=1 SV=1 - [A0A0A0MRJ7_HUMAN]	11.095	1.84	5	3	3	4	2229	252.078	6.04932
	A2	Sequence	# PSMs	# Proteins	# Protein Groups	Protein Group Accessions	Modifications	ΔCn	q-Value	PEP	XCorr	Charge	MH+ [Da]	ΔM [ppm]	RT [min]	# Missed Cleavages
	High	DIASGLIGLLLIcK	2	5	1	A0A0A0MRJ7	C13(Carbamidomethyl)	0	0	0.01347	3.37719	2	1485.87	0.0161376	112.812	0
	High	ETDIEDSDDIPEDTTYK	1	1	1	A0A0A0MRJ7		0	0.001	0.1159	2.86574	2	1985.84	2.14191	32.2436	0
	Medium	NFFNPPIISR	1	1	1	A0A0A0MRJ7		0	0.014	0.336	1.89533	2	1204.65	-1.20341	53.5261	0
A8K9A9	cDNA FLJ77744, highly similar to Homo sapiens kallikrein B, plasma (Fletcher factor) 1 (KLKB1), mRNA OS=Homo sapiens PE=2 SV=1 - [A8K9A9_HUMAN]	11.0222	4.08	4	2	2	3	638	71.3068	8.22119
	A2	Sequence	# PSMs	# Proteins	# Protein Groups	Protein Group Accessions	Modifications	ΔCn	q-Value	PEP	XCorr	Charge	MH+ [Da]	ΔM [ppm]	RT [min]	# Missed Cleavages
	High	IYSGILNLSDITK	2	4	1	A8K9A9		0	0	0.006952	3.60025	2	1436.8	-0.484115	65.5245	0
	High	VNIPLVTNEEcQK	1	2	1	A8K9A9	C11(Carbamidomethyl)	0	0	0.02415	3.58818	2	1543.78	0.207862	37.2359	0
M0R2W8	N-acetylmuramoyl-L-alanine amidase (Fragment) OS=Homo sapiens GN=PGLYRP2 PE=1 SV=2 - [M0R2W8_HUMAN]	10.7126	16.02	1	1	1	2	181	19.5322	6.66846
	A2	Sequence	# PSMs	# Proteins	# Protein Groups	Protein Group Accessions	Modifications	ΔCn	q-Value	PEP	XCorr	Charge	MH+ [Da]	ΔM [ppm]	RT [min]	# Missed Cleavages
	High	EYGVVLAPDGSTVAVEPLLAGLEAGLQGR	2	1	1	M0R2W8		0	0	0.006241	5.37632	3	2881.53	-0.122392	113.665	0
H0Y5A1	Prostaglandin-H2 D-isomerase (Fragment) OS=Homo sapiens GN=PTGDS PE=1 SV=2 - [H0Y5A1_HUMAN]	10.6213	23.39	2	1	1	2	124	13.7168	7.95752
	A2	Sequence	# PSMs	# Proteins	# Protein Groups	Protein Group Accessions	Modifications	ΔCn	q-Value	PEP	XCorr	Charge	MH+ [Da]	ΔM [ppm]	RT [min]	# Missed Cleavages
	High	SPHWGSTYSVSVVETDYDQYALLYSQGSK	2	2	1	H0Y5A1		0	0	0.01766	6.29754	3	3267.51	0.392758	74.3737	0
A0A075B6H7	Protein IGKV3-7 (Fragment) OS=Homo sapiens GN=IGKV3-7 PE=4 SV=1 - [A0A075B6H7_HUMAN]	10.4319	15.52	1	1	1	3	116	12.7754	5.24951
	A2	Sequence	# PSMs	# Proteins	# Protein Groups	Protein Group Accessions	Modifications	ΔCn	q-Value	PEP	XCorr	Charge	MH+ [Da]	ΔM [ppm]	RT [min]	# Missed Cleavages
	High	EIVMTQSPPTLSLSPGER	3	1	1	A0A075B6H7		0	0.002	0.1829	3.62857	2	1942.01	9.33562	53.3255	0
A2J1N0	Rheumatoid factor RF-IP14 (Fragment) OS=Homo sapiens PE=2 SV=1 - [A2J1N0_HUMAN]	10.1398	7.29	4	1	1	6	96	10.4921	8.96826
	A2	Sequence	# PSMs	# Proteins	# Protein Groups	Protein Group Accessions	Modifications	ΔCn	q-Value	PEP	XCorr	Charge	MH+ [Da]	ΔM [ppm]	RT [min]	# Missed Cleavages
	High	GLVWVSR	6	4	1	A2J1N0		0	0.003	0.2203	2.1226	2	816.472	-0.507914	33.526	0
B0YIW1	Apolipoprotein A-V variant 3 OS=Homo sapiens GN=APOA5 PE=2 SV=1 - [B0YIW1_HUMAN]	9.86834	11.85	3	2	2	3	363	40.898	6.43018
	A2	Sequence	# PSMs	# Proteins	# Protein Groups	Protein Group Accessions	Modifications	ΔCn	q-Value	PEP	XCorr	Charge	MH+ [Da]	ΔM [ppm]	RT [min]	# Missed Cleavages
	High	AQLLGGVDEAWALLQGLQSR	2	3	1	B0YIW1		0	0	0.02426	4.12441	3	2125.14	-1.45083	109.631	0
	Medium	AFAGTGTEEGAGPDPQmLSEEVR	1	3	1	B0YIW1	M17(Oxidation)	0	0.032	0.4426	2.00446	3	2365.06	-2.30182	41.6374	0
B4E2V5	cDNA FLJ52062, highly similar to Erythrocyte band 7 integral membrane protein OS=Homo sapiens PE=2 SV=1 - [B4E2V5_HUMAN]	9.70206	18.57	5	3	3	3	237	25.9478	7.38623
	A2	Sequence	# PSMs	# Proteins	# Protein Groups	Protein Group Accessions	Modifications	ΔCn	q-Value	PEP	XCorr	Charge	MH+ [Da]	ΔM [ppm]	RT [min]	# Missed Cleavages
	High	VQNATLAVANITNADSATR	1	4	1	B4E2V5		0	0	0.0006275	5.59114	2	1930	0.0724022	39.1589	0
	High	NLSQILSDR	1	3	1	B4E2V5		0	0.002	0.1355	2.05728	2	1045.56	0.307148	35.401	0
	High	GPGLFFILPcTDSFIK	1	5	1	B4E2V5	C10(Carbamidomethyl)	0	0.006	0.2633	2.05364	2	1811.94	-0.153628	99.0987	0
Q5NV84	V1-3 protein (Fragment) OS=Homo sapiens GN=V1-3 PE=4 SV=1 - [Q5NV84_HUMAN]	9.56066	36.36	2	1	1	2	99	10.4859	7.06396
	A2	Sequence	# PSMs	# Proteins	# Protein Groups	Protein Group Accessions	Modifications	ΔCn	q-Value	PEP	XCorr	Charge	MH+ [Da]	ΔM [ppm]	RT [min]	# Missed Cleavages
	High	SVSGSPGQSVTIScTGTSSDVGGYNYVSWYQQHPGK	2	2	1	Q5NV84	C14(Carbamidomethyl)	0	0	0.0007867	6.54623	3	3777.7	-1.57064	53.109	0
A2IPI6	HRV Fab 027-VL (Fragment) OS=Homo sapiens PE=2 SV=1 - [A2IPI6_HUMAN]	9.33838	14.16	1	1	1	3	113	12.3752	9.40771
	A2	Sequence	# PSMs	# Proteins	# Protein Groups	Protein Group Accessions	Modifications	ΔCn	q-Value	PEP	XCorr	Charge	MH+ [Da]	ΔM [ppm]	RT [min]	# Missed Cleavages
	High	LLIYGATSLQSGVPSR	3	1	1	A2IPI6		0	0	0.01149	3.21431	2	1661.92	0.370529	49.9181	0
A0A0C4DH36	Protein IGHV3-38 (Fragment) OS=Homo sapiens GN=IGHV3-38 PE=1 SV=1 - [A0A0C4DH36_HUMAN]	9.29807	9.48	1	1	1	3	116	12.7504	9.24658
	A2	Sequence	# PSMs	# Proteins	# Protein Groups	Protein Group Accessions	Modifications	ΔCn	q-Value	PEP	XCorr	Charge	MH+ [Da]	ΔM [ppm]	RT [min]	# Missed Cleavages
	High	NTLYLQmNNLR	3	1	1	A0A0C4DH36	M7(Oxidation)	0	0.002	0.1792	3.34095	2	1395.71	0.121389	32.4701	0
A0A096LP30	Hemicentin-2 OS=Homo sapiens GN=HMCN2 PE=1 SV=1 - [A0A096LP30_HUMAN]	8.98851	1.03	2	3	3	3	5059	541.639	5.87158
	A2	Sequence	# PSMs	# Proteins	# Protein Groups	Protein Group Accessions	Modifications	ΔCn	q-Value	PEP	XCorr	Charge	MH+ [Da]	ΔM [ppm]	RT [min]	# Missed Cleavages
	High	ASDAGAYTcVAHNPAGEDAR	1	2	1	A0A096LP30	C9(Carbamidomethyl)	0	0.002	0.1301	3.37338	3	2032.88	-0.23701	23.3833	0
	High	FTIQPSGELLVK	1	1	1	A0A096LP30		0	0.002	0.1824	2.64473	2	1331.76	-0.264241	50.7935	0
	High	DGNPVSPAGTPGLQVFPGGR	1	1	1	A0A096LP30		0	0.004	0.2443	2.9704	2	1922.97	0.614065	52.9048	0
Q5NV88	V1-22 protein (Fragment) OS=Homo sapiens GN=V1-22 PE=1 SV=1 - [Q5NV88_HUMAN]	8.70407	20.41	4	1	1	2	98	10.6369	4.77979
	A2	Sequence	# PSMs	# Proteins	# Protein Groups	Protein Group Accessions	Modifications	ΔCn	q-Value	PEP	XCorr	Charge	MH+ [Da]	ΔM [ppm]	RT [min]	# Missed Cleavages
	High	FSGSIDSSSNSASLTISGLK	2	4	1	Q5NV88		0	0	0.003312	4.7416	2	1957.97	-0.192258	48.2945	0
Q9BUM6	COL6A2 protein OS=Homo sapiens PE=2 SV=1 - [Q9BUM6_HUMAN]	8.22785	8.24	2	3	3	3	425	47.4207	5.45264
	A2	Sequence	# PSMs	# Proteins	# Protein Groups	Protein Group Accessions	Modifications	ΔCn	q-Value	PEP	XCorr	Charge	MH+ [Da]	ΔM [ppm]	RT [min]	# Missed Cleavages
	High	NLEWIAGGTWTPSALK	1	1	1	Q9BUM6		0	0	0.08648	3.28184	2	1743.9	-1.11399	73.2043	0
	High	VFAVVITDGR	1	1	1	Q9BUM6		0	0	0.02116	2.68119	2	1076.61	0.77472	38.8715	0
	High	NFVINVVNR	1	2	1	Q9BUM6		0	0.002	0.1616	2.26482	2	1074.6	-1.34914	38.5056	0
A0A024RBS5	Piwi-like protein OS=Homo sapiens GN=PIWIL1 PE=3 SV=1 - [A0A024RBS5_HUMAN]	8.01156	1.86	1	1	1	3	861	98.5409	9.43701
	A2	Sequence	# PSMs	# Proteins	# Protein Groups	Protein Group Accessions	Modifications	ΔCn	q-Value	PEP	XCorr	Charge	MH+ [Da]	ΔM [ppm]	RT [min]	# Missed Cleavages
	High	VTADtQIVVcLLSSNR	3	1	1	A0A024RBS5	T5(Phospho); C10(Carbamidomethyl)	0	0.002	0.1922	2.85822	3	1855.9	-0.496369	94.8835	0
A0A068LKQ8	Ig heavy chain variable region (Fragment) OS=Homo sapiens PE=2 SV=1 - [A0A068LKQ8_HUMAN]	7.96612	16.52	1	1	1	3	115	12.4409	4.84326
	A2	Sequence	# PSMs	# Proteins	# Protein Groups	Protein Group Accessions	Modifications	ΔCn	q-Value	PEP	XCorr	Charge	MH+ [Da]	ΔM [ppm]	RT [min]	# Missed Cleavages
	High	EVQLVESGGDLAQPGGSLR	2	1	1	A0A068LKQ8		0	0	0.05635	2.59477	2	1911.98	2.14305	42.811	0
	Medium	EVQLVEsGGDLAQPGGSLR	1	1	1	A0A068LKQ8	S7(Phospho)	0	0.021	0.3938	2.20874	3	1991.94	-3.7215	49.8288	0
H7C4M4	Protein HEG homolog 1 (Fragment) OS=Homo sapiens GN=HEG1 PE=1 SV=1 - [H7C4M4_HUMAN]	7.83431	6.42	1	1	1	2	265	29.4842	7.79639
	A2	Sequence	# PSMs	# Proteins	# Protein Groups	Protein Group Accessions	Modifications	ΔCn	q-Value	PEP	XCorr	Charge	MH+ [Da]	ΔM [ppm]	RT [min]	# Missed Cleavages
	High	DTSIcTDLDGVALcQcK	2	1	1	H7C4M4	C5(Carbamidomethyl); C14(Carbamidomethyl); C16(Carbamidomethyl)	0	0	0.02205	4.01342	2	1955.85	1.28117	51.0916	0
J3QSA3	Polyubiquitin-B (Fragment) OS=Homo sapiens GN=UBB PE=1 SV=1 - [J3QSA3_HUMAN]	7.59288	37.21	36	1	1	2	43	4.85061	5.18604
	A2	Sequence	# PSMs	# Proteins	# Protein Groups	Protein Group Accessions	Modifications	ΔCn	q-Value	PEP	XCorr	Charge	MH+ [Da]	ΔM [ppm]	RT [min]	# Missed Cleavages
	High	TITLEVEPSDTIENVK	2	36	1	J3QSA3		0	0	0.09274	3.83808	2	1787.93	-0.595198	50.8391	0
I3L2X4	Sex hormone-binding globulin OS=Homo sapiens GN=SHBG PE=1 SV=1 - [I3L2X4_HUMAN]	7.55931	15.86	2	2	2	4	290	31.548	6.1001
	A2	Sequence	# PSMs	# Proteins	# Protein Groups	Protein Group Accessions	Modifications	ΔCn	q-Value	PEP	XCorr	Charge	MH+ [Da]	ΔM [ppm]	RT [min]	# Missed Cleavages
	High	VVLSSGSGPGLDLPLVLGLPLQLK	3	2	1	I3L2X4		0	0	0.004773	4.29856	3	2372.41	-1.0912	114.156	0
	Medium	ALALPPLGLAPLLNLWAKPQGR	1	2	1	I3L2X4		0	0.049	0.5121	1.36996	3	2309.38	-0.755604	114.139	0
Q15423	Serum amyloid A protein (Fragment) OS=Homo sapiens PE=2 SV=1 - [Q15423_HUMAN]	7.515	21.88	8	1	1	2	64	7.07436	8.17725
	A2	Sequence	# PSMs	# Proteins	# Protein Groups	Protein Group Accessions	Modifications	ΔCn	q-Value	PEP	XCorr	Charge	MH+ [Da]	ΔM [ppm]	RT [min]	# Missed Cleavages
	High	SFFSFLGEAFDGAR	2	8	1	Q15423		0	0	0.007261	3.90441	2	1550.73	0.448636	96.132	0
Q9UQM3	Alpha-tubulin (Fragment) OS=Homo sapiens PE=2 SV=1 - [Q9UQM3_HUMAN]	7.41915	11.59	4	1	2	2	328	36.4108	4.94482
	A2	Sequence	# PSMs	# Proteins	# Protein Groups	Protein Group Accessions	Modifications	ΔCn	q-Value	PEP	XCorr	Charge	MH+ [Da]	ΔM [ppm]	RT [min]	# Missed Cleavages
	High	AYHEQLSVAEITNAcFEPANQmVK	1	8	2	Q9UQM3;C9JDS9	C15(Carbamidomethyl); M22(Oxidation)	0	0	0.0244	4.25959	3	2766.29	0.418757	52.2251	0
	High	LIGQIVSSITASLR	1	4	1	Q9UQM3		0	0	0.02714	3.15956	2	1457.87	-0.0640852	85.8712	0
Q5NV81	V1-16 protein (Fragment) OS=Homo sapiens GN=V1-16 PE=4 SV=1 - [Q5NV81_HUMAN]	7.31766	45.45	4	2	2	2	99	10.2779	4.81787
	A2	Sequence	# PSMs	# Proteins	# Protein Groups	Protein Group Accessions	Modifications	ΔCn	q-Value	PEP	XCorr	Charge	MH+ [Da]	ΔM [ppm]	RT [min]	# Missed Cleavages
	High	VTIScSGSSSNIGSNTVNWYQQLPGTAPK	1	4	1	Q5NV81	C5(Carbamidomethyl)	0	0	0.03275	4.19303	3	3053.46	-0.274028	60.4836	0
	High	LLIYSNNQRPSGVPDR	1	7	1	Q5NV81		0	0.002	0.1475	3.12463	3	1828.97	0.819804	27.6447	0
G3V3A0	Alpha-1-antichymotrypsin OS=Homo sapiens GN=SERPINA3 PE=1 SV=1 - [G3V3A0_HUMAN]	7.24515	5.37	3	1	1	2	205	23.3911	5.64307
	A2	Sequence	# PSMs	# Proteins	# Protein Groups	Protein Group Accessions	Modifications	ΔCn	q-Value	PEP	XCorr	Charge	MH+ [Da]	ΔM [ppm]	RT [min]	# Missed Cleavages
	High	ITLLSALVETR	2	3	1	G3V3A0		0	0	0.006645	3.68688	2	1215.73	-0.510938	67.5468	0
H9KV62	Tudor domain-containing protein 1 OS=Homo sapiens GN=TDRD1 PE=1 SV=1 - [H9KV62_HUMAN]	7.24428	2.36	2	1	1	3	1104	123.728	6.18896
	A2	Sequence	# PSMs	# Proteins	# Protein Groups	Protein Group Accessions	Modifications	ΔCn	q-Value	PEP	XCorr	Charge	MH+ [Da]	ΔM [ppm]	RT [min]	# Missed Cleavages
	Medium	QYLASQEDNsVsSNPNGINGEVVGSK	3	2	1	H9KV62	S10(Phospho); S12(Phospho)	0.0376	0.034	0.4487	3.33407	3	2853.2	2.13662	52.8921	0
A2MYD6	V1-2 protein (Fragment) OS=Homo sapiens GN=V1-2 PE=4 SV=1 - [A2MYD6_HUMAN]	7.15095	44.44	1	1	1	2	99	10.3468	5.90967
	A2	Sequence	# PSMs	# Proteins	# Protein Groups	Protein Group Accessions	Modifications	ΔCn	q-Value	PEP	XCorr	Charge	MH+ [Da]	ΔM [ppm]	RT [min]	# Missed Cleavages
	High	QSALTQPPSASGSPGQSVTIScTGTSSDVGGYNYVSWYQQHPGK	2	1	1	A2MYD6	C22(Carbamidomethyl)	0	0	0.08509	3.84733	4	4572.1	-0.265337	72.5178	0
A8K8Z4	cDNA FLJ78071, highly similar to Human MHC class III complement component C6 mRNA OS=Homo sapiens PE=2 SV=1 - [A8K8Z4_HUMAN]	7.12853	1.93	1	1	1	2	934	104.649	6.62451
	A2	Sequence	# PSMs	# Proteins	# Protein Groups	Protein Group Accessions	Modifications	ΔCn	q-Value	PEP	XCorr	Charge	MH+ [Da]	ΔM [ppm]	RT [min]	# Missed Cleavages
	High	ENPAVIDFELAPIVDLVR	2	1	1	A8K8Z4		0	0	0.005095	3.69186	2	2010.09	-0.417868	106.545	0
Q6PJT4	MSN protein (Fragment) OS=Homo sapiens GN=MSN PE=2 SV=1 - [Q6PJT4_HUMAN]	7.12618	10.03	21	3	3	4	329	38.8024	9.34912
	A2	Sequence	# PSMs	# Proteins	# Protein Groups	Protein Group Accessions	Modifications	ΔCn	q-Value	PEP	XCorr	Charge	MH+ [Da]	ΔM [ppm]	RT [min]	# Missed Cleavages
	High	FYPEDVSEELIQDITQR	1	3	1	Q6PJT4		0	0.001	0.1069	2.84131	3	2082	0.375034	94.3064	0
	High	IGFPWSEIR	2	18	1	Q6PJT4		0	0.002	0.1916	1.96569	2	1104.58	0.179799	61.5721	0
	Medium	LFFLQVK	1	14	1	Q6PJT4		0	0.021	0.3927	1.3028	2	894.544	-0.892509	55.4184	0
F5H823	Ras-related protein Rap-1b (Fragment) OS=Homo sapiens GN=RAP1B PE=1 SV=1 - [F5H823_HUMAN]	7.05536	11.65	7	1	1	2	103	11.909	5.5542
	A2	Sequence	# PSMs	# Proteins	# Protein Groups	Protein Group Accessions	Modifications	ΔCn	q-Value	PEP	XCorr	Charge	MH+ [Da]	ΔM [ppm]	RT [min]	# Missed Cleavages
	High	INVNEIFYDLVR	2	7	1	F5H823		0	0	0.00904	4.15731	2	1494.79	-0.128329	94.808	0
Q7Z2E8	Rearranged Vl3l gene segment (Fragment) OS=Homo sapiens GN=VL3L PE=4 SV=1 - [Q7Z2E8_HUMAN]	7.05497	37.04	4	1	1	1	81	8.69704	5.90967
	A2	Sequence	# PSMs	# Proteins	# Protein Groups	Protein Group Accessions	Modifications	ΔCn	q-Value	PEP	XCorr	Charge	MH+ [Da]	ΔM [ppm]	RT [min]	# Missed Cleavages
	High	FSGSSSGNTASLTITGAQAEDEADYYcNSR	1	4	1	Q7Z2E8	C27(Carbamidomethyl)	0	0	0.006702	7.05497	3	3159.34	-0.196279	48.363	0
A0A075B6R9	Protein IGKV2D-24 (Fragment) OS=Homo sapiens GN=IGKV2D-24 PE=4 SV=1 - [A0A075B6R9_HUMAN]	7.02381	10.83	2	1	1	2	120	13.0707	8.86572
	A2	Sequence	# PSMs	# Proteins	# Protein Groups	Protein Group Accessions	Modifications	ΔCn	q-Value	PEP	XCorr	Charge	MH+ [Da]	ΔM [ppm]	RT [min]	# Missed Cleavages
	High	FSGSGAGTDFTLK	2	2	1	A0A075B6R9		0	0	0.0149	3.85226	2	1287.62	0.670089	31.7916	0
K7ELT6	Cold-inducible RNA-binding protein OS=Homo sapiens GN=CIRBP PE=1 SV=1 - [K7ELT6_HUMAN]	6.62	5.19	2	1	1	3	135	15.3169	10.7407
	A2	Sequence	# PSMs	# Proteins	# Protein Groups	Protein Group Accessions	Modifications	ΔCn	q-Value	PEP	XCorr	Charge	MH+ [Da]	ΔM [ppm]	RT [min]	# Missed Cleavages
	Medium	VQEWGLR	3	2	1	K7ELT6		0	0.011	0.3112	2.41198	2	887.473	-0.327002	38.8839	0
B1N7B6	Cryocrystalglobulin CC1 heavy chain variable region (Fragment) OS=Homo sapiens PE=2 SV=1 - [B1N7B6_HUMAN]	6.59627	22.5	6	1	2	3	120	13.1844	8.48486
	A2	Sequence	# PSMs	# Proteins	# Protein Groups	Protein Group Accessions	Modifications	ΔCn	q-Value	PEP	XCorr	Charge	MH+ [Da]	ΔM [ppm]	RT [min]	# Missed Cleavages
	High	NTVYLQmNSLR	2	1	1	B1N7B6	M7(Oxidation)	0	0	0.06406	2.74504	2	1354.68	-2.35319	33.0518	0
	High	QVQLVESGGGVVQPGR	1	6	1	B1N7B6		0	0.003	0.2314	1.67051	2	1609.87	-0.127455	51.6949	0
E9PNH7	Alpha-crystallin B chain (Fragment) OS=Homo sapiens GN=CRYAB PE=1 SV=1 - [E9PNH7_HUMAN]	6.42188	24.53	6	1	1	2	106	11.9893	7.06396
	A2	Sequence	# PSMs	# Proteins	# Protein Groups	Protein Group Accessions	Modifications	ΔCn	q-Value	PEP	XCorr	Charge	MH+ [Da]	ΔM [ppm]	RT [min]	# Missed Cleavages
	High	IPADVDPLTITSSLSSDGVLTVNGPR	2	6	1	E9PNH7		0	0	0.08372	4.55788	3	2624.38	-0.456946	88.78	0
B4DUI7	cDNA FLJ55004, highly similar to Complement-activating component of Ra-reactive factor (EC 3.4.21.-) OS=Homo sapiens PE=2 SV=1 - [B4DUI7_HUMAN]	6.25215	7.34	4	2	2	2	354	40.629	4.62744
	A2	Sequence	# PSMs	# Proteins	# Protein Groups	Protein Group Accessions	Modifications	ΔCn	q-Value	PEP	XCorr	Charge	MH+ [Da]	ΔM [ppm]	RT [min]	# Missed Cleavages
	High	VETEDQVLATFcGR	1	3	1	B4DUI7	C12(Carbamidomethyl)	0	0	0.01978	3.93009	2	1624.76	-0.167432	49.5806	0
	High	DQVLVScDTGYK	1	3	1	B4DUI7	C7(Carbamidomethyl)	0	0	0.06153	2.32207	2	1384.64	-0.581213	27.5247	0
I3L3D5	Profilin-1 (Fragment) OS=Homo sapiens GN=PFN1 PE=1 SV=1 - [I3L3D5_HUMAN]	6.2353	9.7	1	1	1	2	165	17.5059	11.3999
	A2	Sequence	# PSMs	# Proteins	# Protein Groups	Protein Group Accessions	Modifications	ΔCn	q-Value	PEP	XCorr	Charge	MH+ [Da]	ΔM [ppm]	RT [min]	# Missed Cleavages
	High	TFVNITPAEVGVLVGK	2	1	1	I3L3D5		0	0.002	0.1913	3.22175	2	1643.93	-2.20096	74.9129	0
M0R3H1	B-cell receptor CD22 (Fragment) OS=Homo sapiens GN=CD22 PE=1 SV=1 - [M0R3H1_HUMAN]	6.13283	8.28	7	1	1	2	145	16.0988	6.88818
	A2	Sequence	# PSMs	# Proteins	# Protein Groups	Protein Group Accessions	Modifications	ΔCn	q-Value	PEP	XCorr	Charge	MH+ [Da]	ΔM [ppm]	RT [min]	# Missed Cleavages
	Medium	VTTVIQNPMPIR	2	7	1	M0R3H1		0	0.011	0.3119	3.28853	3	1368.76	-2.43167	59.9454	0
Q5NV92	V5-6 protein (Fragment) OS=Homo sapiens GN=V5-6 PE=4 SV=1 - [Q5NV92_HUMAN]	6.04396	19.19	1	1	1	3	99	10.567	6.26514
	A2	Sequence	# PSMs	# Proteins	# Protein Groups	Protein Group Accessions	Modifications	ΔCn	q-Value	PEP	XCorr	Charge	MH+ [Da]	ΔM [ppm]	RT [min]	# Missed Cleavages
	High	QLVLTQSPSASASLGASVK	3	1	1	Q5NV92		0	0.002	0.1691	2.29084	2	1844.02	1.4159	61.7422	0
B4DRW1	cDNA FLJ55805, highly similar to Keratin, type II cytoskeletal 4 OS=Homo sapiens PE=2 SV=1 - [B4DRW1_HUMAN]	5.94543	5.27	13	1	2	3	474	51.7272	6.81494
	A2	Sequence	# PSMs	# Proteins	# Protein Groups	Protein Group Accessions	Modifications	ΔCn	q-Value	PEP	XCorr	Charge	MH+ [Da]	ΔM [ppm]	RT [min]	# Missed Cleavages
	High	LALDIEIATYR	1	19	2	H6VRF8;B4DRW1		0	0	0.01559	3.56971	2	1277.71	-1.54643	62.2869	0
	Medium	NLEPLFETyLSVLR	2	4	1	B4DRW1	Y9(Phospho)	0.0168	0.031	0.4363	2.34104	2	1773.88	-1.08441	43.4861	0
E7EU05	Platelet glycoprotein 4 (Fragment) OS=Homo sapiens GN=CD36 PE=1 SV=2 - [E7EU05_HUMAN]	5.89762	6.48	16	2	2	2	463	52.0287	7.25439
	A2	Sequence	# PSMs	# Proteins	# Protein Groups	Protein Group Accessions	Modifications	ΔCn	q-Value	PEP	XCorr	Charge	MH+ [Da]	ΔM [ppm]	RT [min]	# Missed Cleavages
	High	AFASPVENPDNYcFcTEK	1	9	1	E7EU05	C13(Carbamidomethyl); C15(Carbamidomethyl)	0	0	0.01055	3.61087	2	2148.9	-0.456875	46.1855	0
	High	QVVLEEGTIAFK	1	13	1	E7EU05		0	0	0.0587	2.28676	2	1333.74	1.73324	47.7739	0
G8JLI2	PCNA-interacting partner OS=Homo sapiens GN=PARPBP PE=1 SV=1 - [G8JLI2_HUMAN]	5.51012	15.28	3	1	1	2	144	16.6871	5.89697
	A2	Sequence	# PSMs	# Proteins	# Protein Groups	Protein Group Accessions	Modifications	ΔCn	q-Value	PEP	XCorr	Charge	MH+ [Da]	ΔM [ppm]	RT [min]	# Missed Cleavages
	Medium	TTLcGADSmLLALQLSMAENNK	2	3	1	G8JLI2	C4(Carbamidomethyl); M9(Oxidation)	0	0.017	0.3575	2.80171	3	2397.15	1.19624	74.1803	0
I2D5I8	Apolipoprotein M (Fragment) OS=Homo sapiens GN=APOM PE=4 SV=1 - [I2D5I8_HUMAN]	5.50443	8.14	3	1	1	4	86	9.31567	8.96826
	A2	Sequence	# PSMs	# Proteins	# Protein Groups	Protein Group Accessions	Modifications	ΔCn	q-Value	PEP	XCorr	Charge	MH+ [Da]	ΔM [ppm]	RT [min]	# Missed Cleavages
	Medium	AFLLTPR	4	3	1	I2D5I8		0	0.013	0.3244	1.77235	2	817.493	0.0725708	35.6512	0
B4DQ93	cDNA FLJ52996, highly similar to Syntenin-1 OS=Homo sapiens PE=2 SV=1 - [B4DQ93_HUMAN]	5.47807	8.65	3	1	1	2	266	29.1502	7.92822
	A2	Sequence	# PSMs	# Proteins	# Protein Groups	Protein Group Accessions	Modifications	ΔCn	q-Value	PEP	XCorr	Charge	MH+ [Da]	ΔM [ppm]	RT [min]	# Missed Cleavages
	High	SIDNGIFVQLVQANSPASLVGLR	2	3	1	B4DQ93		0	0	0.04604	3.42987	3	2398.31	1.06587	99.27	0
C9JEE0	Immunoglobulin lambda-like polypeptide 1 (Fragment) OS=Homo sapiens GN=IGLL1 PE=1 SV=1 - [C9JEE0_HUMAN]	5.452	3.89	1	1	1	3	180	19.2149	10.6821
	A2	Sequence	# PSMs	# Proteins	# Protein Groups	Protein Group Accessions	Modifications	ΔCn	q-Value	PEP	XCorr	Charge	MH+ [Da]	ΔM [ppm]	RT [min]	# Missed Cleavages
	High	YAASSYL	3	1	1	C9JEE0		0	0.008	0.2874	1.8435	1	774.367	-0.0387425	35.9069	0
Q7Z3H6	Putative uncharacterized protein DKFZp686O05147 OS=Homo sapiens GN=DKFZp686O05147 PE=2 SV=1 - [Q7Z3H6_HUMAN]	5.42786	11.98	3	1	1	2	217	24.6597	6.97607
	A2	Sequence	# PSMs	# Proteins	# Protein Groups	Protein Group Accessions	Modifications	ΔCn	q-Value	PEP	XCorr	Charge	MH+ [Da]	ΔM [ppm]	RT [min]	# Missed Cleavages
	Medium	HmcHFIEIHHHLGSVILIFSTQGISR	2	3	1	Q7Z3H6	M2(Oxidation); C3(Carbamidomethyl)	0	0.019	0.3847	2.47093	4	3085.57	2.99296	70.7567	0
A0A0C4DH35	Protein IGHV3-35 (Fragment) OS=Homo sapiens GN=IGHV3-35 PE=1 SV=1 - [A0A0C4DH35_HUMAN]	5.22908	9.4	1	1	1	2	117	12.8023	7.88428
	A2	Sequence	# PSMs	# Proteins	# Protein Groups	Protein Group Accessions	Modifications	ΔCn	q-Value	PEP	XCorr	Charge	MH+ [Da]	ΔM [ppm]	RT [min]	# Missed Cleavages
	High	AEDTAVYYcVR	2	1	1	A0A0C4DH35	C9(Carbamidomethyl)	0	0	0.02702	2.96182	2	1346.6	-0.200248	28.5332	0
Q9NSW8	Putative uncharacterized protein DKFZp434O032 (Fragment) OS=Homo sapiens GN=DKFZp434O032 PE=2 SV=2 - [Q9NSW8_HUMAN]	5.20432	0.74	2	1	1	4	806	88.4834	8.00146
	A2	Sequence	# PSMs	# Proteins	# Protein Groups	Protein Group Accessions	Modifications	ΔCn	q-Value	PEP	XCorr	Charge	MH+ [Da]	ΔM [ppm]	RT [min]	# Missed Cleavages
	High	LLLALR	4	2	1	Q9NSW8		0	0.005	0.2542	1.73878	2	698.492	-1.22925	39.1261	0
Q86XU5	MYH9 protein (Fragment) OS=Homo sapiens GN=MYH9 PE=2 SV=1 - [Q86XU5_HUMAN]	5.08519	1.97	6	2	2	2	1374	158.653	6.01123
	A2	Sequence	# PSMs	# Proteins	# Protein Groups	Protein Group Accessions	Modifications	ΔCn	q-Value	PEP	XCorr	Charge	MH+ [Da]	ΔM [ppm]	RT [min]	# Missed Cleavages
	High	TELEDTLDSTAAQQELR	1	2	1	Q86XU5		0	0.002	0.1356	2.89294	2	1919.92	0.772254	44.723	0
	High	DLGEELEALK	1	6	1	Q86XU5		0	0.002	0.1514	2.19224	2	1116.58	-0.169	54.118	0
Q86W61	VCAN protein OS=Homo sapiens GN=VCAN PE=1 SV=1 - [Q86W61_HUMAN]	4.74727	8.76	7	2	2	3	354	39.2395	7.12256
	A2	Sequence	# PSMs	# Proteins	# Protein Groups	Protein Group Accessions	Modifications	ΔCn	q-Value	PEP	XCorr	Charge	MH+ [Da]	ΔM [ppm]	RT [min]	# Missed Cleavages
	High	LATVGELQAAWR	1	7	1	Q86W61		0	0	0.03161	2.70717	2	1314.72	-0.13319	49.4039	0
	High	VSVPTHPEAVGDASLTVVK	2	7	1	Q86W61		0	0.002	0.1473	1.95268	3	1906.03	-0.384778	39.0006	0
H3BLW0	Homeodomain-interacting protein kinase 1 (Fragment) OS=Homo sapiens GN=HIPK1 PE=1 SV=1 - [H3BLW0_HUMAN]	4.69213	4.07	6	1	1	2	491	51.4108	9.05615
	A2	Sequence	# PSMs	# Proteins	# Protein Groups	Protein Group Accessions	Modifications	ΔCn	q-Value	PEP	XCorr	Charge	MH+ [Da]	ΔM [ppm]	RT [min]	# Missed Cleavages
	Medium	SSLDVLPSQVySLVGSSPLR	2	6	1	H3BLW0	Y11(Phospho)	0	0.031	0.4411	2.57201	3	2184.1	4.3363	52.2427	0
Q5NV69	V1-13 protein (Fragment) OS=Homo sapiens GN=V1-13 PE=4 SV=1 - [Q5NV69_HUMAN]	4.50498	30	2	1	1	1	100	10.3289	5.17334
	A2	Sequence	# PSMs	# Proteins	# Protein Groups	Protein Group Accessions	Modifications	ΔCn	q-Value	PEP	XCorr	Charge	MH+ [Da]	ΔM [ppm]	RT [min]	# Missed Cleavages
	High	VTIScTGSSSNIGAGYDVHWYQQLPGTAPK	1	2	1	Q5NV69	C5(Carbamidomethyl)	0	0.001	0.09916	4.50498	3	3194.51	-2.72309	58.8631	0
J3KNB4	Cathelicidin antimicrobial peptide OS=Homo sapiens GN=CAMP PE=1 SV=1 - [J3KNB4_HUMAN]	4.40785	5.2	1	1	1	2	173	19.5783	9.40771
	A2	Sequence	# PSMs	# Proteins	# Protein Groups	Protein Group Accessions	Modifications	ΔCn	q-Value	PEP	XCorr	Charge	MH+ [Da]	ΔM [ppm]	RT [min]	# Missed Cleavages
	High	FALLGDFFR	2	1	1	J3KNB4		0	0	0.04062	2.30937	2	1085.58	-1.54925	82.9577	0
G1DUW4	Truncated MHC class I antigen (Fragment) OS=Homo sapiens GN=HLA-A PE=4 SV=1 - [G1DUW4_HUMAN]	4.20604	25	250	1	1	1	56	6.46209	5.94775
	A2	Sequence	# PSMs	# Proteins	# Protein Groups	Protein Group Accessions	Modifications	ΔCn	q-Value	PEP	XCorr	Charge	MH+ [Da]	ΔM [ppm]	RT [min]	# Missed Cleavages
	High	FIAVGYVDDTQFVR	1	250	1	G1DUW4		0	0	0.003108	4.20604	2	1629.83	-1.0518	60.0117	0
Q4QZC0	MHC class I antigen (Fragment) OS=Homo sapiens GN=HLA-A PE=3 SV=1 - [Q4QZC0_HUMAN]	4.17749	5.49	3	1	1	1	273	31.7562	6.0874
	A2	Sequence	# PSMs	# Proteins	# Protein Groups	Protein Group Accessions	Modifications	ΔCn	q-Value	PEP	XCorr	Charge	MH+ [Da]	ΔM [ppm]	RT [min]	# Missed Cleavages
	High	DGEDQTQDTELVETR	1	3	1	Q4QZC0		0	0	0.007948	4.17749	2	1735.76	1.40368	26.3855	0
B4E2E5	cDNA FLJ56289, highly similar to Homo sapiens sperm specific antigen 2 (SSFA2), mRNA OS=Homo sapiens PE=2 SV=1 - [B4E2E5_HUMAN]	4.15406	3.51	1	1	1	1	1084	119.133	5.33838
	A2	Sequence	# PSMs	# Proteins	# Protein Groups	Protein Group Accessions	Modifications	ΔCn	q-Value	PEP	XCorr	Charge	MH+ [Da]	ΔM [ppm]	RT [min]	# Missed Cleavages
	Medium	mNSTGSGKSSGTVssVsELLELYEEDPEEILYNLGFGR	1	1	1	B4E2E5	M1(Oxidation); S14(Phospho); S15(Phospho); S17(Phospho)	0	0.046	0.5035	4.15406	5	4350.82	-2.90121	31.0601	1
A0A068LKQ2	Ig heavy chain variable region (Fragment) OS=Homo sapiens PE=2 SV=1 - [A0A068LKQ2_HUMAN]	4.09922	13.33	1	1	1	1	120	13.1496	9.0708
	A2	Sequence	# PSMs	# Proteins	# Protein Groups	Protein Group Accessions	Modifications	ΔCn	q-Value	PEP	XCorr	Charge	MH+ [Da]	ΔM [ppm]	RT [min]	# Missed Cleavages
	High	LTSVTAADTAVYYcAR	1	1	1	A0A068LKQ2	C14(Carbamidomethyl)	0	0	0.009556	4.09922	2	1761.84	-1.64097	37.786	0
G3V4R9	Neurexin-3-beta (Fragment) OS=Homo sapiens GN=NRXN3 PE=1 SV=1 - [G3V4R9_HUMAN]	3.86663	12	3	1	1	2	75	8.65943	9.15869
	A2	Sequence	# PSMs	# Proteins	# Protein Groups	Protein Group Accessions	Modifications	ΔCn	q-Value	PEP	XCorr	Charge	MH+ [Da]	ΔM [ppm]	RT [min]	# Missed Cleavages
	Medium	mGSISFDFR	2	3	1	G3V4R9	M1(Oxidation)	0	0.034	0.4478	2.08255	2	1075.48	-4.35755	47.0115	0
H0YL34	Synemin OS=Homo sapiens GN=SYNM PE=1 SV=1 - [H0YL34_HUMAN]	3.85387	3.31	2	1	1	1	967	107.065	5.07178
	A2	Sequence	# PSMs	# Proteins	# Protein Groups	Protein Group Accessions	Modifications	ΔCn	q-Value	PEP	XCorr	Charge	MH+ [Da]	ΔM [ppm]	RT [min]	# Missed Cleavages
	Medium	tPQGPVSAtVEVSSPtGFAQSQVLEDVSQAAR	1	2	1	H0YL34	T1(Phospho); T9(Phospho); T16(Phospho)	0	0.017	0.3573	3.85387	3	3483.5	-4.51999	93.9526	0
Q93020	GTP-binding regulatory protein Gi alpha-2 chain (Fragment) OS=Homo sapiens GN=WUGSC:H_LUCA16.1 PE=4 SV=2 - [Q93020_HUMAN]	3.80996	7.61	4	1	1	1	197	22.086	5.49072
	A2	Sequence	# PSMs	# Proteins	# Protein Groups	Protein Group Accessions	Modifications	ΔCn	q-Value	PEP	XCorr	Charge	MH+ [Da]	ΔM [ppm]	RT [min]	# Missed Cleavages
	High	IAQSDYIPTQQDVLR	1	4	1	Q93020		0	0	0.07308	3.80996	2	1746.9	-0.00234236	41.87	0
A0A024R9Q1	Thrombospondin 1, isoform CRA_a OS=Homo sapiens GN=THBS1 PE=4 SV=1 - [A0A024R9Q1_HUMAN]	3.68861	2.31	1	1	1	1	1170	129.27	4.94482
	A2	Sequence	# PSMs	# Proteins	# Protein Groups	Protein Group Accessions	Modifications	ΔCn	q-Value	PEP	XCorr	Charge	MH+ [Da]	ΔM [ppm]	RT [min]	# Missed Cleavages
	High	DDFDHDSVPDIDDIcPENVDISETDFR	1	1	1	A0A024R9Q1	C15(Carbamidomethyl)	0	0	0.03258	3.68861	3	3180.32	-2.23077	76.4092	0
Q9NYE4	Cervical mucin MUC5B (Fragment) OS=Homo sapiens PE=2 SV=1 - [Q9NYE4_HUMAN]	3.68672	2.23	2	1	1	1	716	71.1516	7.35693
	A2	Sequence	# PSMs	# Proteins	# Protein Groups	Protein Group Accessions	Modifications	ΔCn	q-Value	PEP	XCorr	Charge	MH+ [Da]	ΔM [ppm]	RT [min]	# Missed Cleavages
	High	AAGGAVcEQPLGLEcR	1	2	1	Q9NYE4	C7(Carbamidomethyl); C15(Carbamidomethyl)	0	0.001	0.09883	3.68672	2	1687.79	0.19375	30.092	0
C9J7D1	Ras-related protein Rab-7a OS=Homo sapiens GN=RAB7A PE=1 SV=1 - [C9J7D1_HUMAN]	3.6725	12.09	7	1	1	2	91	10.2462	7.92822
	A2	Sequence	# PSMs	# Proteins	# Protein Groups	Protein Group Accessions	Modifications	ΔCn	q-Value	PEP	XCorr	Charge	MH+ [Da]	ΔM [ppm]	RT [min]	# Missed Cleavages
	Medium	VIILGDSGVGK	2	7	1	C9J7D1		0	0.027	0.4242	1.63327	2	1057.62	-0.538861	31.9774	0
Q305V3	NADH-ubiquinone oxidoreductase chain 1 OS=Homo sapiens GN=ND1 PE=3 SV=1 - [Q305V3_HUMAN]	3.66817	11.64	1	1	1	1	318	35.577	6.55127
	A2	Sequence	# PSMs	# Proteins	# Protein Groups	Protein Group Accessions	Modifications	ΔCn	q-Value	PEP	XCorr	Charge	MH+ [Da]	ΔM [ppm]	RT [min]	# Missed Cleavages
	Medium	cDQLMHLLWKNFLPLTLALLMWYVSmPITIssIPPQT	1	1	1	Q305V3	C1(Carbamidomethyl); M26(Oxidation); S31(Phospho); S32(Phospho)	0	0.048	0.5105	3.66817	5	4547.22	1.65682	83.2068	1
D6RE63	Nephronectin (Fragment) OS=Homo sapiens GN=NPNT PE=1 SV=1 - [D6RE63_HUMAN]	3.5491	31.15	3	1	1	1	61	6.5508	7.50342
	A2	Sequence	# PSMs	# Proteins	# Protein Groups	Protein Group Accessions	Modifications	ΔCn	q-Value	PEP	XCorr	Charge	MH+ [Da]	ΔM [ppm]	RT [min]	# Missed Cleavages
	Medium	GQIRcQcPSPGLQLAPDGR	1	3	1	D6RE63	C5(Carbamidomethyl); C7(Carbamidomethyl)	0	0.025	0.4065	3.5491	3	2110.02	-5.14318	80.2347	1
Q8WZ16	Putative uncharacterized protein OS=Homo sapiens PE=2 SV=1 - [Q8WZ16_HUMAN]	3.4954	16.87	1	1	1	1	166	18.2342	9.36377
	A2	Sequence	# PSMs	# Proteins	# Protein Groups	Protein Group Accessions	Modifications	ΔCn	q-Value	PEP	XCorr	Charge	MH+ [Da]	ΔM [ppm]	RT [min]	# Missed Cleavages
	Medium	ATLVSsWPQDsERPPPSVLGKAHmLAGR	1	1	1	Q8WZ16	S6(Phospho); S11(Phospho); M24(Oxidation)	0	0.036	0.4592	3.4954	4	3163.48	-0.335042	60.6363	1
S4R386	Mucolipin-3 OS=Homo sapiens GN=MCOLN3 PE=1 SV=1 - [S4R386_HUMAN]	3.47463	4.96	5	1	1	2	141	16.5711	5.59229
	A2	Sequence	# PSMs	# Proteins	# Protein Groups	Protein Group Accessions	Modifications	ΔCn	q-Value	PEP	XCorr	Charge	MH+ [Da]	ΔM [ppm]	RT [min]	# Missed Cleavages
	Medium	LAIQILK	2	5	1	S4R386		0	0.016	0.3503	1.8423	2	798.545	-0.0826089	44.0634	0
A2J1N6	Rheumatoid factor RF-ET9 (Fragment) OS=Homo sapiens PE=2 SV=1 - [A2J1N6_HUMAN]	3.41528	13.91	1	1	1	1	115	12.6182	8.79248
	A2	Sequence	# PSMs	# Proteins	# Protein Groups	Protein Group Accessions	Modifications	ΔCn	q-Value	PEP	XCorr	Charge	MH+ [Da]	ΔM [ppm]	RT [min]	# Missed Cleavages
	High	LVESGGGLVKPGGSLR	1	1	1	A2J1N6		0	0	0.04621	3.41528	3	1525.87	0.235618	25.6588	0
B4DUQ5	cDNA FLJ53610, highly similar to Mitochondrial folate transporter/carrier OS=Homo sapiens PE=2 SV=1 - [B4DUQ5_HUMAN]	3.38081	7.65	3	1	1	1	183	20.9971	9.5835
	A2	Sequence	# PSMs	# Proteins	# Protein Groups	Protein Group Accessions	Modifications	ΔCn	q-Value	PEP	XCorr	Charge	MH+ [Da]	ΔM [ppm]	RT [min]	# Missed Cleavages
	Medium	IFAVAATyPYQVVR	1	3	1	B4DUQ5	Y8(Phospho)	0	0.045	0.5009	3.38081	3	1677.84	2.06677	55.4877	0
Q59GD8	Calcium channel, voltage-dependent, L type, alpha 1D subunit variant (Fragment) OS=Homo sapiens GN=CACNA1D PE=2 SV=1 - [Q59GD8_HUMAN]	3.36721	1.35	1	1	1	1	1854	211.328	6.56592
	A2	Sequence	# PSMs	# Proteins	# Protein Groups	Protein Group Accessions	Modifications	ΔCn	q-Value	PEP	XCorr	Charge	MH+ [Da]	ΔM [ppm]	RT [min]	# Missed Cleavages
	Medium	tIGNImIVttLLQFMFAcIGVQLFK	1	1	1	Q59GD8	T1(Phospho); M6(Oxidation); T9(Phospho); T10(Phospho); C18(Carbamidomethyl)	0	0.018	0.3685	3.36721	4	3114.43	0.900301	105.107	0
A7U833	Integrin beta (Fragment) OS=Homo sapiens GN=ITGB3 PE=3 SV=1 - [A7U833_HUMAN]	3.29929	24.62	7	1	1	1	65	7.12367	6.59521
	A2	Sequence	# PSMs	# Proteins	# Protein Groups	Protein Group Accessions	Modifications	ΔCn	q-Value	PEP	XCorr	Charge	MH+ [Da]	ΔM [ppm]	RT [min]	# Missed Cleavages
	High	DNcAPESIEFPVSEAR	1	7	1	A7U833	C3(Carbamidomethyl)	0	0	0.01557	3.29929	2	1820.81	0.946281	46.3036	0
I3PG23	BCL11a-M (Fragment) OS=Homo sapiens GN=BCL11A PE=2 SV=1 - [I3PG23_HUMAN]	3.2841	9.23	8	1	1	1	325	34.6604	4.70361
	A2	Sequence	# PSMs	# Proteins	# Protein Groups	Protein Group Accessions	Modifications	ΔCn	q-Value	PEP	XCorr	Charge	MH+ [Da]	ΔM [ppm]	RT [min]	# Missed Cleavages
	Medium	EFDLPPAAmPNTENVYSQWLAGyAASRQLK	1	8	1	I3PG23	M9(Oxidation); Y23(Phospho)	0	0.048	0.5101	3.2841	5	3463.58	-6.23926	38.9578	1
C9JMH6	Alpha-2-antiplasmin (Fragment) OS=Homo sapiens GN=SERPINF2 PE=1 SV=1 - [C9JMH6_HUMAN]	3.26748	5.1	2	1	1	1	255	27.8053	6.771
	A2	Sequence	# PSMs	# Proteins	# Protein Groups	Protein Group Accessions	Modifications	ΔCn	q-Value	PEP	XCorr	Charge	MH+ [Da]	ΔM [ppm]	RT [min]	# Missed Cleavages
	High	QEDDLANINQWVK	1	2	1	C9JMH6		0	0.001	0.1082	3.26748	2	1572.76	-0.791991	54.9403	0
A0A087WTA8	Collagen alpha-2(I) chain OS=Homo sapiens GN=COL1A2 PE=1 SV=1 - [A0A087WTA8_HUMAN]	3.1807	1.32	1	1	1	1	1364	129.072	9.01221
	A2	Sequence	# PSMs	# Proteins	# Protein Groups	Protein Group Accessions	Modifications	ΔCn	q-Value	PEP	XCorr	Charge	MH+ [Da]	ΔM [ppm]	RT [min]	# Missed Cleavages
	High	GETGPSGPVGPAGAVGPR	1	1	1	A0A087WTA8		0	0	0.08813	3.1807	2	1562.79	-1.07267	25.2287	0
Q6P5Q2	CGNL1 protein (Fragment) OS=Homo sapiens GN=CGNL1 PE=2 SV=1 - [Q6P5Q2_HUMAN]	3.1717	5.11	1	1	1	1	470	51.7398	9.70068
	A2	Sequence	# PSMs	# Proteins	# Protein Groups	Protein Group Accessions	Modifications	ΔCn	q-Value	PEP	XCorr	Charge	MH+ [Da]	ΔM [ppm]	RT [min]	# Missed Cleavages
	High	KPWTcFPKPSNSQPTsPsLEDPAK	1	1	1	Q6P5Q2	C5(Carbamidomethyl); S16(Phospho); S18(Phospho)	0	0.002	0.2076	3.1717	3	2859.25	1.56936	59.0478	0
H3BSY1	DNA replication factor Cdt1 (Fragment) OS=Homo sapiens GN=CDT1 PE=1 SV=1 - [H3BSY1_HUMAN]	3.14872	13.68	2	1	1	2	190	21.0099	8.17725
	A2	Sequence	# PSMs	# Proteins	# Protein Groups	Protein Group Accessions	Modifications	ΔCn	q-Value	PEP	XCorr	Charge	MH+ [Da]	ΔM [ppm]	RT [min]	# Missed Cleavages
	High	SDYQLTIEPLLEQEADGAAPQLtASR	2	2	1	H3BSY1	T23(Phospho)	0	0.002	0.21	3.14614	3	2896.34	-6.74724	31.9873	0
Q9BQ22	Alpha-2-macroglobulin (Fragment) OS=Homo sapiens GN=A2M PE=4 SV=1 - [Q9BQ22_HUMAN]	3.11811	35.14	1	1	1	1	37	4.38723	6.23975
	A2	Sequence	# PSMs	# Proteins	# Protein Groups	Protein Group Accessions	Modifications	ΔCn	q-Value	PEP	XCorr	Charge	MH+ [Da]	ΔM [ppm]	RT [min]	# Missed Cleavages
	High	LVHVEEPHTETVR	1	1	1	Q9BQ22		0	0	0.01895	3.11811	4	1545.8	-0.564842	22.7381	0
D1G3X0	ATP synthase protein 8 OS=Homo sapiens GN=ATP8 PE=3 SV=1 - [D1G3X0_HUMAN]	3.09013	39.71	1	1	1	1	68	7.95615	9.90576
	A2	Sequence	# PSMs	# Proteins	# Protein Groups	Protein Group Accessions	Modifications	ΔCn	q-Value	PEP	XCorr	Charge	MH+ [Da]	ΔM [ppm]	RT [min]	# Missed Cleavages
	Medium	mPQLNTTVWPTmIAPMLLtLFLITQLK	1	1	1	D1G3X0	M1(Oxidation); M12(Oxidation); T19(Phospho)	0	0.041	0.4834	3.09013	3	3226.65	-7.35287	86.1875	0
Q53H37	Calmodulin-like skin protein variant (Fragment) OS=Homo sapiens PE=2 SV=1 - [Q53H37_HUMAN]	3.06215	15.75	1	1	1	1	146	15.8667	4.43701
	A2	Sequence	# PSMs	# Proteins	# Protein Groups	Protein Group Accessions	Modifications	ΔCn	q-Value	PEP	XCorr	Charge	MH+ [Da]	ΔM [ppm]	RT [min]	# Missed Cleavages
	Medium	LISEVDSDGDGEISFQEFLTAAK	1	1	1	Q53H37		0	0.014	0.3367	3.06215	2	2471.19	1.23956	84.1679	0
E7EVA0	Microtubule-associated protein OS=Homo sapiens GN=MAP4 PE=1 SV=1 - [E7EVA0_HUMAN]	3.02055	1.39	1	1	1	1	2297	245.292	6.22705
	A2	Sequence	# PSMs	# Proteins	# Protein Groups	Protein Group Accessions	Modifications	ΔCn	q-Value	PEP	XCorr	Charge	MH+ [Da]	ΔM [ppm]	RT [min]	# Missed Cleavages
	Medium	VAGTmQALIPLEsGsGMTQTSGVSTETGDVVK	1	1	1	E7EVA0	M5(Oxidation); S13(Phospho); S15(Phospho)	0	0.032	0.4427	3.02055	4	3327.48	0.210916	90.6725	0
Q5TCH6	Meiotic recombination protein SPO11 (Fragment) OS=Homo sapiens GN=SPO11 PE=4 SV=2 - [Q5TCH6_HUMAN]	3.01944	6.3	2	1	1	1	270	29.9076	8.49951
	A2	Sequence	# PSMs	# Proteins	# Protein Groups	Protein Group Accessions	Modifications	ΔCn	q-Value	PEP	XCorr	Charge	MH+ [Da]	ΔM [ppm]	RT [min]	# Missed Cleavages
	Medium	SLHILSTSKGLIAGNLR	1	2	1	Q5TCH6		0	0.047	0.5069	3.01944	3	1780.04	0.216518	95.3595	1
Q9NSV5	Aquaporin-6 OS=Homo sapiens GN=DKFZp434D2030 PE=2 SV=1 - [Q9NSV5_HUMAN]	2.99463	13.5	1	1	1	1	163	17.1041	9.49561
	A2	Sequence	# PSMs	# Proteins	# Protein Groups	Protein Group Accessions	Modifications	ΔCn	q-Value	PEP	XCorr	Charge	MH+ [Da]	ΔM [ppm]	RT [min]	# Missed Cleavages
	Medium	ALFAEFLAtGLYVFFGVGsVmR	1	1	1	Q9NSV5	T9(Phospho); S19(Phospho); M21(Oxidation)	0	0.044	0.4927	2.99463	3	2571.19	4.98938	111.211	0
B4DN75	cDNA FLJ60724, highly similar to Cartilage oligomeric matrix protein OS=Homo sapiens PE=2 SV=1 - [B4DN75_HUMAN]	2.98184	2.34	7	1	1	1	684	75.0538	4.62744
	A2	Sequence	# PSMs	# Proteins	# Protein Groups	Protein Group Accessions	Modifications	ΔCn	q-Value	PEP	XCorr	Charge	MH+ [Da]	ΔM [ppm]	RT [min]	# Missed Cleavages
	High	IDVcPENAEVTLTDFR	1	7	1	B4DN75	C4(Carbamidomethyl)	0	0	0.01893	2.98184	2	1878.89	0.655594	62.1873	0
C8CHS3	Truncated extracellular matrix protein 1 OS=Homo sapiens GN=ECM1 PE=4 SV=1 - [C8CHS3_HUMAN]	2.98059	6.95	1	1	1	1	403	45.484	7.02002
	A2	Sequence	# PSMs	# Proteins	# Protein Groups	Protein Group Accessions	Modifications	ΔCn	q-Value	PEP	XCorr	Charge	MH+ [Da]	ΔM [ppm]	RT [min]	# Missed Cleavages
	High	AcPSHQPDISSGLELPFPPGVPTLDNIK	1	1	1	C8CHS3	C2(Carbamidomethyl)	0	0.002	0.1783	2.98059	3	2986.5	1.81712	85.1591	0
Q53SY1	Reticulon (Fragment) OS=Homo sapiens GN=RTN4 PE=4 SV=1 - [Q53SY1_HUMAN]	2.97805	8.56	7	1	1	1	187	20.9235	9.08545
	A2	Sequence	# PSMs	# Proteins	# Protein Groups	Protein Group Accessions	Modifications	ΔCn	q-Value	PEP	XCorr	Charge	MH+ [Da]	ΔM [ppm]	RT [min]	# Missed Cleavages
	High	AYLESEVAISEELVQK	1	7	1	Q53SY1		0	0	0.07917	2.97805	2	1807.93	-1.44039	62.6565	0
A4D1P7	KIAA1466 protein OS=Homo sapiens GN=KIAA1466 PE=4 SV=1 - [A4D1P7_HUMAN]	2.96487	4.82	2	1	1	2	477	53.4559	9.0415
	A2	Sequence	# PSMs	# Proteins	# Protein Groups	Protein Group Accessions	Modifications	ΔCn	q-Value	PEP	XCorr	Charge	MH+ [Da]	ΔM [ppm]	RT [min]	# Missed Cleavages
	Medium	tPTLLLLLEPSLPETPSYSPNEK	2	2	1	A4D1P7	T1(Phospho)	0	0.031	0.4363	2.96487	3	2619.31	-4.12503	79.2487	0
Q5NV65	V1-5 protein (Fragment) OS=Homo sapiens GN=V1-5 PE=4 SV=1 - [Q5NV65_HUMAN]	2.90937	13.13	2	1	1	1	99	10.3769	4.81787
	A2	Sequence	# PSMs	# Proteins	# Protein Groups	Protein Group Accessions	Modifications	ΔCn	q-Value	PEP	XCorr	Charge	MH+ [Da]	ΔM [ppm]	RT [min]	# Missed Cleavages
	High	VSWYQQPPGTAPK	1	2	1	Q5NV65		0	0	0.03651	2.90937	2	1458.74	-1.286	29.6622	0
A0PJ47	SAFB2 protein (Fragment) OS=Homo sapiens GN=SAFB2 PE=2 SV=1 - [A0PJ47_HUMAN]	2.89799	5.32	1	1	1	1	526	56.8839	4.79248
	A2	Sequence	# PSMs	# Proteins	# Protein Groups	Protein Group Accessions	Modifications	ΔCn	q-Value	PEP	XCorr	Charge	MH+ [Da]	ΔM [ppm]	RT [min]	# Missed Cleavages
	Medium	MAETLPGSGDSGPGTASLGPGVAETGTR	1	1	1	A0PJ47		0	0.019	0.3834	2.89799	3	2573.23	5.28848	57.0922	0
Q5NV91	V2-19 protein (Fragment) OS=Homo sapiens GN=V2-19 PE=4 SV=1 - [Q5NV91_HUMAN]	2.89391	16.84	2	1	1	1	95	10.223	5.0083
	A2	Sequence	# PSMs	# Proteins	# Protein Groups	Protein Group Accessions	Modifications	ΔCn	q-Value	PEP	XCorr	Charge	MH+ [Da]	ΔM [ppm]	RT [min]	# Missed Cleavages
	High	WFQQKPGQAPVLVIYK	1	2	1	Q5NV91		0	0.002	0.1591	2.89391	3	1902.06	-2.21281	51.6069	0
C9J5A4	KAT8 regulatory NSL complex subunit 3 (Fragment) OS=Homo sapiens GN=KANSL3 PE=1 SV=5 - [C9J5A4_HUMAN]	2.89245	13.29	4	1	1	2	173	18.6841	9.93506
	A2	Sequence	# PSMs	# Proteins	# Protein Groups	Protein Group Accessions	Modifications	ΔCn	q-Value	PEP	XCorr	Charge	MH+ [Da]	ΔM [ppm]	RT [min]	# Missed Cleavages
	Medium	LPGSPLILIASSGPSSSVFPtsR	2	4	1	C9J5A4	T21(Phospho); S22(Phospho)	0	0.045	0.4998	2.89245	3	2430.17	0.0270978	118.179	0
E9PK93	1,5-anhydro-D-fructose reductase (Fragment) OS=Homo sapiens GN=AKR1E2 PE=1 SV=5 - [E9PK93_HUMAN]	2.87278	7.54	1	1	1	1	199	22.7736	7.41553
	A2	Sequence	# PSMs	# Proteins	# Protein Groups	Protein Group Accessions	Modifications	ΔCn	q-Value	PEP	XCorr	Charge	MH+ [Da]	ΔM [ppm]	RT [min]	# Missed Cleavages
	High	MQVIFStAPWPNLPR	1	1	1	E9PK93	T7(Phospho)	0	0.008	0.2922	2.87278	2	1836.89	0.544732	39.9327	0
B9EK47	HEAT repeat containing 5B OS=Homo sapiens GN=HEATR5B PE=2 SV=1 - [B9EK47_HUMAN]	2.87265	1.01	1	1	1	1	2071	224.133	7.18115
	A2	Sequence	# PSMs	# Proteins	# Protein Groups	Protein Group Accessions	Modifications	ΔCn	q-Value	PEP	XCorr	Charge	MH+ [Da]	ΔM [ppm]	RT [min]	# Missed Cleavages
	Medium	ELVAEFTLTDNSANTTTSLLR	1	1	1	B9EK47		0	0.037	0.4657	2.87265	3	2296.15	-6.72908	56.8153	0
E9PNW4	CD59 glycoprotein OS=Homo sapiens GN=CD59 PE=1 SV=1 - [E9PNW4_HUMAN]	2.8003	11.11	3	1	1	1	108	11.9765	5.74463
	A2	Sequence	# PSMs	# Proteins	# Protein Groups	Protein Group Accessions	Modifications	ΔCn	q-Value	PEP	XCorr	Charge	MH+ [Da]	ΔM [ppm]	RT [min]	# Missed Cleavages
	High	FEHcNFNDVTTR	1	3	1	E9PNW4	C4(Carbamidomethyl)	0	0	0.06002	2.8003	3	1539.66	-0.654665	24.1009	0
A0A087WW43	Inter-alpha-trypsin inhibitor heavy chain H3 OS=Homo sapiens GN=ITIH3 PE=1 SV=1 - [A0A087WW43_HUMAN]	2.78689	5.22	3	1	1	1	670	75.0311	5.85889
	A2	Sequence	# PSMs	# Proteins	# Protein Groups	Protein Group Accessions	Modifications	ΔCn	q-Value	PEP	XCorr	Charge	MH+ [Da]	ΔM [ppm]	RT [min]	# Missed Cleavages
	Medium	HFEIEVDIFEPQGISMLDAEASFItNDLLGsALtK	1	3	1	A0A087WW43	T25(Phospho); S31(Phospho); T34(Phospho)	0	0.032	0.4426	2.78689	4	4090.81	0.358626	27.436	0
H3BMX7	StAR-related lipid transfer protein 9 (Fragment) OS=Homo sapiens GN=STARD9 PE=4 SV=1 - [H3BMX7_HUMAN]	2.77467	7.21	1	1	1	1	222	25.4021	5.66846
	A2	Sequence	# PSMs	# Proteins	# Protein Groups	Protein Group Accessions	Modifications	ΔCn	q-Value	PEP	XCorr	Charge	MH+ [Da]	ΔM [ppm]	RT [min]	# Missed Cleavages
	Medium	GSLEWLDLDGDLAASR	1	1	1	H3BMX7		0	0.047	0.5056	2.77467	2	1717.84	-2.25665	30.2465	0
Q96Q36	ALS2CR11 protein (Fragment) OS=Homo sapiens GN=ALS2CR11 PE=2 SV=1 - [Q96Q36_HUMAN]	2.76058	5.2	1	1	1	1	423	49.612	9.70068
	A2	Sequence	# PSMs	# Proteins	# Protein Groups	Protein Group Accessions	Modifications	ΔCn	q-Value	PEP	XCorr	Charge	MH+ [Da]	ΔM [ppm]	RT [min]	# Missed Cleavages
	Medium	tPSLIKVQPSSNENIQASPLSK	1	1	1	Q96Q36	T1(Phospho)	0	0.046	0.5032	2.76058	3	2418.22	-3.75948	100.998	1
A0A024RC95	Aldehyde dehydrogenase 1 family, member A3, isoform CRA_a OS=Homo sapiens GN=ALDH1A3 PE=3 SV=1 - [A0A024RC95_HUMAN]	2.7403	6.05	2	1	1	1	512	56.0728	7.25439
	A2	Sequence	# PSMs	# Proteins	# Protein Groups	Protein Group Accessions	Modifications	ΔCn	q-Value	PEP	XCorr	Charge	MH+ [Da]	ΔM [ppm]	RT [min]	# Missed Cleavages
	Medium	LAPALccGNtmVLKPAEQtPLTALYLGsLIK	1	2	1	A0A024RC95	C6(Carbamidomethyl); C7(Carbamidomethyl); T10(Phospho); M11(Oxidation); T19(Phospho); S28(Phospho)	0	0.028	0.4294	2.7403	3	3599.68	0.176122	78.6119	0
B7Z8M6	cDNA FLJ61743, highly similar to Class B basic helix-loop-helix protein 3 OS=Homo sapiens PE=2 SV=1 - [B7Z8M6_HUMAN]	2.72944	4.86	3	1	1	1	370	41.4888	9.74463
	A2	Sequence	# PSMs	# Proteins	# Protein Groups	Protein Group Accessions	Modifications	ΔCn	q-Value	PEP	XCorr	Charge	MH+ [Da]	ΔM [ppm]	RT [min]	# Missed Cleavages
	Medium	GTGAPSAAGSAAAPcLER	1	3	1	B7Z8M6	C15(Carbamidomethyl)	0	0.017	0.3608	2.72944	3	1643.78	-2.94643	23.983	0
I3L4N3	TOM1-like protein 1 (Fragment) OS=Homo sapiens GN=TOM1L1 PE=1 SV=1 - [I3L4N3_HUMAN]	2.69842	21.31	5	1	1	1	122	13.9054	8.83643
	A2	Sequence	# PSMs	# Proteins	# Protein Groups	Protein Group Accessions	Modifications	ΔCn	q-Value	PEP	XCorr	Charge	MH+ [Da]	ΔM [ppm]	RT [min]	# Missed Cleavages
	High	EIQLtLSLIDMcVQNcGPSFQsLIVK	1	5	1	I3L4N3	T5(Phospho); C12(Carbamidomethyl); C16(Carbamidomethyl); S22(Phospho)	0	0.009	0.3038	2.69842	4	3153.44	-0.959816	71.8951	0
A0A024RBT9	HCG1981394, isoform CRA_b OS=Homo sapiens GN=hCG_1981394 PE=4 SV=1 - [A0A024RBT9_HUMAN]	2.69775	6.17	1	1	1	1	373	41.634	5.69385
	A2	Sequence	# PSMs	# Proteins	# Protein Groups	Protein Group Accessions	Modifications	ΔCn	q-Value	PEP	XCorr	Charge	MH+ [Da]	ΔM [ppm]	RT [min]	# Missed Cleavages
	High	SVLTAFDLSVFPLmcDLGGtWIK	1	1	1	A0A024RBT9	M14(Oxidation); C15(Carbamidomethyl); T20(Phospho)	0	0.003	0.2349	2.69775	3	2666.27	1.20249	60.394	0
B4DSE2	cDNA FLJ57277, highly similar to Tripeptidyl-peptidase 1 (EC 3.4.14.9) OS=Homo sapiens PE=2 SV=1 - [B4DSE2_HUMAN]	2.69494	5.45	7	1	1	1	385	41.6495	5.45264
	A2	Sequence	# PSMs	# Proteins	# Protein Groups	Protein Group Accessions	Modifications	ΔCn	q-Value	PEP	XCorr	Charge	MH+ [Da]	ΔM [ppm]	RT [min]	# Missed Cleavages
	High	GLTLLFASGDSGAGcWsVSGR	1	7	1	B4DSE2	C15(Carbamidomethyl); S17(Phospho)	0	0.009	0.3009	2.69494	3	2177.96	-2.26729	49.0066	0
A6ZID8	MUC1 isoform M5 OS=Homo sapiens GN=MUC1 PE=2 SV=1 - [A6ZID8_HUMAN]	2.69094	18.1	1	1	1	1	105	11.3596	6.52197
	A2	Sequence	# PSMs	# Proteins	# Protein Groups	Protein Group Accessions	Modifications	ΔCn	q-Value	PEP	XCorr	Charge	MH+ [Da]	ΔM [ppm]	RT [min]	# Missed Cleavages
	Medium	DISEMARIcGGTIDSGLPR	1	1	1	A6ZID8	C9(Carbamidomethyl)	0	0.047	0.5059	2.69094	2	2047.99	2.25645	73.6656	1
B7Z683	Active breakpoint cluster region-related protein OS=Homo sapiens GN=ABR PE=1 SV=1 - [B7Z683_HUMAN]	2.6743	3.12	4	1	1	1	641	73.4702	7.6792
	A2	Sequence	# PSMs	# Proteins	# Protein Groups	Protein Group Accessions	Modifications	ΔCn	q-Value	PEP	XCorr	Charge	MH+ [Da]	ΔM [ppm]	RT [min]	# Missed Cleavages
	Medium	QSANLycTLEVDSFGYFVSK	1	4	1	B7Z683	Y6(Phospho); C7(Carbamidomethyl)	0	0.048	0.5078	2.6743	3	2408.05	0.149418	61.9577	0
B4DR60	cDNA FLJ56882, highly similar to Activating signal cointegrator 1 complex subunit 3 (EC 3.6.1.-) (Fragment) OS=Homo sapiens PE=2 SV=1 - [B4DR60_HUMAN]	2.67222	2.5	1	1	1	1	1041	118.99	6.93213
	A2	Sequence	# PSMs	# Proteins	# Protein Groups	Protein Group Accessions	Modifications	ΔCn	q-Value	PEP	XCorr	Charge	MH+ [Da]	ΔM [ppm]	RT [min]	# Missed Cleavages
	Medium	IQSIVFETAyNTNENmLIcAPTGAGK	1	1	1	B4DR60	Y10(Phospho); M16(Oxidation); C19(Carbamidomethyl)	0	0.017	0.3623	2.67222	4	2938.34	1.31685	21.5943	0
H0YBE4	Glutathione peroxidase 3 (Fragment) OS=Homo sapiens GN=GPX3 PE=1 SV=1 - [H0YBE4_HUMAN]	2.66997	21.52	2	1	1	1	79	8.83772	9.70068
	A2	Sequence	# PSMs	# Proteins	# Protein Groups	Protein Group Accessions	Modifications	ΔCn	q-Value	PEP	XCorr	Charge	MH+ [Da]	ΔM [ppm]	RT [min]	# Missed Cleavages
	High	YVRPGGGFVPNFQLFEK	1	2	1	H0YBE4		0	0.002	0.21	2.66997	3	1955.01	-2.18083	66.2426	0
B3KMH4	Similar to splicing factor, arginine/serine-rich 4, isoform CRA_f OS=Homo sapiens GN=FLJ11021 PE=2 SV=1 - [B3KMH4_HUMAN]	2.66303	8.87	1	1	1	1	203	22.4523	8.80713
	A2	Sequence	# PSMs	# Proteins	# Protein Groups	Protein Group Accessions	Modifications	ΔCn	q-Value	PEP	XCorr	Charge	MH+ [Da]	ΔM [ppm]	RT [min]	# Missed Cleavages
	Medium	SQTHTQRGMGLGFTSsmR	1	1	1	B3KMH4	S16(Phospho); M17(Oxidation)	0	0.047	0.5053	2.66303	3	2077.9	4.03188	35.2947	1
M0R2S0	Transforming growth factor beta-1 (Fragment) OS=Homo sapiens GN=TGFB1 PE=1 SV=1 - [M0R2S0_HUMAN]	2.65361	19.17	2	1	1	1	120	14.143	8.6167
	A2	Sequence	# PSMs	# Proteins	# Protein Groups	Protein Group Accessions	Modifications	ΔCn	q-Value	PEP	XCorr	Charge	MH+ [Da]	ΔM [ppm]	RT [min]	# Missed Cleavages
	Medium	GDLATIHGMNRPFLLLMAtPLER	1	2	1	M0R2S0	T19(Phospho)	0	0.029	0.4322	2.65361	4	2646.32	-4.23991	97.4937	0
G3V414	Protein angel homolog 1 OS=Homo sapiens GN=ANGEL1 PE=1 SV=1 - [G3V414_HUMAN]	2.62148	13.19	2	1	1	1	235	26.6	6.69775
	A2	Sequence	# PSMs	# Proteins	# Protein Groups	Protein Group Accessions	Modifications	ΔCn	q-Value	PEP	XCorr	Charge	MH+ [Da]	ΔM [ppm]	RT [min]	# Missed Cleavages
	Medium	GRPEVTtMPLGLGMTVDYIFFSAEScENGNR	1	2	1	G3V414	T7(Phospho); C26(Carbamidomethyl)	0	0.025	0.4084	2.62148	4	3528.57	0.856644	102.996	0
G3V2I7	Ras and Rab interactor 3 OS=Homo sapiens GN=RIN3 PE=1 SV=1 - [G3V2I7_HUMAN]	2.61722	10.69	4	1	1	1	159	17.6071	8.90967
	A2	Sequence	# PSMs	# Proteins	# Protein Groups	Protein Group Accessions	Modifications	ΔCn	q-Value	PEP	XCorr	Charge	MH+ [Da]	ΔM [ppm]	RT [min]	# Missed Cleavages
	Medium	TcPVWLQLSLGQAEVAR	1	4	1	G3V2I7	C2(Carbamidomethyl)	0	0.022	0.3971	2.61722	2	1928.01	0.301879	53.0072	0
C9JGA6	Zinc finger protein 589 OS=Homo sapiens GN=ZNF589 PE=1 SV=1 - [C9JGA6_HUMAN]	2.61551	25	4	1	1	1	80	9.45891	4.88135
	A2	Sequence	# PSMs	# Proteins	# Protein Groups	Protein Group Accessions	Modifications	ΔCn	q-Value	PEP	XCorr	Charge	MH+ [Da]	ΔM [ppm]	RT [min]	# Missed Cleavages
	Medium	YLGPVtFEDVAVLFtEAEWK	1	4	1	C9JGA6	T6(Phospho); T15(Phospho)	0	0.017	0.3613	2.61551	3	2474.1	1.23942	81.6437	0
B4DZS2	cDNA FLJ61505, weakly similar to Trichohyalin OS=Homo sapiens PE=2 SV=1 - [B4DZS2_HUMAN]	2.60185	1.38	1	1	1	1	1086	122.78	5.19873
	A2	Sequence	# PSMs	# Proteins	# Protein Groups	Protein Group Accessions	Modifications	ΔCn	q-Value	PEP	XCorr	Charge	MH+ [Da]	ΔM [ppm]	RT [min]	# Missed Cleavages
	Medium	SLVPssIGAMSWPVR	1	1	1	B4DZS2	S5(Phospho); S6(Phospho)	0	0.048	0.5102	2.60185	3	1746.76	-2.4244	34.4487	0
B4DPH4	cDNA FLJ58778, highly similar to Plasminogen (EC 3.4.21.7) OS=Homo sapiens PE=2 SV=1 - [B4DPH4_HUMAN]	2.5919	8.85	2	2	2	2	407	44.8709	7.45947
	A2	Sequence	# PSMs	# Proteins	# Protein Groups	Protein Group Accessions	Modifications	ΔCn	q-Value	PEP	XCorr	Charge	MH+ [Da]	ΔM [ppm]	RT [min]	# Missed Cleavages
	Medium	ATTVTGTPcQDWAAQEPHR	1	2	1	B4DPH4	C9(Carbamidomethyl)	0	0.017	0.3626	2.5919	3	2125.97	0.753379	26.2807	0
	Medium	NPDGDVGGPWcYTTNPR	1	1	1	B4DPH4	C11(Carbamidomethyl)	0	0.019	0.3804	1.20755	2	1905.82	1.9928	37.1915	0
A2N2F4	VK3 protein (Fragment) OS=Homo sapiens GN=VK3 PE=2 SV=1 - [A2N2F4_HUMAN]	2.57258	14.81	1	1	1	1	108	11.879	9.51025
	A2	Sequence	# PSMs	# Proteins	# Protein Groups	Protein Group Accessions	Modifications	ΔCn	q-Value	PEP	XCorr	Charge	MH+ [Da]	ΔM [ppm]	RT [min]	# Missed Cleavages
	Medium	FSGSGAGTDFTLTISR	1	1	1	A2N2F4		0	0.011	0.3111	2.57258	2	1616.8	3.62419	47.7961	0
Q53RF4	Putative uncharacterized protein RTN4 (Fragment) OS=Homo sapiens GN=RTN4 PE=4 SV=1 - [Q53RF4_HUMAN]	2.52729	2.93	1	1	1	1	818	89.4612	4.42432
	A2	Sequence	# PSMs	# Proteins	# Protein Groups	Protein Group Accessions	Modifications	ΔCn	q-Value	PEP	XCorr	Charge	MH+ [Da]	ΔM [ppm]	RT [min]	# Missed Cleavages
	Medium	TSNPFLVAAQDSETDYVTTDNLTK	1	1	1	Q53RF4		0	0.021	0.3896	2.52729	3	2630.25	0.3363	56.4466	0
O75237	PSGIIA-c OS=Homo sapiens GN=PSG1 PE=4 SV=1 - [O75237_HUMAN]	2.49566	5.97	1	1	1	2	335	37.2837	7.78174
	A2	Sequence	# PSMs	# Proteins	# Protein Groups	Protein Group Accessions	Modifications	ΔCn	q-Value	PEP	XCorr	Charge	MH+ [Da]	ΔM [ppm]	RT [min]	# Missed Cleavages
	High	SmTVEVSAySSSINYTSGNR	2	1	1	O75237	M2(Oxidation); Y9(Phospho)	0.028	0.006	0.2633	2.43045	3	2248.94	0.107184	57.4691	0
Q305M9	NADH-ubiquinone oxidoreductase chain 4 OS=Homo sapiens GN=ND4 PE=3 SV=1 - [Q305M9_HUMAN]	2.49055	5.23	1	1	1	1	459	51.5746	9.45166
	A2	Sequence	# PSMs	# Proteins	# Protein Groups	Protein Group Accessions	Modifications	ΔCn	q-Value	PEP	XCorr	Charge	MH+ [Da]	ΔM [ppm]	RT [min]	# Missed Cleavages
	High	HmAYPFLVLSLWGmIMTSSIcLRR	1	1	1	Q305M9	M2(Oxidation); M14(Oxidation); C21(Carbamidomethyl)	0	0.008	0.2917	2.49055	4	2914.46	0.117536	71.5053	1
Q59F14	Neutrophil cytosol factor 2 variant (Fragment) OS=Homo sapiens PE=4 SV=1 - [Q59F14_HUMAN]	2.48796	3.18	1	1	1	1	598	67.5454	6.21436
	A2	Sequence	# PSMs	# Proteins	# Protein Groups	Protein Group Accessions	Modifications	ΔCn	q-Value	PEP	XCorr	Charge	MH+ [Da]	ΔM [ppm]	RT [min]	# Missed Cleavages
	Medium	QLQLDVELEPGWSQVPGsK	1	1	1	Q59F14	S18(Phospho)	0	0.043	0.4919	2.48796	4	2190.06	3.59102	102.047	0
B3KV07	cDNA FLJ16013 fis, clone PLACE5000171, highly similar to Mus musculus sushi, von Willebrand factor type A, EGF and pentraxin domain containing 1, mRNA OS=Homo sapiens PE=2 SV=1 - [B3KV07_HUMAN]	2.48529	1.27	3	1	1	1	868	96.0408	5.92236
	A2	Sequence	# PSMs	# Proteins	# Protein Groups	Protein Group Accessions	Modifications	ΔCn	q-Value	PEP	XCorr	Charge	MH+ [Da]	ΔM [ppm]	RT [min]	# Missed Cleavages
	High	FSEAFETTLGK	1	3	1	B3KV07		0	0.003	0.2212	2.48529	2	1229.6	-0.294008	35.7209	0
Q9UPG3	Nuclear mitotic apparatus protein (Fragment) OS=Homo sapiens GN=NuMA PE=4 SV=1 - [Q9UPG3_HUMAN]	2.47926	9.83	7	1	1	1	173	19.6009	4.93213
	A2	Sequence	# PSMs	# Proteins	# Protein Groups	Protein Group Accessions	Modifications	ΔCn	q-Value	PEP	XCorr	Charge	MH+ [Da]	ΔM [ppm]	RT [min]	# Missed Cleavages
	Medium	VEFATLQEALAHALTEK	1	7	1	Q9UPG3		0	0.027	0.4231	2.47926	3	1870.99	-0.157952	64.6611	0
A0A024R210	Interferon induced transmembrane protein 1 (9-27), isoform CRA_a OS=Homo sapiens GN=IFITM1 PE=4 SV=1 - [A0A024R210_HUMAN]	2.46769	14.4	1	1	1	1	125	13.9293	7.92822
	A2	Sequence	# PSMs	# Proteins	# Protein Groups	Protein Group Accessions	Modifications	ΔCn	q-Value	PEP	XCorr	Charge	MH+ [Da]	ΔM [ppm]	RT [min]	# Missed Cleavages
	Medium	EEHEVAVLGAPPSTILPR	1	1	1	A0A024R210		0	0.017	0.3546	2.46769	3	1915.03	-0.0824376	50.2644	0
D3DQQ7	Low density lipoprotein receptor-related protein 4, isoform CRA_a OS=Homo sapiens GN=LRP4 PE=4 SV=1 - [D3DQQ7_HUMAN]	2.44787	0.83	1	1	1	1	1678	186.998	5.90967
	A2	Sequence	# PSMs	# Proteins	# Protein Groups	Protein Group Accessions	Modifications	ΔCn	q-Value	PEP	XCorr	Charge	MH+ [Da]	ΔM [ppm]	RT [min]	# Missed Cleavages
	High	sNLPGLMDMQAVDR	1	1	1	D3DQQ7	S1(Phospho)	0	0.007	0.2708	2.44787	3	1626.71	5.27871	57.7871	0
A0A024R2H4	Zinc finger, FYVE domain containing 20, isoform CRA_a OS=Homo sapiens GN=ZFYVE20 PE=4 SV=1 - [A0A024R2H4_HUMAN]	2.4478	2.04	2	1	1	1	784	88.8145	5.50342
	A2	Sequence	# PSMs	# Proteins	# Protein Groups	Protein Group Accessions	Modifications	ΔCn	q-Value	PEP	XCorr	Charge	MH+ [Da]	ΔM [ppm]	RT [min]	# Missed Cleavages
	Medium	GSISSMSSVSSVLDEK	1	2	1	A0A024R2H4		0	0.021	0.391	2.4478	2	1612.77	-1.00641	42.0408	0
F5H5X9	Cadherin-7 OS=Homo sapiens GN=CDH7 PE=1 SV=1 - [F5H5X9_HUMAN]	2.44256	1.59	5	1	1	1	630	69.2005	4.86865
	A2	Sequence	# PSMs	# Proteins	# Protein Groups	Protein Group Accessions	Modifications	ΔCn	q-Value	PEP	XCorr	Charge	MH+ [Da]	ΔM [ppm]	RT [min]	# Missed Cleavages
	High	IQDINDNEPK	1	5	1	F5H5X9		0	0.005	0.2558	2.44256	2	1185.57	-2.3924	29.8831	0
A5D8X1	FLJ45422 protein OS=Homo sapiens GN=FLJ45422 PE=2 SV=1 - [A5D8X1_HUMAN]	2.42213	8.38	1	1	1	1	167	18.5903	8.19189
	A2	Sequence	# PSMs	# Proteins	# Protein Groups	Protein Group Accessions	Modifications	ΔCn	q-Value	PEP	XCorr	Charge	MH+ [Da]	ΔM [ppm]	RT [min]	# Missed Cleavages
	Medium	FIAVGYVDDTEFVR	1	1	1	A5D8X1		0	0.019	0.38	2.42213	2	1630.82	3.95707	59.8174	0
I3NI36	A-kinase anchor protein 1, mitochondrial (Fragment) OS=Homo sapiens GN=AKAP1 PE=1 SV=1 - [I3NI36_HUMAN]	2.41793	7.22	2	1	1	1	360	38.8235	6.12549
	A2	Sequence	# PSMs	# Proteins	# Protein Groups	Protein Group Accessions	Modifications	ΔCn	q-Value	PEP	XCorr	Charge	MH+ [Da]	ΔM [ppm]	RT [min]	# Missed Cleavages
	Medium	GELsDLGAEDGWTmDAEADHSGGSDR	1	2	1	I3NI36	S4(Phospho); M14(Oxidation)	0	0.034	0.4475	2.41793	3	2774.05	0.436381	38.9213	0
B3KQP5	cDNA FLJ90831 fis, clone Y79AA1001795, highly similar to Beta-1,3-galactosyltransferase 4 (EC 2.4.1.62) OS=Homo sapiens PE=2 SV=1 - [B3KQP5_HUMAN]	2.41559	2.91	2	1	1	1	378	41.4116	8.1333
	A2	Sequence	# PSMs	# Proteins	# Protein Groups	Protein Group Accessions	Modifications	ΔCn	q-Value	PEP	XCorr	Charge	MH+ [Da]	ΔM [ppm]	RT [min]	# Missed Cleavages
	High	LAGATHYPLDR	1	2	1	B3KQP5		0	0.009	0.2985	2.41559	2	1213.63	-0.560165	33.2648	0
A0A024RDM5	Tumor necrosis factor receptor superfamily, member 19, isoform CRA_b OS=Homo sapiens GN=TNFRSF19 PE=4 SV=1 - [A0A024RDM5_HUMAN]	2.40571	5.2	1	1	1	1	423	45.9847	5.46533
	A2	Sequence	# PSMs	# Proteins	# Protein Groups	Protein Group Accessions	Modifications	ΔCn	q-Value	PEP	XCorr	Charge	MH+ [Da]	ΔM [ppm]	RT [min]	# Missed Cleavages
	Medium	sQLDQEsGAVIHPATQTSLQVR	1	1	1	A0A024RDM5	S1(Phospho); S7(Phospho)	0	0.019	0.3816	2.40571	3	2525.15	2.83688	72.1915	0
Q5JTQ9	Alpha-catulin OS=Homo sapiens GN=CTNNAL1 PE=1 SV=1 - [Q5JTQ9_HUMAN]	2.393	12.59	3	1	1	1	135	15.3221	9.18799
	A2	Sequence	# PSMs	# Proteins	# Protein Groups	Protein Group Accessions	Modifications	ΔCn	q-Value	PEP	XCorr	Charge	MH+ [Da]	ΔM [ppm]	RT [min]	# Missed Cleavages
	Medium	tRSMmALLVQLLSLcYK	1	3	1	Q5JTQ9	T1(Phospho); M5(Oxidation); C15(Carbamidomethyl)	0	0.041	0.4848	2.393	3	2123.04	-1.81187	73.879	1
D6RAR4	Hepatocyte growth factor activator OS=Homo sapiens GN=HGFAC PE=1 SV=1 - [D6RAR4_HUMAN]	2.35573	1.66	1	1	1	1	662	71.4365	7.04932
	A2	Sequence	# PSMs	# Proteins	# Protein Groups	Protein Group Accessions	Modifications	ΔCn	q-Value	PEP	XCorr	Charge	MH+ [Da]	ΔM [ppm]	RT [min]	# Missed Cleavages
	High	VANYVDWINDR	1	1	1	D6RAR4		0	0.003	0.2196	2.35573	2	1364.67	7.662	47.8985	0
H0YFX9	Histone H2A (Fragment) OS=Homo sapiens GN=H2AFJ PE=1 SV=1 - [H0YFX9_HUMAN]	2.34184	20.65	8	1	1	1	92	9.96958	9.70068
	A2	Sequence	# PSMs	# Proteins	# Protein Groups	Protein Group Accessions	Modifications	ΔCn	q-Value	PEP	XCorr	Charge	MH+ [Da]	ΔM [ppm]	RT [min]	# Missed Cleavages
	High	VTIAQGGVLPNIQAVLLPK	1	8	1	H0YFX9		0	0.002	0.1568	2.34184	2	1931.17	-0.210582	86.7983	0
A0A0G2JM79	Nostrin (Fragment) OS=Homo sapiens GN=NOSTRIN PE=4 SV=1 - [A0A0G2JM79_HUMAN]	2.33884	4.34	3	1	1	1	392	44.8128	8.14795
	A2	Sequence	# PSMs	# Proteins	# Protein Groups	Protein Group Accessions	Modifications	ΔCn	q-Value	PEP	XCorr	Charge	MH+ [Da]	ΔM [ppm]	RT [min]	# Missed Cleavages
	Medium	DIQAVMEETAILSTENK	1	3	1	A0A0G2JM79		0	0.043	0.489	2.33884	2	1891.93	-1.30153	51.5738	0
A0A087WU95	Protein FAM171B OS=Homo sapiens GN=FAM171B PE=1 SV=1 - [A0A087WU95_HUMAN]	2.32347	6.72	2	1	1	1	238	26.6073	9.51025
	A2	Sequence	# PSMs	# Proteins	# Protein Groups	Protein Group Accessions	Modifications	ΔCn	q-Value	PEP	XCorr	Charge	MH+ [Da]	ΔM [ppm]	RT [min]	# Missed Cleavages
	Medium	QYLSQAVVEVFVNYtK	1	2	1	A0A087WU95	T15(Phospho)	0	0.037	0.4659	2.32347	3	1967.95	0.733103	47.2752	0
G8IFA7	p90 OS=Homo sapiens PE=2 SV=1 - [G8IFA7_HUMAN]	2.31708	4.28	1	1	1	1	538	59.3669	8.63135
	A2	Sequence	# PSMs	# Proteins	# Protein Groups	Protein Group Accessions	Modifications	ΔCn	q-Value	PEP	XCorr	Charge	MH+ [Da]	ΔM [ppm]	RT [min]	# Missed Cleavages
	Medium	LAStAVESAGVSSAPEGTsPGDR	1	1	1	G8IFA7	T4(Phospho); S19(Phospho)	0	0.034	0.4475	2.31708	3	2305.97	2.95057	59.2386	0
B7Z687	cDNA FLJ59293, highly similar to Roundabout homolog 1 (Fragment) OS=Homo sapiens PE=2 SV=1 - [B7Z687_HUMAN]	2.31221	1.42	6	1	1	1	1128	122.864	6.03662
	A2	Sequence	# PSMs	# Proteins	# Protein Groups	Protein Group Accessions	Modifications	ΔCn	q-Value	PEP	XCorr	Charge	MH+ [Da]	ΔM [ppm]	RT [min]	# Missed Cleavages
	Medium	ySVEVAASTGAGSGVK	1	6	1	B7Z687	Y1(Phospho)	0	0.047	0.5062	2.31221	2	1562.7	-8.34286	31.5384	0
H3BTX7	RING finger protein 166 OS=Homo sapiens GN=RNF166 PE=1 SV=1 - [H3BTX7_HUMAN]	2.31148	10.3	2	1	1	1	165	18.2052	8.79248
	A2	Sequence	# PSMs	# Proteins	# Protein Groups	Protein Group Accessions	Modifications	ΔCn	q-Value	PEP	XCorr	Charge	MH+ [Da]	ΔM [ppm]	RT [min]	# Missed Cleavages
	Medium	VVcPIcSAMPWGDPSYK	1	2	1	H3BTX7	C3(Carbamidomethyl); C6(Carbamidomethyl)	0	0.019	0.3825	2.31148	2	1966.9	6.36935	42.1664	0
B4DHV9	cDNA FLJ59258, highly similar to Grave disease carrier protein OS=Homo sapiens PE=2 SV=1 - [B4DHV9_HUMAN]	2.30953	7.94	1	1	1	1	315	34.2977	9.70068
	A2	Sequence	# PSMs	# Proteins	# Protein Groups	Protein Group Accessions	Modifications	ΔCn	q-Value	PEP	XCorr	Charge	MH+ [Da]	ΔM [ppm]	RT [min]	# Missed Cleavages
	Medium	SVGLSHAPtLLGRPtsDNPNVLVLK	1	1	1	B4DHV9	T9(Phospho); T15(Phospho); S16(Phospho)	0	0.025	0.4052	2.30953	3	2825.34	0.772994	105.081	0
H7BXI0	Copine-9 (Fragment) OS=Homo sapiens GN=CPNE9 PE=1 SV=1 - [H7BXI0_HUMAN]	2.2904	12.76	2	1	1	1	196	21.5098	5.94775
	A2	Sequence	# PSMs	# Proteins	# Protein Groups	Protein Group Accessions	Modifications	ΔCn	q-Value	PEP	XCorr	Charge	MH+ [Da]	ΔM [ppm]	RT [min]	# Missed Cleavages
	Medium	ISDGSQYyVLLIITDGVISDMTQTK	1	2	1	H7BXI0	Y8(Phospho)	0	0.041	0.484	2.2904	3	2840.36	-4.28835	110.212	0
A0A024RDD6	Uncharacterized protein OS=Homo sapiens GN=LOC285513 PE=4 SV=1 - [A0A024RDD6_HUMAN]	2.29013	2.19	2	1	1	1	776	82.3597	7.56201
	A2	Sequence	# PSMs	# Proteins	# Protein Groups	Protein Group Accessions	Modifications	ΔCn	q-Value	PEP	XCorr	Charge	MH+ [Da]	ΔM [ppm]	RT [min]	# Missed Cleavages
	Medium	LNVTAAAAQVGLTPGDK	1	2	1	A0A024RDD6		0	0.032	0.4434	2.29013	2	1625.88	-1.58375	62.3139	0
J3KTB1	Growth arrest-specific protein 7 (Fragment) OS=Homo sapiens GN=GAS7 PE=1 SV=1 - [J3KTB1_HUMAN]	2.28394	17.19	1	1	1	1	128	13.7967	7.56201
	A2	Sequence	# PSMs	# Proteins	# Protein Groups	Protein Group Accessions	Modifications	ΔCn	q-Value	PEP	XCorr	Charge	MH+ [Da]	ΔM [ppm]	RT [min]	# Missed Cleavages
	Medium	ENTITINcVTFPHPDTMPEQQL	1	1	1	J3KTB1	C8(Carbamidomethyl)	0	0.028	0.4291	2.28394	3	2585.18	-9.30619	113.651	0
A0A090N8Z0	Retinitis pigmentosa 9 (Autosomal dominant) OS=Homo sapiens GN=RP9 PE=4 SV=1 - [A0A090N8Z0_HUMAN]	2.2742	4.07	2	1	1	1	221	26.0905	9.78857
	A2	Sequence	# PSMs	# Proteins	# Protein Groups	Protein Group Accessions	Modifications	ΔCn	q-Value	PEP	XCorr	Charge	MH+ [Da]	ΔM [ppm]	RT [min]	# Missed Cleavages
	Medium	EDVGAAGAR	1	2	1	A0A090N8Z0		0	0.023	0.4003	2.2742	2	845.413	2.25007	44.1447	0
E3W982	Helicase POLQ-like OS=Homo sapiens GN=HELQ PE=1 SV=1 - [E3W982_HUMAN]	2.26384	4.09	1	1	1	1	489	54.4823	5.45264
	A2	Sequence	# PSMs	# Proteins	# Protein Groups	Protein Group Accessions	Modifications	ΔCn	q-Value	PEP	XCorr	Charge	MH+ [Da]	ΔM [ppm]	RT [min]	# Missed Cleavages
	Medium	IDsLGLVVVDELHmIGEGSR	1	1	1	E3W982	S3(Phospho); M14(Oxidation)	0	0.044	0.4966	2.26384	3	2235.07	-1.77915	78.8049	0
E9PN89	Heat shock cognate 71 kDa protein (Fragment) OS=Homo sapiens GN=HSPA8 PE=1 SV=1 - [E9PN89_HUMAN]	2.26367	3.21	12	1	1	1	312	34.797	7.53271
	A2	Sequence	# PSMs	# Proteins	# Protein Groups	Protein Group Accessions	Modifications	ΔCn	q-Value	PEP	XCorr	Charge	MH+ [Da]	ΔM [ppm]	RT [min]	# Missed Cleavages
	High	FEELNADLFR	1	12	1	E9PN89		0	0	0.07169	2.26367	2	1253.62	0.969889	54.3133	0
A0N8J1	V(k)3 sequence of NG9 gene from fetal liver DNA (Fragment) OS=Homo sapiens PE=4 SV=1 - [A0N8J1_HUMAN]	2.25372	16.16	1	1	1	1	99	10.7642	8.29443
	A2	Sequence	# PSMs	# Proteins	# Protein Groups	Protein Group Accessions	Modifications	ΔCn	q-Value	PEP	XCorr	Charge	MH+ [Da]	ΔM [ppm]	RT [min]	# Missed Cleavages
	Medium	SLIYAASSLQSGVPSR	1	1	1	A0N8J1		0	0.019	0.385	2.25372	2	1635.87	2.04135	41.2506	0
Q96JJ8	KIAA1829 protein (Fragment) OS=Homo sapiens GN=KIAA1829 PE=2 SV=1 - [Q96JJ8_HUMAN]	2.2536	3.23	1	1	1	1	557	64.6552	8.1626
	A2	Sequence	# PSMs	# Proteins	# Protein Groups	Protein Group Accessions	Modifications	ΔCn	q-Value	PEP	XCorr	Charge	MH+ [Da]	ΔM [ppm]	RT [min]	# Missed Cleavages
	Medium	TGLsIsKPNMISLLEQGK	1	1	1	Q96JJ8	S4(Phospho); S6(Phospho)	0	0.021	0.3925	2.2536	3	2075.99	0.477217	23.6001	0
B4DYP1	cDNA FLJ54119, highly similar to NG,NG-dimethylarginine dimethylaminohydrolase 1 (EC 3.5.3.18) OS=Homo sapiens PE=2 SV=1 - [B4DYP1_HUMAN]	2.21741	4.86	3	1	1	1	185	20.5214	5.60498
	A2	Sequence	# PSMs	# Proteins	# Protein Groups	Protein Group Accessions	Modifications	ΔCn	q-Value	PEP	XCorr	Charge	MH+ [Da]	ΔM [ppm]	RT [min]	# Missed Cleavages
	Medium	LQLNIVEmK	1	3	1	B4DYP1	M8(Oxidation)	0	0.036	0.4588	2.21741	2	1103.61	-0.335148	104.831	0
F5H699	Adenylate cyclase type 7 OS=Homo sapiens GN=ADCY7 PE=1 SV=1 - [F5H699_HUMAN]	2.21523	2.31	5	1	1	1	433	48.0553	8.63135
	A2	Sequence	# PSMs	# Proteins	# Protein Groups	Protein Group Accessions	Modifications	ΔCn	q-Value	PEP	XCorr	Charge	MH+ [Da]	ΔM [ppm]	RT [min]	# Missed Cleavages
	Medium	EATGVDINmR	1	5	1	F5H699	M9(Oxidation)	0	0.026	0.4192	2.21523	2	1121.53	0.0589058	50.1722	0
A5D6V9	CDH23 protein OS=Homo sapiens GN=CDH23 PE=2 SV=1 - [A5D6V9_HUMAN]	2.19092	7.39	1	1	1	1	406	44.4933	4.66553
	A2	Sequence	# PSMs	# Proteins	# Protein Groups	Protein Group Accessions	Modifications	ΔCn	q-Value	PEP	XCorr	Charge	MH+ [Da]	ΔM [ppm]	RT [min]	# Missed Cleavages
	Medium	DEVSPWtHGPcRPttHPDPPPcLGcSGPQL	1	1	1	A5D6V9	T7(Phospho); C11(Carbamidomethyl); T14(Phospho); T15(Phospho); C22(Carbamidomethyl); C25(Carbamidomethyl)	0	0.049	0.5116	2.19092	3	3592.39	-1.03589	54.8014	0
B2R7Z6	cDNA, FLJ93674 OS=Homo sapiens PE=2 SV=1 - [B2R7Z6_HUMAN]	2.18787	2.27	1	1	1	1	484	52.4775	7.54736
	A2	Sequence	# PSMs	# Proteins	# Protein Groups	Protein Group Accessions	Modifications	ΔCn	q-Value	PEP	XCorr	Charge	MH+ [Da]	ΔM [ppm]	RT [min]	# Missed Cleavages
	High	LEFDLLYPAIK	1	1	1	B2R7Z6		0	0.002	0.124	2.18787	2	1321.74	0.56221	78.9867	0
D6RC98	SH3 domain and tetratricopeptide repeat-containing protein 1 (Fragment) OS=Homo sapiens GN=SH3TC1 PE=1 SV=1 - [D6RC98_HUMAN]	2.18777	15.24	2	1	1	1	105	12.2145	8.92432
	A2	Sequence	# PSMs	# Proteins	# Protein Groups	Protein Group Accessions	Modifications	ΔCn	q-Value	PEP	XCorr	Charge	MH+ [Da]	ΔM [ppm]	RT [min]	# Missed Cleavages
	Medium	MGVyPTDLTLQLLAVR	1	2	1	D6RC98	Y4(Phospho)	0	0.013	0.3241	2.18777	2	1869.94	-5.20473	63.8559	0
F8VZC3	Calcyphosin-2 (Fragment) OS=Homo sapiens GN=CAPS2 PE=4 SV=5 - [F8VZC3_HUMAN]	2.17756	44.12	3	1	1	1	34	3.85991	4.80518
	A2	Sequence	# PSMs	# Proteins	# Protein Groups	Protein Group Accessions	Modifications	ΔCn	q-Value	PEP	XCorr	Charge	MH+ [Da]	ΔM [ppm]	RT [min]	# Missed Cleavages
	Medium	AVIsDPEQNLAIEQK	1	3	1	F8VZC3	S4(Phospho)	0	0.036	0.4648	2.17756	2	1734.84	4.53211	31.623	0
Q6UY50	NL3 OS=Homo sapiens GN=UNQ172 PE=2 SV=1 - [Q6UY50_HUMAN]	2.17322	4.13	2	1	1	1	218	24.5807	6.78564
	A2	Sequence	# PSMs	# Proteins	# Protein Groups	Protein Group Accessions	Modifications	ΔCn	q-Value	PEP	XCorr	Charge	MH+ [Da]	ΔM [ppm]	RT [min]	# Missed Cleavages
	High	YGIDWASGR	1	2	1	Q6UY50		0	0.003	0.226	2.17322	2	1024.48	-0.758414	34.5733	0
L8ECQ7	Alternative protein C10orf112 OS=Homo sapiens GN=C10orf112 PE=4 SV=1 - [L8ECQ7_HUMAN]	2.16959	15.38	1	1	1	1	130	14.3214	10.0229
	A2	Sequence	# PSMs	# Proteins	# Protein Groups	Protein Group Accessions	Modifications	ΔCn	q-Value	PEP	XCorr	Charge	MH+ [Da]	ΔM [ppm]	RT [min]	# Missed Cleavages
	Medium	IPLmAGTcmLTVLmGNLVTR	1	1	1	L8ECQ7	M4(Oxidation); C8(Carbamidomethyl); M9(Oxidation); M14(Oxidation)	0	0.034	0.4528	2.16959	3	2239.13	1.26272	55.9876	0
L8E875	Alternative protein KIAA0240 OS=Homo sapiens GN=KIAA0240 PE=4 SV=1 - [L8E875_HUMAN]	2.10746	23.21	1	1	1	1	56	6.74351	11.4585
	A2	Sequence	# PSMs	# Proteins	# Protein Groups	Protein Group Accessions	Modifications	ΔCn	q-Value	PEP	XCorr	Charge	MH+ [Da]	ΔM [ppm]	RT [min]	# Missed Cleavages
	Medium	mNSSLLLFLIsLR	1	1	1	L8E875	M1(Oxidation); S11(Phospho)	0	0.019	0.3816	2.10746	2	1602.83	-2.05641	45.863	0
Q96IY7	Similar to RAB22A, member RAS oncogene family (Fragment) OS=Homo sapiens PE=2 SV=1 - [Q96IY7_HUMAN]	2.09638	20.78	1	1	1	1	77	8.67441	7.86963
	A2	Sequence	# PSMs	# Proteins	# Protein Groups	Protein Group Accessions	Modifications	ΔCn	q-Value	PEP	XCorr	Charge	MH+ [Da]	ΔM [ppm]	RT [min]	# Missed Cleavages
	Medium	DYADSIHAIFVETSAK	1	1	1	Q96IY7		0	0.045	0.5007	2.09638	2	1766.86	1.68385	76.5171	0
B0AZM4	cDNA, FLJ79464, highly similar to Homo sapiens aquarius (Fragment) OS=Homo sapiens PE=2 SV=1 - [B0AZM4_HUMAN]	2.08573	0.89	3	1	1	1	1353	156.738	7.09326
	A2	Sequence	# PSMs	# Proteins	# Protein Groups	Protein Group Accessions	Modifications	ΔCn	q-Value	PEP	XCorr	Charge	MH+ [Da]	ΔM [ppm]	RT [min]	# Missed Cleavages
	Medium	LGHGEEELETEK	1	3	1	B0AZM4		0	0.025	0.4045	2.08573	3	1370.65	2.728	34.258	0
B4DZ85	Nuclear receptor coactivator 4 OS=Homo sapiens GN=NCOA4 PE=1 SV=1 - [B4DZ85_HUMAN]	2.07955	2.46	5	1	1	1	448	50.6798	6.22705
	A2	Sequence	# PSMs	# Proteins	# Protein Groups	Protein Group Accessions	Modifications	ΔCn	q-Value	PEP	XCorr	Charge	MH+ [Da]	ΔM [ppm]	RT [min]	# Missed Cleavages
	Medium	GVEIENLGNLK	1	5	1	B4DZ85		0	0.044	0.4964	2.07955	2	1185.65	-0.869902	34.9205	0
B7Z8T3	cDNA FLJ50352, highly similar to Fetuin-B OS=Homo sapiens PE=2 SV=1 - [B7Z8T3_HUMAN]	2.0584	3.42	3	1	1	1	234	25.4534	5.05908
	A2	Sequence	# PSMs	# Proteins	# Protein Groups	Protein Group Accessions	Modifications	ΔCn	q-Value	PEP	XCorr	Charge	MH+ [Da]	ΔM [ppm]	RT [min]	# Missed Cleavages
	Medium	LVVLPFPK	1	3	1	B7Z8T3		0	0.011	0.3145	2.0584	2	912.592	0.168979	52.8179	0
X6RAV4	cAMP-dependent protein kinase type I-alpha regulatory subunit OS=Homo sapiens GN=PRKAR1A PE=1 SV=1 - [X6RAV4_HUMAN]	2.0554	8.87	1	1	1	1	124	14.8609	10.8286
	A2	Sequence	# PSMs	# Proteins	# Protein Groups	Protein Group Accessions	Modifications	ΔCn	q-Value	PEP	XCorr	Charge	MH+ [Da]	ΔM [ppm]	RT [min]	# Missed Cleavages
	Medium	VGGDEVLSALR	1	1	1	X6RAV4		0	0.025	0.4138	2.0554	2	1115.6	-0.824166	28.0852	0
Q9UQV0	Glutamate dehydrogenase (NAD(P)+) (Fragment) OS=Homo sapiens GN=GLUD1 PE=4 SV=1 - [Q9UQV0_HUMAN]	2.02907	25.64	9	1	1	1	39	4.43832	9.31982
	A2	Sequence	# PSMs	# Proteins	# Protein Groups	Protein Group Accessions	Modifications	ΔCn	q-Value	PEP	XCorr	Charge	MH+ [Da]	ΔM [ppm]	RT [min]	# Missed Cleavages
	Medium	TAAyVNAIEK	1	9	1	Q9UQV0	Y4(Phospho)	0	0.04	0.4796	2.02907	2	1159.54	0.697261	60.9347	0
A0A024R8D6	Protein kinase N3, isoform CRA_a OS=Homo sapiens GN=PKN3 PE=4 SV=1 - [A0A024R8D6_HUMAN]	2.01924	1.57	1	1	1	1	889	99.358	8.45557
	A2	Sequence	# PSMs	# Proteins	# Protein Groups	Protein Group Accessions	Modifications	ΔCn	q-Value	PEP	XCorr	Charge	MH+ [Da]	ΔM [ppm]	RT [min]	# Missed Cleavages
	Medium	EASDPATPSNFLPK	1	1	1	A0A024R8D6		0	0.036	0.4633	2.01924	2	1473.72	-0.0677693	31.514	0
A0PJE4	JMJD1C protein (Fragment) OS=Homo sapiens GN=JMJD1C PE=2 SV=1 - [A0PJE4_HUMAN]	2.00402	3.12	3	1	1	1	449	48.2444	9.48096
	A2	Sequence	# PSMs	# Proteins	# Protein Groups	Protein Group Accessions	Modifications	ΔCn	q-Value	PEP	XCorr	Charge	MH+ [Da]	ΔM [ppm]	RT [min]	# Missed Cleavages
	Medium	IILPNVNSDsVHTK	1	3	1	A0PJE4	S10(Phospho)	0	0.021	0.3891	2.00402	3	1616.81	1.24216	39.2416	0
H7C4C9	Protein FAM161A (Fragment) OS=Homo sapiens GN=FAM161A PE=1 SV=1 - [H7C4C9_HUMAN]	1.98064	2.5	1	1	1	1	601	69.5168	9.26123
	A2	Sequence	# PSMs	# Proteins	# Protein Groups	Protein Group Accessions	Modifications	ΔCn	q-Value	PEP	XCorr	Charge	MH+ [Da]	ΔM [ppm]	RT [min]	# Missed Cleavages
	Medium	AYDSHQSLAQISKSR	1	1	1	H7C4C9		0	0.041	0.4862	1.98064	2	1690.85	-1.59757	50.7351	1
A0A087X0B7	Synaptosomal-associated protein 47 OS=Homo sapiens GN=SNAP47 PE=1 SV=1 - [A0A087X0B7_HUMAN]	1.97712	3.58	2	1	1	1	419	47.2685	6.96143
	A2	Sequence	# PSMs	# Proteins	# Protein Groups	Protein Group Accessions	Modifications	ΔCn	q-Value	PEP	XCorr	Charge	MH+ [Da]	ΔM [ppm]	RT [min]	# Missed Cleavages
	Medium	EASHFIFSSItILEK	1	2	1	A0A087X0B7	T11(Phospho)	0	0.035	0.4545	1.97712	2	1801.87	-2.31305	42.2385	0
H0YDI6	WD repeat-containing protein 78 (Fragment) OS=Homo sapiens GN=WDR78 PE=4 SV=1 - [H0YDI6_HUMAN]	1.93801	2.75	2	1	1	1	581	65.5187	5.07178
	A2	Sequence	# PSMs	# Proteins	# Protein Groups	Protein Group Accessions	Modifications	ΔCn	q-Value	PEP	XCorr	Charge	MH+ [Da]	ΔM [ppm]	RT [min]	# Missed Cleavages
	Medium	SNSNVPVLDSSESPQK	1	2	1	H0YDI6		0	0.035	0.4546	1.93801	2	1687.81	-0.361154	24.4553	0
E5RG74	Protein ADGRB1 OS=Homo sapiens GN=ADGRB1 PE=1 SV=1 - [E5RG74_HUMAN]	1.93024	0.95	1	1	1	1	1159	126.607	7.89893
	A2	Sequence	# PSMs	# Proteins	# Protein Groups	Protein Group Accessions	Modifications	ΔCn	q-Value	PEP	XCorr	Charge	MH+ [Da]	ΔM [ppm]	RT [min]	# Missed Cleavages
	Medium	ETPAGEVAAVR	1	1	1	E5RG74		0	0.044	0.4943	1.93024	2	1099.58	2.98383	45.887	0
Q9NQP5	Coagulation factor XIII A chain (Fragment) OS=Homo sapiens GN=F13A1 PE=1 SV=2 - [Q9NQP5_HUMAN]	1.91005	11.59	4	1	1	1	138	15.9412	9.26123
	A2	Sequence	# PSMs	# Proteins	# Protein Groups	Protein Group Accessions	Modifications	ΔCn	q-Value	PEP	XCorr	Charge	MH+ [Da]	ΔM [ppm]	RT [min]	# Missed Cleavages
	Medium	GTYIPVPIVSELQSGK	1	4	1	Q9NQP5		0	0.045	0.5001	1.91005	2	1687.93	1.36221	70.1278	0
B4DYT3	cDNA FLJ59074, highly similar to Transcription initiation factor TFIID 105 kDa subunit OS=Homo sapiens PE=2 SV=1 - [B4DYT3_HUMAN]	1.89116	3.29	4	1	1	1	608	65.693	9.18799
	A2	Sequence	# PSMs	# Proteins	# Protein Groups	Protein Group Accessions	Modifications	ΔCn	q-Value	PEP	XCorr	Charge	MH+ [Da]	ΔM [ppm]	RT [min]	# Missed Cleavages
	Medium	tmPVNTIIPTsQFPPAsILK	1	4	1	B4DYT3	T1(Phospho); M2(Oxidation); S11(Phospho); S17(Phospho)	0	0.021	0.3914	1.89116	2	2411.08	0.728189	116.276	0
Q59GS8	Complement component 5 variant (Fragment) OS=Homo sapiens PE=2 SV=1 - [Q59GS8_HUMAN]	1.86953	0.72	1	1	1	1	1106	123.274	8.17725
	A2	Sequence	# PSMs	# Proteins	# Protein Groups	Protein Group Accessions	Modifications	ΔCn	q-Value	PEP	XCorr	Charge	MH+ [Da]	ΔM [ppm]	RT [min]	# Missed Cleavages
	Medium	IPLDLVPK	1	1	1	Q59GS8		0	0.034	0.4502	1.86953	2	894.565	-1.18981	42.2811	0
A0A024R9J3	Collectin sub-family member 10 (C-type lectin), isoform CRA_a OS=Homo sapiens GN=COLEC10 PE=4 SV=1 - [A0A024R9J3_HUMAN]	1.85501	3.61	1	1	1	1	277	30.6853	7.32764
	A2	Sequence	# PSMs	# Proteins	# Protein Groups	Protein Group Accessions	Modifications	ΔCn	q-Value	PEP	XCorr	Charge	MH+ [Da]	ΔM [ppm]	RT [min]	# Missed Cleavages
	Medium	VFIGVNDLER	1	1	1	A0A024R9J3		0	0.017	0.3559	1.85501	2	1161.62	-1.29805	42.1	0
A0A075B6Z2	Protein TRAJ56 (Fragment) OS=Homo sapiens GN=TRAJ56 PE=4 SV=1 - [A0A075B6Z2_HUMAN]	1.85332	38.1	2	1	1	1	21	2.21916	10.2866
	A2	Sequence	# PSMs	# Proteins	# Protein Groups	Protein Group Accessions	Modifications	ΔCn	q-Value	PEP	XCorr	Charge	MH+ [Da]	ΔM [ppm]	RT [min]	# Missed Cleavages
	Medium	GITLSVRP	1	2	1	A0A075B6Z2		0	0.034	0.4484	1.85332	2	842.508	-1.26038	25.824	0
B4DHJ4	cDNA FLJ57931, highly similar to MORC family CW-type zinc finger 3 OS=Homo sapiens PE=2 SV=1 - [B4DHJ4_HUMAN]	1.8101	1.04	3	1	1	1	868	99.2155	5.56689
	A2	Sequence	# PSMs	# Proteins	# Protein Groups	Protein Group Accessions	Modifications	ΔCn	q-Value	PEP	XCorr	Charge	MH+ [Da]	ΔM [ppm]	RT [min]	# Missed Cleavages
	Medium	LTITALGEK	1	3	1	B4DHJ4		0	0.018	0.3714	1.8101	2	945.561	-0.129377	32.9854	0
V9GY97	Amyloid beta A4 precursor protein-binding family B member 1 (Fragment) OS=Homo sapiens GN=APBB1 PE=1 SV=5 - [V9GY97_HUMAN]	1.79303	6.11	13	1	1	1	262	29.2314	5.2749
	A2	Sequence	# PSMs	# Proteins	# Protein Groups	Protein Group Accessions	Modifications	ΔCn	q-Value	PEP	XCorr	Charge	MH+ [Da]	ΔM [ppm]	RT [min]	# Missed Cleavages
	Medium	SLGWVEmTEEELAPGR	1	13	1	V9GY97	M7(Oxidation)	0	0.032	0.4418	1.79303	2	1819.85	-1.34115	57.2226	0
H0YM74	Zinc finger protein 592 OS=Homo sapiens GN=ZNF592 PE=1 SV=1 - [H0YM74_HUMAN]	1.7867	1.75	1	1	1	1	858	91.9229	7.97217
	A2	Sequence	# PSMs	# Proteins	# Protein Groups	Protein Group Accessions	Modifications	ΔCn	q-Value	PEP	XCorr	Charge	MH+ [Da]	ΔM [ppm]	RT [min]	# Missed Cleavages
	Medium	GSPSVAASSPPAIPK	1	1	1	H0YM74		0	0.037	0.4718	1.7867	2	1365.74	1.26669	44.5775	0
M0R2T8	Homer protein homolog 3 (Fragment) OS=Homo sapiens GN=HOMER3 PE=1 SV=1 - [M0R2T8_HUMAN]	1.70602	9.41	8	1	1	1	85	9.53091	10.4331
	A2	Sequence	# PSMs	# Proteins	# Protein Groups	Protein Group Accessions	Modifications	ΔCn	q-Value	PEP	XCorr	Charge	MH+ [Da]	ΔM [ppm]	RT [min]	# Missed Cleavages
	Medium	FGQWADSR	1	8	1	M0R2T8		0	0.027	0.4238	1.70602	2	966.442	-0.940739	32.9804	0
A0A087X0V8	RUN domain-containing protein 3A OS=Homo sapiens GN=RUNDC3A PE=1 SV=1 - [A0A087X0V8_HUMAN]	1.69206	1.73	1	1	1	3	404	45.5248	5.31299
	A2	Sequence	# PSMs	# Proteins	# Protein Groups	Protein Group Accessions	Modifications	ΔCn	q-Value	PEP	XCorr	Charge	MH+ [Da]	ΔM [ppm]	RT [min]	# Missed Cleavages
	Medium	GFWDYIR	3	1	1	A0A087X0V8		0	0.019	0.3812	1.41871	2	956.462	-0.127964	56.6338	0
C9JNU9	Ubiquitin carboxyl-terminal hydrolase 4 OS=Homo sapiens GN=USP4 PE=1 SV=1 - [C9JNU9_HUMAN]	1.66641	2.48	6	1	1	1	363	41.7918	5.5542
	A2	Sequence	# PSMs	# Proteins	# Protein Groups	Protein Group Accessions	Modifications	ΔCn	q-Value	PEP	XCorr	Charge	MH+ [Da]	ΔM [ppm]	RT [min]	# Missed Cleavages
	Medium	VEVYLLELK	1	6	1	C9JNU9		0	0.036	0.4614	1.66641	2	1105.65	-0.0589215	82.7429	0
K7EKF3	TFIIH basal transcription factor complex helicase XPD subunit (Fragment) OS=Homo sapiens GN=ERCC2 PE=1 SV=1 - [K7EKF3_HUMAN]	1.65757	4.95	4	1	1	1	202	22.6439	7.07861
	A2	Sequence	# PSMs	# Proteins	# Protein Groups	Protein Group Accessions	Modifications	ΔCn	q-Value	PEP	XCorr	Charge	MH+ [Da]	ΔM [ppm]	RT [min]	# Missed Cleavages
	Medium	TAEHFLGFLR	1	4	1	K7EKF3		0	0.018	0.3687	1.65757	2	1190.63	-0.0687907	86.2416	0
A0A024R407	Microtubule-associated protein OS=Homo sapiens GN=MAP2 PE=4 SV=1 - [A0A024R407_HUMAN]	0	1.15	2	1	1	1	1827	199.404	4.90674
	A2	Sequence	# PSMs	# Proteins	# Protein Groups	Protein Group Accessions	Modifications	ΔCn	q-Value	PEP	XCorr	Charge	MH+ [Da]	ΔM [ppm]	RT [min]	# Missed Cleavages
	Medium	LSVEIPcPPAVsEADLATDER	1	2	1	A0A024R407	C7(Carbamidomethyl); S12(Phospho)	0	0.046	0.5047	2.63339	5	2349.07	0.981244	53.1079	0
Q0PJU0	Opsin 1 (Cone pigments), short-wave-sensitive (Color blindness, tritan) OS=Homo sapiens GN=OPN1SW PE=2 SV=1 - [Q0PJU0_HUMAN]	0	7.76	1	1	1	1	348	39.1086	8.57275
	A2	Sequence	# PSMs	# Proteins	# Protein Groups	Protein Group Accessions	Modifications	ΔCn	q-Value	PEP	XCorr	Charge	MH+ [Da]	ΔM [ppm]	RT [min]	# Missed Cleavages
	Medium	MVVVMVGSFcVcYVPYAAFAMyMVNNR	1	1	1	Q0PJU0	C10(Carbamidomethyl); C12(Carbamidomethyl); Y22(Phospho)	0	0.013	0.3317	2.65813	5	3258.42	0.456811	83.6148	0
Q8IYX2	Uncharacterized protein (Fragment) OS=Homo sapiens PE=2 SV=1 - [Q8IYX2_HUMAN]	0	4.53	1	1	1	4	265	28.4771	10.7114
	A2	Sequence	# PSMs	# Proteins	# Protein Groups	Protein Group Accessions	Modifications	ΔCn	q-Value	PEP	XCorr	Charge	MH+ [Da]	ΔM [ppm]	RT [min]	# Missed Cleavages
	Medium	GPGScSLTDsQR	4	1	1	Q8IYX2	C5(Carbamidomethyl); S10(Phospho)	0	0.035	0.4543	0.235463	1	1344.52	-1.72642	133.502	0
Q99993	WUGSC:H_2G3A.1 protein OS=Homo sapiens GN=WUGSC:H_2G3A.1 PE=4 SV=1 - [Q99993_HUMAN]	0	6.12	1	1	1	1	523	60.0515	8.5874
	A2	Sequence	# PSMs	# Proteins	# Protein Groups	Protein Group Accessions	Modifications	ΔCn	q-Value	PEP	XCorr	Charge	MH+ [Da]	ΔM [ppm]	RT [min]	# Missed Cleavages
	Medium	MALTETQPQLLSADLVLALQVLMLWEMtEANK	1	1	1	Q99993	T28(Phospho)	0	0.035	0.4536	0.825806	3	3680.84	0.028313	138.054	0
A2RUS0	Adrenergic, alpha-2B-, receptor OS=Homo sapiens GN=ADRA2B PE=2 SV=1 - [A2RUS0_HUMAN]	0	2.44	1	1	1	1	450	49.9219	8.45557
	A2	Sequence	# PSMs	# Proteins	# Protein Groups	Protein Group Accessions	Modifications	ΔCn	q-Value	PEP	XCorr	Charge	MH+ [Da]	ΔM [ppm]	RT [min]	# Missed Cleavages
	Medium	GVGAIGGQWWR	1	1	1	A2RUS0		0	0.04	0.4795	0.110226	1	1186.61	-1.11218	10.5882	0
Q2MKA6	G protein-coupled receptor 149 OS=Homo sapiens GN=GPR149 PE=2 SV=1 - [Q2MKA6_HUMAN]	0	1.5	1	1	1	2	731	80.9325	6.97607
	A2	Sequence	# PSMs	# Proteins	# Protein Groups	Protein Group Accessions	Modifications	ΔCn	q-Value	PEP	XCorr	Charge	MH+ [Da]	ΔM [ppm]	RT [min]	# Missed Cleavages
	Medium	QNAyAVASDGK	2	1	1	Q2MKA6	Y4(Phospho)	0	0.036	0.4567	0.263014	1	1203.5	-2.17314	137.37	0
A0A024R101	Spermatogenesis associated, serine-rich 2, isoform CRA_a OS=Homo sapiens GN=SPATS2 PE=4 SV=1 - [A0A024R101_HUMAN]	0	2.02	1	1	1	1	545	59.5076	8.89502
	A2	Sequence	# PSMs	# Proteins	# Protein Groups	Protein Group Accessions	Modifications	ΔCn	q-Value	PEP	XCorr	Charge	MH+ [Da]	ΔM [ppm]	RT [min]	# Missed Cleavages
	Medium	GGQGYRPQGQK	1	1	1	A0A024R101		0	0.044	0.4977	0.221241	1	1175.59	-2.25592	13.2554	0
Q06S70	3'-5' exonuclease TREX2 long form OS=Homo sapiens PE=2 SV=1 - [Q06S70_HUMAN]	0	4.32	1	1	1	1	278	30.2084	6.59521
	A2	Sequence	# PSMs	# Proteins	# Protein Groups	Protein Group Accessions	Modifications	ΔCn	q-Value	PEP	XCorr	Charge	MH+ [Da]	ΔM [ppm]	RT [min]	# Missed Cleavages
	Medium	MIVAAEAVAAPR	1	1	1	Q06S70		0	0.025	0.4143	1.48979	2	1198.66	-2.6802	49.6922	0
Q6ZNT7	CDNA FLJ27195 fis, clone SYN02786 OS=Homo sapiens PE=2 SV=1 - [Q6ZNT7_HUMAN]	0	5.15	1	1	1	1	194	20.27	5.66846
	A2	Sequence	# PSMs	# Proteins	# Protein Groups	Protein Group Accessions	Modifications	ΔCn	q-Value	PEP	XCorr	Charge	MH+ [Da]	ΔM [ppm]	RT [min]	# Missed Cleavages
	Medium	mPASLLAAVK	1	1	1	Q6ZNT7	M1(Oxidation)	0	0.042	0.488	0.15246	1	1016.58	-2.89536	138.613	0
Q71MG6	Putative uncharacterized protein FP2234 OS=Homo sapiens GN=FP2234 PE=2 SV=1 - [Q71MG6_HUMAN]	0	26.04	1	1	1	1	96	11.326	8.67529
	A2	Sequence	# PSMs	# Proteins	# Protein Groups	Protein Group Accessions	Modifications	ΔCn	q-Value	PEP	XCorr	Charge	MH+ [Da]	ΔM [ppm]	RT [min]	# Missed Cleavages
	Medium	mLFLLGIPTDGItGSyDNFMFNFLK	1	1	1	Q71MG6	M1(Oxidation); T13(Phospho); Y16(Phospho)	0	0.04	0.4787	1.667	5	3030.33	-4.53977	21.2554	0
Q6ZT85	cDNA FLJ44876 fis, clone BRAMY2031516 (Fragment) OS=Homo sapiens PE=2 SV=1 - [Q6ZT85_HUMAN]	0	9.54	5	2	2	5	524	58.9453	7.60596
	A2	Sequence	# PSMs	# Proteins	# Protein Groups	Protein Group Accessions	Modifications	ΔCn	q-Value	PEP	XCorr	Charge	MH+ [Da]	ΔM [ppm]	RT [min]	# Missed Cleavages
	High	LSTVVSPVIQSSSPEGLIPmDTDSESAsR	4	5	1	Q6ZT85	M20(Oxidation); S28(Phospho)	0	0.003	0.2356	1.02048	3	3085.43	-0.43111	139.435	0
	Medium	EMAARALVPFVmIDHIPNTIR	1	2	1	Q6ZT85	M12(Oxidation)	0	0.044	0.4952	1.0689	4	2410.28	4.18363	54.872	1
A0A024R7W0	Inositol monophosphatase domain containing 1, isoform CRA_a OS=Homo sapiens GN=IMPAD1 PE=4 SV=1 - [A0A024R7W0_HUMAN]	0	2.23	1	1	1	1	359	38.657	6.85889
	A2	Sequence	# PSMs	# Proteins	# Protein Groups	Protein Group Accessions	Modifications	ΔCn	q-Value	PEP	XCorr	Charge	MH+ [Da]	ΔM [ppm]	RT [min]	# Missed Cleavages
	Medium	mNHQALVR	1	1	1	A0A024R7W0	M1(Oxidation)	0	0.019	0.3778	0.944415	3	984.504	-0.442233	33.8109	0
Q6FGH4	DGCR6 protein (Fragment) OS=Homo sapiens GN=DGCR6 PE=1 SV=1 - [Q6FGH4_HUMAN]	0	7.14	3	1	1	2	84	9.18378	7.97217
	A2	Sequence	# PSMs	# Proteins	# Protein Groups	Protein Group Accessions	Modifications	ΔCn	q-Value	PEP	XCorr	Charge	MH+ [Da]	ΔM [ppm]	RT [min]	# Missed Cleavages
	Medium	GSPVPP	2	3	1	Q6FGH4		0	0.026	0.4159	0.454573	1	553.298	0.0441229	92.6027	0
B4E1D4	cDNA FLJ54399, highly similar to Golgin subfamily A member 5 OS=Homo sapiens PE=2 SV=1 - [B4E1D4_HUMAN]	0	0.94	2	1	1	4	640	73.0857	5.51611
	A2	Sequence	# PSMs	# Proteins	# Protein Groups	Protein Group Accessions	Modifications	ΔCn	q-Value	PEP	XCorr	Charge	MH+ [Da]	ΔM [ppm]	RT [min]	# Missed Cleavages
	Medium	LGIFLR	4	2	1	B4E1D4		0	0.021	0.3905	1.0144	2	718.461	-0.530825	45.9122	0
B4DTR5	cDNA FLJ53426, highly similar to Rho guanine nucleotide exchange factor 15 OS=Homo sapiens PE=2 SV=1 - [B4DTR5_HUMAN]	0	6.5	1	1	1	1	631	69.8235	6.94678
	A2	Sequence	# PSMs	# Proteins	# Protein Groups	Protein Group Accessions	Modifications	ΔCn	q-Value	PEP	XCorr	Charge	MH+ [Da]	ΔM [ppm]	RT [min]	# Missed Cleavages
	Medium	ADVNGEREAPLtGSGSQENGAPGDsPDEAPQNTPPATVEGR	1	1	1	B4DTR5	T12(Phospho); S25(Phospho)	0	0.034	0.4508	2.77451	5	4234.78	-1.69733	31.9475	1
B5TZ80	Estrogen receptor alpha splice variant (Fragment) OS=Homo sapiens GN=ESR1 PE=2 SV=1 - [B5TZ80_HUMAN]	0	18.81	1	1	1	1	101	11.9247	9.51025
	A2	Sequence	# PSMs	# Proteins	# Protein Groups	Protein Group Accessions	Modifications	ΔCn	q-Value	PEP	XCorr	Charge	MH+ [Da]	ΔM [ppm]	RT [min]	# Missed Cleavages
	Medium	cWTPTAYmRPLAVEGHPWR	1	1	1	B5TZ80	C1(Carbamidomethyl); M8(Oxidation)	0	0.028	0.4285	1.54944	2	2344.11	1.20093	115.187	0
B7Z7X9	cDNA FLJ53248, highly similar to Jumonji protein (Jumonji/ARIDdomain-containing protein 2) OS=Homo sapiens PE=2 SV=1 - [B7Z7X9_HUMAN]	0	1.97	1	1	1	1	507	55.1236	10.1548
	A2	Sequence	# PSMs	# Proteins	# Protein Groups	Protein Group Accessions	Modifications	ΔCn	q-Value	PEP	XCorr	Charge	MH+ [Da]	ΔM [ppm]	RT [min]	# Missed Cleavages
	Medium	QVLsLGGAsK	1	1	1	B7Z7X9	S4(Phospho); S9(Phospho)	0	0.045	0.498	0.214235	1	1119.48	-0.865257	137.22	0
C9J3Z2	Claudin (Fragment) OS=Homo sapiens GN=CLDN15 PE=3 SV=1 - [C9J3Z2_HUMAN]	0	27.7	1	1	1	1	148	16.1087	4.58936
	A2	Sequence	# PSMs	# Proteins	# Protein Groups	Protein Group Accessions	Modifications	ΔCn	q-Value	PEP	XCorr	Charge	MH+ [Da]	ΔM [ppm]	RT [min]	# Missed Cleavages
	Medium	YELGPALYLGWsAsLIsILGGLcLcSAcccGSDEDPAASAR	1	1	1	C9J3Z2	S12(Phospho); S14(Phospho); S17(Phospho); C23(Carbamidomethyl); C25(Carbamidomethyl); C28(Carbamidomethyl); C29(Carbamidomethyl); C30(Carbamidomethyl)	0	0.032	0.4417	1.75124	4	4660.9	-0.0366665	32.3159	0
C9J2I1	Armadillo repeat-containing protein 8 (Fragment) OS=Homo sapiens GN=ARMC8 PE=1 SV=1 - [C9J2I1_HUMAN]	0	2.84	4	1	1	1	352	39.9474	7.85498
	A2	Sequence	# PSMs	# Proteins	# Protein Groups	Protein Group Accessions	Modifications	ΔCn	q-Value	PEP	XCorr	Charge	MH+ [Da]	ΔM [ppm]	RT [min]	# Missed Cleavages
	Medium	IIETENmmDR	1	4	1	C9J2I1	M7(Oxidation); M8(Oxidation)	0	0.027	0.4273	0.196158	1	1283.56	-0.39782	7.03616	0
D6RAF5	Probable ATP-dependent RNA helicase DDX4 (Fragment) OS=Homo sapiens GN=DDX4 PE=1 SV=1 - [D6RAF5_HUMAN]	0	10.48	5	1	1	1	105	11.6281	4.97021
	A2	Sequence	# PSMs	# Proteins	# Protein Groups	Protein Group Accessions	Modifications	ΔCn	q-Value	PEP	XCorr	Charge	MH+ [Da]	ΔM [ppm]	RT [min]	# Missed Cleavages
	Medium	YSGENGDNFNR	1	5	1	D6RAF5		0	0.019	0.3843	0.289835	1	1272.52	0.604297	6.86408	0
H0Y8Y2	Ankyrin-2 (Fragment) OS=Homo sapiens GN=ANK2 PE=1 SV=1 - [H0Y8Y2_HUMAN]	0	3.02	3	1	1	1	1028	114.628	4.42432
	A2	Sequence	# PSMs	# Proteins	# Protein Groups	Protein Group Accessions	Modifications	ΔCn	q-Value	PEP	XCorr	Charge	MH+ [Da]	ΔM [ppm]	RT [min]	# Missed Cleavages
	Medium	VEQQLSDLDTSVQKTVAPQGQDMAsIAPDNR	1	3	1	H0Y8Y2	S25(Phospho)	0	0.017	0.3617	2.06734	5	3421.62	6.98179	50.3066	1
A0A097HUC6	PC-1 mutant (Fragment) OS=Homo sapiens GN=pkd1 PE=4 SV=1 - [A0A097HUC6_HUMAN]	0	13.13	3	1	1	1	99	11.2913	12.3374
	A2	Sequence	# PSMs	# Proteins	# Protein Groups	Protein Group Accessions	Modifications	ΔCn	q-Value	PEP	XCorr	Charge	MH+ [Da]	ΔM [ppm]	RT [min]	# Missed Cleavages
	Medium	GLAASLLFLLLVK	1	3	1	A0A097HUC6		0	0.025	0.409	0.175348	1	1357.88	0.377742	18.7045	0
U5Z7S3	NADH-ubiquinone oxidoreductase chain 5 OS=Homo sapiens GN=ND5 PE=3 SV=1 - [U5Z7S3_HUMAN]	0	4.64	1	1	1	1	603	66.9554	9.02686
	A2	Sequence	# PSMs	# Proteins	# Protein Groups	Protein Group Accessions	Modifications	ΔCn	q-Value	PEP	XCorr	Charge	MH+ [Da]	ΔM [ppm]	RT [min]	# Missed Cleavages
	Medium	MTmHTTMTTLTLtSLIPPILTTLVNPSK	1	1	1	U5Z7S3	M3(Oxidation); T13(Phospho)	0	0.038	0.4732	2.36607	4	3152.62	3.89054	82.2098	0
Q6P2C6	MLLT6 protein OS=Homo sapiens GN=MLLT6 PE=1 SV=1 - [Q6P2C6_HUMAN]	0	3.38	3	1	1	1	325	35.0768	8.41162
	A2	Sequence	# PSMs	# Proteins	# Protein Groups	Protein Group Accessions	Modifications	ΔCn	q-Value	PEP	XCorr	Charge	MH+ [Da]	ΔM [ppm]	RT [min]	# Missed Cleavages
	Medium	AAsGAcmtcNR	1	3	1	Q6P2C6	S3(Phospho); C6(Carbamidomethyl); M7(Oxidation); T8(Phospho); C9(Carbamidomethyl)	0	0.034	0.4495	0.268348	1	1374.4	-0.360868	8.35134	0
[truncated: 163 more rows]
